# Supplementary material for: SSR molecular marker developments and genetic diversity analysis of Zanthoxylum nitidum (Roxb.) DC
Source: Sci Rep. 2023 Nov 26;13:20767. doi: 10.1038/s41598-023-48022-7 (PMC10679188; doi:10.1038/s41598-023-48022-7)
Supplement: Supplementary file 1 — Supplementary Table S1. [file 41598_2023_48022_MOESM1_ESM.xlsx]

## Sheet: Sheet1
Table 1 Sampling locations and number of germplasm resources
Population number	Germplasm number (voucher ID)	Germplasm quantity	Collection location	Population type	Original plant species
POP1	3-1；3-2；3-3	3	Qianfeng Town, Yuncheng District, Yunfu City	wild type	Z. nitidum var. tomentosum
POP2	bl0915-1；bl0915-2；bl0915-3	3	Qingshuikou Town, Beiliu City, Yulin City	wild type	Z. nitidum var. nitidum (type 1)
POP3	BL-1；BL-2；BL-3	3	Baima Town, Beiliu City, Yulin City	wild type	Z. nitidum var. nitidum (type 1)
POP4	bm0918-1；bm0918-2；bm0918-3	3	Bama Town, Bama County, Hechi City	wild type	Z. nitidum var. nitidum (type 2)
POP5	cw0925-1；cw0925-2；cw0925-3	3	Lingjiao Town, Cangwu County, Wuzhou City	wild type	Z. nitidum var. nitidum (type 1)
POP6	cx0924-1；cx0924-2	2	Nandu Town, Cenxi City, Wuzhou City	wild type	Z. nitidum var. nitidum (type 1)
POP7	db3-1；db3-2	2	Magang Town, Dianbai District, Maoming City	wild type	Z. nitidum var. nitidum (type 3)
POP8	dh0918-1；dh0918-2；dh0918-3	3	Zhoulu Town, Mashan, Nanning City	wild type	Z. nitidum var. nitidum (type 2)
POP9	fc0825-f；fc0825-m	2	Liujia Township, Fuchuan County, Hezhou City	Cultivated type	Z. nitidum var. nitidum (type 2)
POP11	fs1001-1；fs1001-2；fs1001-3	3	Middle East Town, Fusui County, Chongzuo City	wild type	Z. nitidum var. nitidum (type 2)
POP12	GX0826-1；GX0826-2；GX0826-3	3	Anning Street, Xixiangtang District, Nanning City	wild type	Z. nitidum var. nitidum (type 2)
POP13	gz1-2；gz1-3	2	Baoguang Street, Gaozhou City, Maoming City	wild type	Z. nitidum var. nitidum (type 1)
POP14	gz2-1；gz2-2；gz2-3	3	Baoguang Street, Gaozhou City, Maoming City	wild type	Z. nitidum var. nitidum (type 3)
POP15	hb-1；hb-2；hb-3	3	Qianfeng Town, Yuncheng District, Yunfu City	Cultivated type	Z. nitidum var. nitidum (type 2)
POP16	hj0921-1；hj0921-2；hj0921-3	3	Luoyang Town, Huanjiang County, Hechi City	wild type	Z. nitidum var. nitidum (type 2)
POP17	jcj0921-1；jcj0921-2；jcj0921-3	3	Liuwei Town, Jinchengjiang District, Hechi City	wild type	Z. nitidum var. nitidum (type 2)
POP18	jn0902-1；jn0902-2	2	Wuwei Town, Jiangnan District, Nanning City	Cultivated type	Z. nitidum var. nitidum (type 2)
POP19	jx0928-1；jx0928-2；jx0928-3	3	Jinxiu Town, Jinxiu County, Laibin City	wild type	Z. nitidum var. tomentosum
POP20	jz1006-1-1；jz1006-1-2；jz1006-1-3	3	Zuozhou Town, Jiangzhou District, Chongzuo City	wild type	Z. nitidum var. nitidum (type 2)
POP21	jz1006-2-1；jz1006-2-2；jz1006-2-3	3	Tuolu Town, Jiangzhou District, Chongzuo City	wild type	Z. nitidum var. nitidum (type 2)
POP22	la1001-1；la1001-2；la1001-3	3	Gutan Township, Long'an County, Nanning City	wild type	Z. nitidum var. nitidum (type 2)
POP23	ls1008-1；ls1008-2；ls1008-3	3	Bolao Town, Lingshan County, Qinzhou City	wild type	Z. nitidum var. nitidum (type 1)
POP24	ly1003-1；ly1003-2；ly1003-3	3	Lingzhan Township, Lingyun County, Baise City	wild type	Z. nitidum var. nitidum (type 2)
POP25	ms0929-1；ms0929-2	2	Mengshan Town, Mashan County, Nanning City	wild type	Z. nitidum var. nitidum (type 1)
POP26	nv-1；nv-2；nv-3	3	Qianfeng Town, Yuncheng District, Yunfu City	Cultivated type	Z. nitidum var. nitidum (type 2)
POP27	pb1009-1；pb1009-2；pb1009-3	3	Guandong Town, Pubei District, Qinzhou City	wild type	Z. nitidum var. nitidum (type 1)
POP28	pg1001-1；pg1001-2；pg1001-3	3	Matou Town, Pingguo City, Baise City	wild type	Z. nitidum var. nitidum (type 2)
POP29	pn0929-1；pn0929-2；pn0929-3	3	Liuchen Town, Pingnan County, Guigang City	wild type	Z. nitidum var. nitidum (type 1)
POP30	py1-1；py1-2；py1-3	3	Shizheng Town, Pingyuan County, Meizhou City	wild type	Z. nitidum var. nitidum (type 1)
POP32	qb1007-2-1；qb1007-2-2；qb1007-2-3	3	Guitai Town, Qinbei District, Qinzhou City	wild type	Z. nitidum var. nitidum (type 1)
POP33	qn1008-1-1；qn1008-1-2；qn1008-1-3	3	Jiulong Town, Qinnan District, Qinzhou City	wild type	Z. nitidum var. nitidum (type 1)
POP34	qn1008-2-1；qn1008-2-2；qn1008-2-3	3	Jiulong Town, Qinnan District, Qinzhou City	wild type	Z. nitidum var. nitidum (type 1)
POP35	rx0923-1；rx0923-2；rx0923-3	3	Shizhai Town, Rong County, Yulin City	wild type	Z. nitidum var. nitidum (type 1)
POP36	ss1006-1-1；ss1006-1-2；ss1006-1-3	3	Siyang Town, Shangsi County, Fangchenggang City	wild type	Z. nitidum var. nitidum (type 2)
POP37	ss1007-2-1；ss1007-2-2；ss1007-2-3	3	Gonggong Township, Shangsi County, Fangchenggang City	wild type	Z. nitidum var. nitidum (type 2)
POP38	td1002-1；td1002-2；td1002-3	3	Zuodeng Township, Tiandong County, Baise City	wild type	Z. nitidum var. nitidum (type 2)
POP39	td1005-1-1；td1005-1-2；td1005-1-3	3	Fuxin Town, Tianwait County, Baise City	wild type	Z. nitidum var. nitidum (type 2)
POP40	td1005-2-1；td1005-2-2；td1005-2-3	3	Fuxin Town, Tianwait County, Baise City	wild type	Z. nitidum var. nitidum (type 2)
POP41	te0920-1；te0920-2；te0920-3	2	Liupai Town, Tiane County, Hechi City	wild type	Z. nitidum var. nitidum (type 2)
POP42	tl1001-1-1；tl1001-1-2；tl1001-1-3	3	Leli Town, Tianlin County, Baise City	wild type	Z. nitidum var. nitidum (type 2)
POP43	tl1004-1；tl1004-2；tl1004-3	3	Liulong Town, Tianlin County, Baise City	wild type	Z. nitidum var. nitidum (type 2)
POP44	tx0924-1；tx0924-2	2	Tengzhou Town, Tengxian County, Wuzhou City	wild type	Z. nitidum var. nitidum (type 1)
POP45	wm0827-1；wm0827-2；wm0827-3	3	Taiping Town, Wuming City, Nanning City	wild type	Z. nitidum var. nitidum (type 2)
POP46	wz0924-1；wz0924-2	2	Wanxiu Town, Wanxiu District, Wuzhou City	Cultivated type	Z. nitidum var. nitidum (type 2)
POP47	xn0827-1；xn0827-2；xn0827-3	3	Santang Town, Xingning District, Nanning City	wild type	Z. nitidum var. nitidum (type 2)
POP48	xy0916-1；xy0916-2；xy0916-3	3	Long'an Town, Xingye County, Yulin City	wild type	Z. nitidum var. nitidum (type 1)
POP49	xy2-1；xy2-2；xy2-3	3	Dongzhen Town, Xinyi City, Maoming City	wild type	Z. nitidum var. nitidum (type 3)
POP50	yl0914-1；yl0914-2	2	Maolin Town, Yuzhou District, Yulin City	Cultivated type	Z. nitidum var. nitidum (type 2)
POP51	yl0914-1-1；yl0914-1-2；yl0914-1-3	3	Chengbei Street, Yuzhou District, Yulin City	wild type	Z. nitidum var. nitidum (type 1)
POP52	yz0922-1；yz0922-2；yz0922-3	3	Luoxi Town, Yizhou District, Hechi City	wild type	Z. nitidum var. nitidum (type 2)
POP53	zwy0910-1；zwy0910-2	2	Xingdong Street, Xingning District, Nanning City	Cultivated type	Z. nitidum var. nitidum (type 2)
