# Supplementary material for: SSR molecular marker developments and genetic diversity analysis of Zanthoxylum nitidum (Roxb.) DC
Source: Sci Rep. 2023 Nov 26;13:20767. doi: 10.1038/s41598-023-48022-7 (PMC10679188; doi:10.1038/s41598-023-48022-7)
Supplement: Supplementary file 2 — Supplementary Table S2. [file 41598_2023_48022_MOESM2_ESM.xlsx]

## Sheet: Sheet2
Table S2 768 SSRs designed based on multiplexed shotgun genotyping data
ClusterID	Primer1ID	Primer2ID	Primer1_Seq	Primer2_Seq	Tm1	Tm2	Product_Size	Seq
8_2	8_2_Fp	8_2_Rp	CAACAGTGAGAGAGTGGAGAAAA	CTTCCCAAAAACCCTTGGAT	58.637	60.159	125	ATAATTTATATATATATATATATATAGGGAAATGATATACATACATAAATATTTCCCGAATTTTTTCCCTACTCCCTCACTATAGCTACAGTGAGTTACTATAGCTCACTGTAACAACAGTGAGAGAGTGGAGAAAATTTTTGATAAATATTTATGTATGTTTATCATTTTTGATATATATATATATAATTCAATACAAAACTTTATTCGTCATTAAATCCAAGGGTTTTTGGGAAGGTGGAAGAGGAGGCTAAAAATGTAGTGGAATCGGCG
24_1	24_1_Fp	24_1_Rp	TTTGGGCTCTCCCAATAGC	TCATTAGACAAAGCAGCGGA	60.163	59.566	133	CGTTATATTTTTCTTGGACTTGATATAATCTATTGAAATTATATCGCTTGAGAGCAGTGCTCTTATAATATTATGTCTTTGACGTATATGTCACGACTTGCCATTATACATTGTATTTTGGGCTCTCCCAATAGCCAATTGACTATCACAATATATATATATATATATATATATAACAGGCATTGGTTTTGGCCAATTTGGAATATCTTCTAGAAACTTTCGAAGCCATTCCGCTGCTTTGTCTAATGATATGAACTCAGATTCTATAGTAGA
32_1	32_1_Fp	32_1_Rp	GGGGTAGTCAAGCCAAAACA	TCAGGGTCTATACTACTATCCATATCC	59.971	57.395	85	ATAGAAAACCCAATATAGAGAAAGAAAAGTTGAAACCAGTGAGTGTAAGGATTACGGTATCAGCGGAACCCCATGAAGTAACCCAGAGGTGGGGAAATCTATGGTCTAGACCTATGATAGTATAAGAGTAATGAAAGACTGAGATACGCGAGATAACCATTGTCATGCAACCACCCCTAGTGGGGTAGTCAAGCGAAAACCGAGGGTGAGATATATATATATATATATTCATTACATAGAAGGATATGGATAGTAGTATAGACCCTGAAAGAA
42_1	42_1_Fp	42_1_Rp	TTCTCATTGGATGTACCGGG	TGACTGTTTGGGAGGAAAGA	60.713	58.258	139	TTATTCCTATGAAGAATCAAATTTGGATTCATAACCATAATTTTCTCATTGGATGTACCGGGGTGGGTATCCATAACTGTATGCATATTATAACTATAATAGCTCTTTAATTAATTTTTTTAAATGTACAATCTTTCTTATATATATATATATATTCAATATCTTTCCTCCCAAACAGTCATATAATATTTTTCTCAAACGGAAGATATGATTTTTTTATCTATTTAAAAGATACAAATCTTAATTATAATTAAATTATGTAACATCCCAAAT
43_1	43_1_Fp	43_1_Rp	CAGTGTTTCATACAACCTAAAAGCA	GTCAAGTTTTTGGCGTCGTT	59.66	60.154	208	GAGACCGGTGATTCATACAACCTAAAAGCAAACAAAAAAAATATGAATGCAATAATTACAAAAATAATAAATAATAAATAAGTGGAAAAAAAAACTTAAATAAAAATAAAACAAAAATAAATACAGAAAGAAAAGAAAAGAAATACATATATATATATACAATGATTAATTTATCTACTAAATTAATTCCTCGGCAACAACGCCAAAAACTTGACACGCTTAAAAATATGTTATTTACTCCCAAGTATAAGAGTGTCGAAGTAATAAAATAAC
59_1	59_1_Fp	59_1_Rp	TGGTTATGTCAAATGATGCAA	ATTTAGACCGGAACCGAACC	57.493	60.187	198	AATTAGGTAGGTGATATGGTTATGTCAAATGATGCAATTGATATTAATGGGGATTGTGTGTATATATATATATATAGTATTATTAATTTGGTGTCCAACTTGTTCATTTTCAGCTTATCAAATGGCTTTCATTATTTATTTTGCTGAAAAGACAGCGACATCATTTGGTTTAGCAAAATTGCCAAACGGTTCGGTTCGGTTCCGGTCTAAATGATTCCCGGTTCCATATTATTGTGGAATCATGAACCGGAACCAAACCATACGGTTTTGGTT
65_1	65_1_Fp	65_1_Rp	TCCCACCTTACAATTTTGCC	AATCGGAAGGTGAAGGTGAA	59.801	59.526	188	ATCTTTATGATTGCATACAGCCATACACGTCCTTTTCATATTTCCCACCTTACAATTTTGCCCTGTAATAAAACTCTAGCTACCTTTGTCTCTTCAACATCACCAGTATCATTATCTTATTGGGTGTCTGTTGAGTTTAATTATTTCTCCTAATTTTGTGTGTGTGTGTGTGTCAATGTCAAACTCTGAAGTAGCGTCATCATCTTCACCTTCACCTTCACCTTCCGATTTTTCTCCTAAAAGAGTTCAACTAGTTTCTAAGTATGTATCGGA
66_1	66_1_Fp	66_1_Rp	TTTGTCAGGAGCTGCAAATG	ATCTCCACGCCAAAGTATGC	59.988	60.103	156	TGCAAGTGTGCTGGTGTCTCCCAGTTCATCTAACTGCCTCGAAGCAATTTTTCGAAGAATTCTCCTCATTATCTTTCCGCTCCTTGTTTTCGGAAGGCCAGGTGCCCAATGGATTTTGTCAGGAGCTGCAAATGCTCCAATCTGAAATGTGTACAAACAAATTCAGTATATATATATATATATACATACACACACTAATTGATGAATATACGGGCATTTTTCTCTATTAAAGCAGTATCACATTCACCATGCATACTTTGGCGTGGAGATTGA
67_1	67_1_Fp	67_1_Rp	CCATACAATGATGTGACCATTTTT	AAGATTTGTGTGGGAATCCG	59.884	59.79	182	TTTTATTTTTGGAAATAACCATACAATGATGTGACCATTTTTTGAAATATAAGAGTTTTATGGTGTATGTATGTATGTGTATATATATATATATATATATTATTAACTGTAGTTTACGTAGTTCATTTAGTAGAGTCACGCCTGCTTTGCATTTTCCTCTCGCTGGCATACAAAATTATTCGGATTCCCACACAAATCTTATATTAATCAATCATATATATCTTCATAAAGTTGTATATATGACTGCTTCCTGCATAAATGCCCTAAAACCAA
73_1	73_1_Fp	73_1_Rp	ATCCATTTGATGCAGGGAAC	TTTCGGAATGAAACCAAAAA	59.756	58.109	108	CAATCCATTTGATGCAGGGAACATCATATATATATATATATATATATATAGGACTGAAGCTGAAGCTTAATCCCTCTTAACACAGTAAAGTTTTTGGTTTCATTCCGAAAAAATTAGTTCAGATGGAGTAAAATTTTATGAAACCATTACAAGTTTTTTTGTGCATTTAGATAATTGGAAACATACAGTCAAATTTTCACAAAAAATACATTTTCTATTTTCGGACCCAAAATCTTAAAAAGAAATTATAAATCTTATATTATTAAATGACGC
79_1	79_1_Fp	79_1_Rp	GATATTTCCAAAGAACCCCCA	CCCATTGCCACTCCTAGC	60.006	59.193	82	AGTAACGAAAAATTTACATCAATTATAACATATAATATTTGTAATATATTTTGAATTTTTTTACAGGATGTTGTGAAAGTCATTTTCAAACCCACATAATAAGGTTAAGAAAATTACTTTGGTTAATTAAACAAACAATTAATTTTCCTTTCGTCATTTCTCATAAAAGTCAAGAATAACGATATTTCCAAAGAACCCCCAATTATATATATATATATATATATATTAAAGCATTAATATCATAGCTAGGAGTGGCAATGGGCCGGGCCGGGC
91_1	91_1_Fp	91_1_Rp	ACTCATCGAGTATTGAAGCTGTT	ATTCCATCAATACGGAACGG	57.216	59.645	128	GAAATCTATTTATTACCGACTGAATATTCAATCAGTAATATGTTGTTTTTTTGTAGTATAAGGAAGTGACAACTGTGTAATTATGTATATGAATCATGATATATGTACATAATGAATACTCATCGAGTATTGAAGCTGTTATTTTTAATTTAATCAAATATATATATATATATATATATTTTTATATACTATCTATTCGAATTGATTTAAAATTGTGATTTGTGCCCGTTCCGTATTGATGGAATACATCTATCACTATTGTGGACATATAGG
99_1	99_1_Fp	99_1_Rp	CGACGTGGGATATTTTCCTG	CGTGGCACAATTCTGTGACTA	60.323	59.773	223	TCATGTGCTTAACTCATATTATTAAGTCCAAAAACCGACGTGGGATATTTTCCTGTCAAAACTCATCTGTTTCTTATTATTTTCTCCATTATTTTTGGGTATATATATATATATATATATATATGCTGTATAAAACTAAAGATGAATAATGGGTTTATTTAAATTATGCAGTAATAATGTAGTGTATGTATACATTATAATGAACGACACTAGTTAATCTGACTTACTATTAACAGGTAGTCACAGAATTGTGCCACGTATGTAGTTGTATCA
106_1	106_1_Fp	106_1_Rp	GACGAGAGGTCGCCTTAGTG	ATGGAGACGGAAATGACGAG	60.012	60.073	212	AAACGCTTTAATCCTAAACACCCAAAAATACTTTGTTAACATTTGACGAGAGGTCGCCTTAGTGCTCAACTAGTAAAGACAATATAATGGAACTCTCTATATTCACGTTCGGCTGTTACTTATATATATATATTTGTATACACATACATGAAGGCCTAACCACCTAAAAATCATGACTAAACAACACGACACGTCGAACCACACAAGTCGAGGTTAAAACGTTAATGTATAATCCCCTCGTCATTTCCGTCTCCATTGAGCAAGTGTAACGAC
111_1	111_1_Fp	111_1_Rp	TGCAGAATCGGCATATCTCA	TCGATTGTGAGTTCGGTCTG	60.329	59.831	206	TAAAAGGTTCAATATTTGAAAAAATCGACAGAATCAGCATTTGTCATATTGCAGAATCGGCATATCTCATAAACAGTTTTATTTAATTAAAAATTCTAAAAAAAATTAAATTTTGGTTTTAAAAAAATAATAATAATAATAATAATTGAACTGGTATAGTCAGGTTCATCGATTTTGACTAATTTTGACCATTTTGACCAATTTTTTTGCAAATCGATTTTTATCCATTAACCAGACCGAACTCACAATCGATTCCTGGTTCGACCGGCCGGT
117_1	117_1_Fp	117_1_Rp	CGTGTTAGCAAATCTTGACCA	TGGTGGCATCTCTTGTCTTTT	58.833	59.726	211	CGTGTTAGCAAATCTTGACCAGGAACTTTATTTAAGGATATACATCTTGTAGTGACACTACCCAATGTCAATTACAAATCTCGTTGTAACTGTATACTACATTGTAAATCCTAGGGTTTTTGTCTATATATATATATCACTAAATCAAATTTAGTTTCAATCTAATCGTAATTAGAATGAATATATATATAAAAGACAAGAGATGCCACCATATAACAATAATATTATGGAAAAAAGCATTGTTCGTATTCATGAATCGGACATAAATACGAT
132_1	132_1_Fp	132_1_Rp	ACCTTTGCGAGCATGAAGTT	AATTGCTACCCGTGATGCTT	59.882	59.597	166	CACTAGGGCACACAGATGCCGCATCCCCTTTTGAACACATAACTATCAAGCGACCTTTGCGAGCATGAAGTTGCTGAATAACTGACTGCTGCTTGCTGTCAGCAATAGATAGATGTCAATACTAAACAAAGAAGAAAAAATGCAGACAATGTAACTGCTGCCAACCACAAAACAACAACAACAACACCCACCTGAAGCAAGCATCACGGGTAGCAATTACAAGAATTGGAAGATTTTCATCAACCAATGCTAAAGGACCATGTTTCATTTCA
134_1	134_1_Fp	134_1_Rp	AGTCGATTCATAGACATAGTGACAA	TTTTGATTTGTCAACGTAGCATT	57.058	58.733	168	AATTTTTCCTAATAAATTTGACTTCATTTAGAATCAATATTTTCATCCTTAATGATTTTGAAATCAATATGATAGGAATCTTTGATTATTAGTCGATTCATAGACATAGTGACAATAATTTGACAAATAATAATAATAATAATATTTTTTTTATACATTGTAGAAAATTTGGAATGTTTTACAAGATTTTTTAGGAAGTTTTATTATTTAAAGGTTCCAAATTATACAATGCATTAATGCTACGTTGACAAATCAAAATTATATCGATAGGT
138_1	138_1_Fp	138_1_Rp	CGTACCGTAGGTATGGGCAA	TTTCCTAGAATTGAAGGGTAAGTTTT	60.762	59.136	98	CTTTCATTAAAATCTAATTGCTGATACAGAATCATTTCATTATAAAATTTCTTTGAAAATAATAATTAAAAATCACTAAACAAATCAAAAAATAGAAGCATAAAATCTCTCTGAAAATGATAACGGTAGAACATGAAATAAATTTTGTAACACCGTACCGTAGGTATGGGCAATCTATATATATATATATATATGTATGTATGAAATACACAATTAATTTTTACTAAAACTTACCCTTCAATTCTAGGAAATATTATTTCTCATCCCTGAAG
145_1	145_1_Fp	145_1_Rp	TGCAGAAGTGCTTCCAAGTG	CCACATAGCTGTAGCTGGCA	60.175	60.035	259	AAATTGCAGAAGTGCTTCCAAGTGAAAGCGGAGGTGGCGGCGGAGGTGATTCTGGTGAGAATTATATGAGGAAGCGCTTCAGAGAAGATTTGTTCAAAGACGAACATAATATTACCAGCAATGCCAACAACAACAACAACAATAATAATCAGTCGCAAGACGAAAGTGGAAGCGGAGGAGGGGAAGGAGGGCGAAAGCAAATGCAAAACAAGCAGCAACAACATCAGCAGCAGCAGCAAGTTTTGCCAGCTACAGCTATGTGGGCAGTGACG
159_1	159_1_Fp	159_1_Rp	TCGTCGATTATCCTAACCATACG	CTGACGGTATTTCGCCATTT	60.226	59.96	219	CATACCTGTAATCGTCGATTATCCTAACCATACGTAATCTCGAACTTCATGCTAAAAAATATACCTTAACTCTATCGTCTTTTAACCTAACATGTTAATCATATATATATATATAAAATCAAACATGAAATCTCTAATTTAAGATTTCATCACATGAGTTACTTACCTGGCTTCGGGAGCACTCCAGGTCCTAGTCACATCTGTAAAAAAAAATGGCGAAATACCGTCAGAAACACGACTTACAGAGTTCTCGACTAAACTAGTATAAAATC
164_1	164_1_Fp	164_1_Rp	GGCCCCAGTTTGAATAACAC	CCATTGTTGACGCATTGTTC	59.292	59.972	85	ACCTGGCGGGCCCCAGTTTGAATAACACTGGAGAAGGAGAAGGAGAAGAAGAAGAAGAGGAGGAGCCCCATATGAACAATGCGTCAACAATGGAGGACAATGTGGAACATGTGAATGTGAATGCTATTAAAAATAATAGCATTAACATTAATAAAAATGTTAAAAATAATGTTAGCATTGATAATTTTATGAAGAATGATGGTGATATTTATGTTAGTGAGCCGGAGAAGGCGGAGGGGGAGGTGGTGATTGAGCATGCGAGCTCAGCGCCG
169_1	169_1_Fp	169_1_Rp	GCATTAGAGTGAAATTCGTATGG	TGCAGATGATAAAATTTCCGC	57.86	60.054	113	CAAAGGATAAATTATCATTTTCCTAACAAAAGAAATTAAAAATTAATTGTAATTGAGTCTTAGCTATTTAATACTATAAATGCACACGTGATCGAAAATTATATAAAGGTTAATACAACATAACTTAGCAATAGAGTCAAATTCGTATGGTGTATTTAACTATATATCTATATATATATATATATATATATATATATATATATAAAGGAACATTGAGAATTCTCAAATCCGTATGATGCGGAAATTTTATCATCTGCATATCCGTATCTAAA
179_1	179_1_Fp	179_1_Rp	TATTCCCTGTGGATTGACCC	CATTGAAATTACCGGGTCGT	59.605	59.685	139	TCATAACCCCAATATTTTATTTTATTGTCTTCGTTTAATTTAAATTTCCAAACAATTTCAAACAAATAAAATCTTTTTCTTTTCTTTTTAAGTATTATTTTATGCTATTAAATATATTCCCTGTGGATTGACCCCGGACTTACCGGGTTATTTTATTACTTCGACACTCTTATACTTGGGAGTAAAGAACACATTTTTAAGCGTGTCATATATATATATATATATATATTGTAACGACCCGGTAATTTCAATGACATGGCACCTGAATAATT
180_1	180_1_Fp	180_1_Rp	CCAGCCATAATGATTGGGAA	AACGCGTGCTCATTTTAATTT	60.66	58.821	267	TTTCCAGCCATAATGATTGGGAAAGTCCAACTATAGTACGGGTACTATCAAATGCAATGATTACTATAGTCTAACTATATAACCAACTACAAATGAACAAGTTTGAATACACTCAAATGTAATAGTTACTATAGTCCAACTATATAACTACCTACAAATGACTTAGTTTTAACACAGTCCAACTGTTCAAAGAAAATAATAAAATATTAGTCCAATTAATATATATATATATATATATATAATGATGATAAATTAAAATGAGCACGCGTTAG
181_1	181_1_Fp	181_1_Rp	AATCATATTTTCTTCAATAAATCAACG	CGATTTGCCACCCAAGTAAT	58.209	59.823	232	CGAAATCATATTTTCTTCAATAAATCAACGTTACTTTATGAGTTAATGAATAAAATAACGATAATTAATTTAAGAAAACTATATATATATATATATATATATAAGCCCCCGAAAATGCCATTTTCTTTCAAATAAGTAATTAGGCTCAAATTTATGTCTTAATGATTCAATCATAAAATTTATGTGCTTAAGTTTGTGGATATTAGGAACCACTCATTACTTGGGTGGCAAATCGCTTTTTTCTCACACATTATGACAGAAGTTAAATGAAC
184_1	184_1_Fp	184_1_Rp	TGAAGCAACTGCTAGCAACG	CTGGTCCTCCCTTCCTCTCT	60.338	59.801	213	TACACTCGATACCGCTGATTGCGAAGGAATTACGAGTAATGAAGCAACTGCTAGCAACGTAAGTAATTTCAATAGCATTCTCTTCATTTTCCCCTGAAAATCACATAATCAAACAAACATTATTATAATAATAATAATAATAATAATAATTGATTTTTTTTGCTTAAAATTTTCTCTAGTAACAAACTGAAAATATTTTGTATGAAAGTGCATGAGATTAGGAATGAAAAGGAGAGAGGAAGGGAGGACCAGCTGTGAGTAAATCGCATTCT
186_1	186_1_Fp	186_1_Rp	GCTTGTATGGCCTAAAATGCTT	GAAGCTTCCGTCTCATCACC	59.67	59.81	199	TTTCCAATGACTTTCTCCTCTACTCCATTCAAGTAACTATTGGTGGCCTTAAAAAATATCAGCTTGTATGGCCTAAAATGCTTCTATCTAATTCCATTTCATATAATAATAATAATAATAATAATAATAATAATGAGTCACCCCATTGGAATTTTTTGTGTACACAAAATTTTGAGGCTATGAATTCTGAATTGGCCTCTTAGTTATATTAGTCCACTAAAGATTGAAATAAAGGTGACAGGTGATGAGACGGAAGCTTCTCTCTTTTGTGT
202_1	202_1_Fp	202_1_Rp	CATCTTTTTCTTTTCTTCTTCTCCA	CACTGGATGAACAGTGCTCG	59.467	60.463	218	CTTCATCTCTTTCTTTTCCTTTTCTTCTTCATCTTTTTCTTTTCTTCTTCTCCATCTCTTCTTCTTCTTCTTCTTCTTCTTCTTCTACTTCTTCCTACTCACAATTTCTTTCTCTTTCATGAACAAAGGGAATAGTGTCCCTTATATACTAGGCCTTATTTGATATAAACCATGTGCCAAAATAGTGAGACAATATGGAGAAGTTTGTGGAAGCTTCCAAAGTGCCCCGAGCACTGTTCATCCAGTGATTTGTTTTGTATTTTGACCTGAGT
208_1	208_1_Fp	208_1_Rp	CATGCAACCTAAAAGCAAACA	AGTGTGTCAAGTTTTTGGCG	58.876	58.825	217	GAGACTAGTGTTTCATACAACCTAAAAGCAAACAAAAAAATGCGAAATTAATAATTACAAAAACTAAAAATAATAAACATGTGGGAAAAAAAACTTAAATAAAAATAAAAAACAAAAATAAATGAAAAGAAGAAAAAAATATATATATATAATATATACAAGGATTATTTTATCTACTAAATTAATTCCCCGGCAATGGCGCCAAAAACTTGACACACTTAAAAATGTGTTCTTTACTCCCAAGTATAAGTGTGTCGAAGTAATAAAATAAC
209_1	209_1_Fp	209_1_Rp	ATCAATCAGACCACGTTCCC	TCAACTGACCCACTATGCCA	59.786	60.112	235	ACTATAGCGGTTAGCTAAAAGGACACTATCAATCAGACCACGTTCCCCATGTTTTTGCAGGTTGAAAATGGTAGACATCTTTAATTAGTAAAGATGATGGTTGACAATGCCACCCAATCTTTTTATATATATATATATATAACAACATCACTTTATTAATATATTATCACTCATATGGTAACTTTGCAGCTATGCATACATAATCATATTCTTCTGACTTCAAACTCTATATATTGGACACGTGGCATAGTGGGTCAGTTGATGACGATGAT
210_1	210_1_Fp	210_1_Rp	CCACCCACAAGGAAAAAGAA	AGTGGTTGGCTCTGTGGATT	59.942	59.579	164	AAGCACTAATTATCAACTATTGTAAGGTTACCCAAAAAAAAACCCCCATTTCTTGTATCATCACAAGTAGCTAAATTCAGCATCCACCCACAAGGAAAAAGAATACAGATTGTAAATTACCTCTCTCTCTCTCTCTCTATCTCTTTCTCTTTCTCTTTCTCTTTCCCTGTGATGATTATCAATCTTTCCTCTGCCAGAAACAACATTCCTTCTCGTAGTAACAACACAATCCACAGAGCCAACCACTGCATCTGATGATGAAAACCCAATTC
216_1	216_1_Fp	216_1_Rp	TGAAGGGGGAATACGATGAG	CGACAAATCAGTAAAACCCGA	59.887	59.982	163	AACACAATGAAGGGGGAATACGATGAGATGAGAGTAGAGCTTCGCGCGTTTTTGTTTTGTTAGCATTCCACTTAAGAAATTAATATATATATATATATATATATATATATATATATATATATATATATATATATATATATTTGAAAAATTCGGGTTTTACTGATTTGTCGATTTTTAACTGGTTCATTGGAAAAATCAATTTTCAACATTTTTTTCACCAATTGATTTTAATGTATTAGTAATACTGGACACACAACCAATTTTTAATTTGA
221_1	221_1_Fp	221_1_Rp	CCACATTTTTCCCAGGATGA	GCACCAAGGTTTCACCCTAA	60.692	59.971	160	CTTGCCAAGCCCCACATTTTTCCCAGGATGAAACTGAAGAATTTACTAGAAATTATAATCTCATTATTTACGAAATACCCAAATATATATATATATATATATATATATATATATATATATATATATATATATATATATCAATTGAAAGTTTTTAGGGTGAAACCTTGGTGCCACGCTGGCGGACGATAATTGCGCCAGGCTTGGCGGCCTGGTCGCCGAAAATCTTTACGCCGAGGCGCTGGCCTTTCGAATCACGGCCGTTCTTCGTACTA
224_1	224_1_Fp	224_1_Rp	TGCTTCCAATGTGCAAGATTT	GCTCTTGGTCTTGGGATTTC	60.632	58.717	247	TATTTTGACATTTCTGAATTATGCTTCCAATGTGCAAGATTTTGACTTCTGGAATTGGATAAATAATGTGATATTATATTTAAAAAAGAATATAATATTTAAAAAATAATAATAATAATAAAAAAGATATGATATTATATAAAAATTTAGAGACCCAATACACTTTCTCCCAAAATAAATTGAATGACATATCCTACACCATCTCTCGTTGACAGAAATTAGTAACAAATATCAATATGTCAGATTCAGAAATCCCAAGACCAAGAGCTTCC
230_1	230_1_Fp	230_1_Rp	GGACCCACGAGTGCTCTATT	CACTGGCACCAACACTAACG	59.166	60.213	168	GCATCCCGACCAGTGACGTCACGCCACCGTCATCAACCGCCACGGCCACCAGTGGCAGGACCCACGAGTGCTCTATTTGTCACAAGTCTTTTCCCACGGGACAAGCCCTGGGAGGGCACAAGCGGTGCCACTACGAAGGCGGCGGCGGCAACAAAAACATTAATAATAATAATAATAATAATATTGATGCTAGTGGTAGCGTTAGCGTTAGTGTTGGTGCCAGTGCGGTGACGTTTTCGAGCAGCAGTCAACGGGATTTTGACCTGAACTTA
231_1	231_1_Fp	231_1_Rp	TGGCTTTGATTGCAGACATT	ATTGCAGAAGAGAGGCAGGA	59.276	60.096	113	AGGGAAATGAAATGATTATCTTGTTTAGGGGTATTATCATTATTATTTTTTAAAGAAACCTATGGCTCCTACAGGAAAGAAATTTGGAGTGATTAGCTCAAGCAAGCAATTCTATTGAGGAAAAAATAATTTACCATCCGCTTACAAATCTGATAGTTGGCTTTGATTGCAGACATTTTCAATTTGGAGACTGCTTTATGCTGCAGTTACTGCACTATATATATATATATATATTAAATTCTTCTCATTTTCCTGCCTCTCTTCTGCAATTT
236_1	236_1_Fp	236_1_Rp	TTGAAAGAAACCTAAGTATTTCACAAT	ATGGGTGCGTTTCTTGTAGG	58.032	59.993	209	TAACAATACATGTATTATTAGTCATAGATTTATTTATAAAAAAAATTGAAAGAAACCTAAGTATTTCACAATACAATTGTATACATTACTTTTTGTAGAAATACTCTTAATCAATCGTGTGTATGTGTGTGTGTGTGTGTGTTTGTGTGTGTATAGGAAATATTAGAAACCTCGTCATTAAACCACACAATCGTGGCTTTAGCGGATTAGGAAAATATTCGATTGTTTTAGGCTCCTACAAGAAACGCACCCATTGAATTCGAACCTAGAGC
237_1	237_1_Fp	237_1_Rp	TTTGACGACGGGTATCCAAT	GGAGTGGATGACGAATTTGG	60.192	60.317	86	TCACATTGAGGACCTAGGTTCGAATTAGGGAATACGTTTCTTGTAAGAAACTGGAACCGCTAAGGTTTTACCTGCTTCACTTAAACCTAAAATGAGTGGTTTGACGACGGGTATCCAATAATTAATATATATATATATTTAAATCTTATCAACTAAATATTGAATCCAAATTCGTCATCCACTCCACATTTTTCCCTCAACAAGTATCATCAAAATTCTAAAGTAAACACTTCTCAAAAGAAAACAAAAAACACCGCCGCCAAATCAATGCA
238_1	238_1_Fp	238_1_Rp	CCTGTTGAAGTTCTTGAAGTAAAGC	CCCTAAGCTACATGCCCAAA	59.884	60.089	130	AATAACTTCTCCTGTTGAAGTTCTTGAAGTAAAGCATTTTATGCCCTCTCTCTCTCTCTATATCCAATGATTGATTAGAAAAATGAAAAAAATATTAATTTATTTGTTTTCTTTTGTTTGTTTGGGCATGTAGCTTAGGGTAAATTCCATGGGAGAAAAGACATTGGTGGTGAGCATAACTTGTAGCAAAAGAACTGACACGATGGTTAAATTATGTGAGGCCTTTGAATCTTTAAAGCTCAAAATCATCACCGTAAATATTACTGTTGTTG
245_1	245_1_Fp	245_1_Rp	CTAAACCGCAGGTGACACAA	TTGTGGCCTTCAGAAACTCC	59.758	60.232	127	CGATAATATTTACCATTTTCGTGAGCTTCTGCTTGCTTGTTTATTTCAATTTGTCTGTCTTTCTTTTTACTTTAAAATCTAAACCGCAGGTGACACAATTAGGGAGAAGCTAGCTAGCAAGTTCATCGGTGAAGCATACAGTATATATATATATATATATATATATATATATATATATATAGATAGGAGTTTCTGAAGGCCACAAGAATCTGCCAGCAGCAAAGTCAGTTTAAAAGATGAACAATTGTTCTGCTAGGGAATGCAGATGCAGT
252_1	252_1_Fp	252_1_Rp	GAGATTCAAACGATGACGCA	CAATCGAGGGTCAAACCAAT	59.805	59.79	196	AAGTGAGATTCAAACGATGATGCATTACATTGATAGAGACAGACAGGTTGTGTGAGAGAGAGAGAGACGCGGTTGATATTTATATTTGTATGTTTTGGGATTCGAAATTTCGTTGAAAGACAGAGCGTATGGGTAGAACTCTTTTTGAATTTTAATTTGTTTTTCAAAAGCGGTGGGTAATAATTGGTTTGACCCGCTTTGACGTTAGCTGTCCCTGGGATTCAATTCAGTCACTCATTTGGTAAACTTGTGGACAGTTGGTTGCCACCGCC
253_1	253_1_Fp	253_1_Rp	GCAAACAGTGATGCTATGGG	TGCGCTCATTTTATTTTCGT	59.152	58.446	91	AAATCTTTCGTGGATTAATATTGTCTCATATCTTATTAATCCGATTTGACCATAAGGATTTCTATCATTAATATCGTGTATTTAAGTAATCCAATTACATAATGACAGAAGGACAATTTCCTTTATTGTCACATAGTTAATTTGTACATAGAACATCATGCCTTTTGCAAACAGTGATGCTATGGGTCATATTGTCCAACAAGTATTAGTCCAACTAATATATATATATATATATATATATAATGACGAAAATAAAATGAGCGTGTATTGGG
272_1	272_1_Fp	272_1_Rp	ACAAACAGAATGCACTCCCC	ATACATTTTGCAAGTCCGGC	59.973	59.967	108	CACATGTCTTATAATGCAATTACACTCAAACAGTCTATACAACACACAACAGTTATAACATCCAAAAAGTGATAATAAAACGTAGTAACAAACAGAATGCACTCCCCAGATATATGTTGGATTTAGTTTTATATATATATATATATATATATATATACACACACATATATATATAGCCGGACTTGCAAAATGTATGGCCGTACTTACTGTGTAGTCAGGAGACTTACAGACTCGAGAATATATCAACATACTGTTGGGTGCGGCCCGGTGTA
280_1	280_1_Fp	280_1_Rp	CCATGCCCTTCATATTTGGT	CTCACAGACCTCGTTTGCTG	59.645	59.616	239	ACCATGCCCTTCATATTTGGTAAGCTTTTTAGAGTTTAATCCAAGAGGCTTCTTCTTCTTCTTCTTCTTCAGCCTTTGCTTTATTAATTGCTAGTTAGTTTATTGATTAAATTTGTGATGGGTTTATTTATCTATTTTTTTTGTGCAGCAAACGAGGTCTGTGAGAAATTAGCTGTCGTGGGGTTTAATACTAATATGATTAGCTACTTAACAACACAGATGCATATGCCATTAACCAAAGCTGCTAACACTCTCACCAACTTTGGAGGTA
293_1	293_1_Fp	293_1_Rp	CTCAGTTTAACAGCCCGTGG	TTTGGTTTTCTTTGATGGGC	60.679	59.916	182	TCATCAGTCATTCTCAGCTTAACAGCCCGTGGCAATTCGAAACCCAACTCATCTCTGGAAAACTCCTGCTTCAATCCATTTACCTTATCACCATCACCACAACAACAACAACAACAACATTTCCATTAAGCTAAATCCAAAAACCAAAATAACTCAAACCATAATAAGTCTATTGCCCATCAAAGAAAACCAAAACTTACCAATTTAACAAGCTCCATTGGTTCATTATCTCTTCGAATCCGTATGGATTCTTTCATTTTCCTAATCTGAT
295_1	295_1_Fp	295_1_Rp	GATAATGGAGACGAGCTGGC	CCGCTTCATCATCATCACAC	59.803	60.08	173	TGTATGTGTGTGAAAGTGATAATGGAGACGAGCTGGCAATAAAGATACTGGGAAAAAGAGAAAGAAAAGTGAATAATTGAGGAGGTTCTGTCTGGGTTGCGGGTTGTTCAGAAAGATAGATAAGAGTTTTAGAAAAAAAAACAGAGAGAGAGAGAGCGAGAGAGAATGAAGTGTGATGATGATGAAGCGGGGAATGCGAAAAGAGAACGAAAATTATTTGACAGAAAGATAGAGCTTGTGCAGACAGTGTCATTATTTAAGGCAAAAAGAT
318_1	318_1_Fp	318_1_Rp	TTATGAATTTGAGGAGGCCG	GCAAAAACGAAAATGGCATC	60.031	60.444	148	GAATTTAGTCTTTATTTTAATTGACTTTTCAAAAAATTGGATTAAATTGTAAAGATTTTAAAATTTTCGAGTTATTATGTAAATATTTTTTTTGGCTAAATGGAGGATTTATGAATTTGAGGAGGCCGACTCGTGTCAACAATCGATGGTTGACACGTGGTGCACTTGGGTCTTTAAATTGGGCATCTCCCTCCATTTCTCTTCTCTTTCTCCTCTCTCTCTCTCTTTTCTCTCATGATGCCATTTTCGTTTTTGCCGTCAACCCCAACCA
332_1	332_1_Fp	332_1_Rp	TCATTCAGTGCCAAATTCCA	TTTAGCTCGAGCGTCTGTTG	60.049	59.366	225	TATTTCCCAACACATAAAGTCTTATTTCTGAATCTCATTCAGTGCCAAATTCCAAACTTCAATTCAGAAATCATTCAGAACTGTTCCAAAAAATATTCGAGTAATTACAAATATGAGGCTCGGCTCATGTCCGAGCTCAACATAATAAGTCCGGGTTTAAAAAAAAATATTATATATATATATATATAATTTTTATTATTATTAATCTGGCCCGAGTCCATGCATGAGTCGGACTAGACCAACAGACGCTCGAGCTAAACTTTTCCTAAAG
334_1	334_1_Fp	334_1_Rp	GCAGAACAAGTTGCAACCAA	GAAGCCATTGCAAAGAGGAG	59.888	59.955	202	AGCATGCATGGGCAGTACGGGCAGAACAAGTTGCAACCAAACCAAAGCCTCACTTGCACTGTCACTTTCCTATATATACATATACATATGTGTGTATATATATATATATATATAAATAAATATTCATTGGCTTTAAGTTTCAGTGTCACACACAATTTGAAGCAAATTAAGAGCTAATAACTTAGCCTTAATTATTTCTCCCCTCCTCTTTGCAATGGCTTCAATTCCCCAATTTTACTCTGATGATTCATTTTCTGAGTTTTCCCAGTTT
340_1	340_1_Fp	340_1_Rp	CCATTTAAGGGCGGAAAATA	TGGATGCTAACTCGTTTAGTTGA	58.934	58.955	250	AGTTGCAAACCCATTTAAGGGCGGAAAATAGTTCTCTACAGATTAGTATTTTTGCAATATTTCAAAGGTTAGCGTACAAAAAATGGTTAAAGATATATATATATATATATATATATAGTTCACATAGCTAGTTGATTCCAAAATTTGACTCAAATTAAGACATGTCTGGACAGTTTTTTATTTTTTTTAAAGTTTAACATGATAATAAGTCTTCTTATTTTTATTAAAGAGATTTTATCAACTAAACGAGTTAGCATCCATAACCTTAAGA
342_1	342_1_Fp	342_1_Rp	TGCGAAAGTCCAACTAACCA	CCCAATACGCGCTCATTTTA	59.317	60.95	252	TTTTGAGCCATAATGATTGCGTAAGTCCAACTAACCAATCAACTATGTTTCGGGTACTATCAAATGCAACGATTACTATAGTCTAACTATATAATCAACTATAAATGATAAGGTTTGAATACAGTCAAATGTAATGATTACTATAGTCTAACTATATAACCAACTAAAATTGATGTAATTACAGTCCAACTGTTTCAAAGAAAATAATAAGATATTAGTCTAACTAATATATATATATTTAATGATGAAAATAAAATGAGCACGTATTGGG
347_1	347_1_Fp	347_1_Rp	TGGGGTACAATCACCTCCAT	AAACAACTGCAATGGGTTTTG	60.05	59.89	135	TTTCGGATAATTTTTCTTATCAATCTTTGCCTTTCAATTCTTTTAGACCTTTTGGGGTACAATCACCTCCATAATCACCATGACCAATTGATAGATAGTTAGCTGCTTGCAATGCATCAGGTAACAACAACAATAATAACAATAATAATAATAATAATAATTTCGACAAAACCCATTGCAGTTGTTTATTTGTTAATTTTGAAACAAATGGAATTTATTAAAATCAAATTAATCAATTTTATACGGAATTTGAAAACGACAGATGAACACG
349_1	349_1_Fp	349_1_Rp	TTGACGGATTCCATTAAAGC	TTTTATGGGAAGGAGGCTGA	57.697	59.64	153	GTGCACCTGGTTTTTTATTTTTATTTTTGCTTCTCTCTTTTTCTTTTTCCTGTTATATCTTCTGTATACTCTTTTGTTATCTCTAGTTAATATATTTCTTTTAGGATATAATTTGACGGATTCCATTAAAGCTTATATAAACAATGGGATTATTGATTGCTAATATATGTATTTATGTATGTATGTTTATGTGTATATATATATATATATCCCCGTTAGAAGTTGCTGTGAAGTTAGAAATAAATCAGCCTCCTTCCCATAAAAAATGGTA
356_1	356_1_Fp	356_1_Rp	AGAGACGAGGGACGATGAGA	CGATTCTCGAATATCTCGGC	59.945	59.768	121	GAGAACTGAAATCAGAGAAGAGCCGACTGCCGAGAGGCGAGAGGCGAGAGTGAGAGGCTGAGAAGTCAGAAATGAGACAAGATTCATGCAATTCAGATTTCAGAGGATGAGACGAGAGACGAGGGACGATGAGACGAGAGACGATTTAGGTTTCTGATTTAGGCGAAATTTGTGAATGAGAGACGGAGAGAGAGCCAGAGAGAGAGAGGAGAAGCCGAGATATTCGAGAATCGAGAAGAATTTTTTATTTTTTATTTTTTATTTTATAAGC
360_1	360_1_Fp	360_1_Rp	AGTTTGGGGAGACCTTGCTC	TGTGGACTGGAGGTCCACTAT	60.628	59.44	145	ATTAGCCATTAAATGACCAAGATTCCTTTGCAGTTAATAAAAAGACAACAAAATTAAGAATCAAATAGGGAGGTCTCCTTAGTTTGGGGAGACCTTGCTCGTACTTAATAAGCTATATATTAGTATTATTATTATTATTATTATTATTATTATTATTATTATTATTATTATTATTGTTATTATTATGAGTGTTGCAGAGATAAAATAGTGGACCTCCAGTCCACAACTACTTTTAGGGTGTCTTTACATAATCTATCAACCCTAAATAATT
373_1	373_1_Fp	373_1_Rp	CTGGCTAGGTGATGAGCGTA	CATCCCTCATTTGTTCCATTG	59.05	60.177	155	TATCCATTCTGTTAAATACTCTTCTTTACTTGTTCTGCTCCTGAATAAGCTCTAAACTGAGGGGTGAATACATGGTCATATGTCTGGCTAGGTGATGAGCGTACAATATATATATATTTACCGCCCCTCTAGCTTAGTGTTTTGTGTGTTATCCCGAGTTAATTGAGCATATTGATGTGTTTTGGGTTTGTTTTGTAGGTAAAATAATATTTAGACTCAATGGAACAAATGAGGGATGATTATTATCAAATACGGAGAATTTAGGATAACC
381_1	381_1_Fp	381_1_Rp	CGGAATTTCATGTGAACCCT	TACAATGAGCAGCTGTCCGA	59.79	60.562	212	AAGATTTAGAATTCGGAATTTCATGTGAACCCTACCAATCACGTTAATAATCCGTAACCTAAAGATAAGAATGTAAAATCATGCAAATAATAATAATAATAATAATAATAATAACATACCACGCGACACAAACAAATGTGATAAAACTGAGGTCTTGTGTGGTAGATTAGAAAATATACAATTGCTAGCTGTAAAGCATTGCTGCTCGGACAGCTGCTCATTGTATTCTTGTCTCTTTGTTATTGTTCAAATTTTGTGACGATATTGGCA
386_1	386_1_Fp	386_1_Rp	CAAAAGTTGCTTGCCTGAAA	TGTTACGGATTACAAAGAAAACACA	59.083	59.862	133	TATATATTTTCTTGAGCTTAATCAATCCATGATTGTTCATAAAATATAATGACGTCAAATGATTCATATAACCGACCTACCTTACCTATTAATATTTTTAATTGGTTTGTTCTAATTTTGTGATTAATCTCTTTCTACAAAAGTTGCTTGCCTGAAATATCACTTAGTTTTTTAAGTTAACCACATGAATTTTTGTACAAATTGATTCTATCATATATATATATATATATATATATAGACATACATGTGTTTTCTTTGTAATCCGTAACA
392_1	392_1_Fp	392_1_Rp	TCTCTAGGCTCACGTTCGGT	TGGACAGGCCTTCATGAGAT	60.012	60.622	91	AAACTCTTTAATCCATTATACCCAAAAATATGTTGTCAACTCTTGACGAGAGGTCGCCCTAGTGCTCTACGAGTAAACTCAATATAATGGAACTCTCTAGGCTCACGTTCGGTTGTTACGTATTTATATACATATATATATATATATCATATACTTGTATATATATCTCATGAAGGCCTGTCCACCTACAAATCATGAATAAACTCTTTTTGATATTATTTATAATGTCAAAGAAATAATTTCTTCGATGTACTTTTGGCCAAAAGATTT
402_1	402_1_Fp	402_1_Rp	GTTCGCGAAGCCATGTAAGT	TCATTCTCAAAACCATCTCCAA	60.278	59.546	142	CAAAATTTTGTCGTAATTAAGTTAATGATTTCATAAATTACGATTCTAACGGTATGTCATGATTTGTTTTGATAGATTTGACTAGGACCTAGGGTGTTCGCGAAGCCATGTAAGTAACTCATGCGATGAGTACTTGAATGCCAGTTCAATTTTAATATATATATATATATATATATATATATATGATTGAAGTGTTTAGAATAAAATGAGGATAGTTGGAGATGGTTTTGAGAATGAAGTTCAGGGTTATGAATAGTTAATCTATCACTA
407_1	407_1_Fp	407_1_Rp	ACATTTGACGAGAGGTCGCT	TATGGTTCGACGTGTCGTGT	59.874	60.032	188	AAATGCTTTAATCCAAAATACCCAAAAAATACTTTGTCAACATTTGACGAGAGGTCGCTCTAGTGCTCAACGAGTAAACTCAATATAATGGAACTCTCTAGGTTCACGTTCGGTTGTTACTTATATATTTATATATATATATATATCTCATATATATTTGTATACATAAACATAAAGGTCTGCCCACCTACAAATCATGGCTAAACAACACGACACGTCGAACCATACAAGTCGAGGTTAAAACGCTAATGTATAATCCCTTCGTCATTT
411_1	411_1_Fp	411_1_Rp	GGGTTGAAGCTTTGGAAGTG	TTGAAAGCAAGACAAGGGAAA	59.711	59.847	143	TTTGGCAAGGGTAGAGAGGAAAATCTAAGGGTTAGGTTATGGAGTGGGTTGAAGTTTTGGAAGTGTAAGGAAAAGAAGAAGAAAAACGTGGGGAGGGTTTGGTGTGTGTGTGTTCTAACCCATTTCTCTCTCATTCCTTTTATACTACTAACTTGTGTGTGAATATTTCCCATGGGGTCTTGACACTTGTCTTGCTTTCAATCCTTATTATTAATACCCGCTAATTAGGTACATTTACTTAGGAGCGGTTGTCTACTCTTGTAATTCTTA
413_1	413_1_Fp	413_1_Rp	TTTAAATCAGCTTTCAAGTCTCAAA	CACAGTTTCCAGCTTGAGCA	58.728	60.175	244	AATTTATCATATATTAAATGATTTAAATCAGCTTTCAAGTCTCAAATATTAATAATATAAGAGTCAAATCTGTCTCTCTCTCTCTCTGCAAACTTGCTGTGCATCTTCTTTTTCTTGTTACTTTATTCTTTTCTTAAATGAGTTTTTGTCTTCTGTATCAACTTGCTTTTCTTTTCATTTAATCATTTACTTTCTCTGTAGCTTGAAGATGGGGACATTATTTGTTTCCAAAAATCTTCTCAAGCTGGAAACTGTGAACAATGCCGCTAT
425_1	425_1_Fp	425_1_Rp	TTCAAATCTATTCGGATTTTGGA	TGGAAGTGACATGGATTCAAAG	59.804	59.971	176	TTAAAAATTCAAATCTAGACAAATAAAAGTTATAAATAGAATTCGTATGAATCTTGATTTGGATTCAAATCTATTCGGATTTTGGATATCCAAATCAGAATTTTTTAACTAAATTAAATAATATATCTATATATATATATGCTCTAGAGAAATGAATGAGAAAATTTAAAAATTCCAACAGTACAAATCATAGATGCAAAATAAAAATAAAAAGCTACTTTGAATCCATGTCACTTCCACCTTACTTTATATTAAAATCTCAGATTATTT
429_1	429_1_Fp	429_1_Rp	ATCATTGCGGATTGTCCTGT	TGTTATTTCTTCCATTACATGCAG	60.348	58.271	220	GGGAGTGCTTATTGACTCAAATATATAAAGAAGTCAATATCATTGCGGATTGTCCTGTCTATTTCGGTTATCTTGGGAATTAAAGAATGTTATAATTTAATCACCCACCAACATAAATTCATGATAAGTTAATTCGAGAATCCCCTTTTTTACTGCCGTCCTGAAATATTTTATCAACTTCTTCCGTTAAAATATATATATATATATATATATATATCGAGAGTACCATTCAATCTGCATGTAATGGAAGAAATAACAGAACAAACAAAG
435_1	435_1_Fp	435_1_Rp	ACAGCCGATGGTTTTACCTG	TATCTTCTGGAGTTTGCGCC	59.993	60.352	214	CTGGGTTCGAATCCAGGGGATGGACTTCTTGTAAGAGCATGAGACAGCCGATGGTTTTACCTGGTCTGTTTAAACCCAAAATGGATGATTTGGCGGTGGGGTTTCCAATGATTTAAAATATATATATATATATATATGTAAGTATGTATGAATATGAAATGTTAAAGTCATACCTATTCTTTTGTATTTTAAATTGTTGGTTTTTCTTTTATAACTGTCTTTTAAATTTAAAATGCAGGCGCAAACTCCAGAAGATAATCTAAATGCAAA
436_1	436_1_Fp	436_1_Rp	TTCTAATTAATGAAAAAGTTTAGCCC	GCATGGTTGGTATTTCTGGG	57.757	60.192	225	GTGTTTGGGAAACTTAAAAAAATTTAATCAATACAAACCGTTTTCTAATTAATGAAAAAGTTTAGCCCTTTATAGAGATATAATTAATTATAGAAAAATAATTTTTTTAAAAATATATATATATATAAACCTTAATGTCAATATAAAATATGTTGGTAAAAAATAAACATGAGCATTTGCGGAGGGGTTGGTATCAAAATGGGTAGCTGATTTATAATGATATTTCTTGCAAAATATACTCTCAAGTCCCAGAAATACCAACCATGCAAG
438_1	438_1_Fp	438_1_Rp	GCTGGGCTCGAGAAGTAGAG	GTCCGGCCCGAATTTTATTA	59.333	60.973	231	CGGGGGTAAAAAATCCCAGGCTGGGCTCGAGAAGTAGAGGCCCGACTCGGGCCCGGGCCCGAGCCGGGCTTCGCAAAATAAGGTCGGGCTTAAAAAAATATATTTATATTTATATAATAAATTATATATATATATATATATAAATTAAAATTTTATAAATGTTTTTATTAATAAATTAAAATTTTATAAATTTTTATTAATAAATTACAATTTTATAATTTTTTTTATTAATAAAATTCGGGCCGGACTTTATCCGGCCTGAGCCCGGGC
464_1	464_1_Fp	464_1_Rp	TCAGCTCATCATTTCTCTCTTCA	TACCCAATTCTTTTGCAGCC	59.208	60.074	182	TATAAACTCAGCTCATCATTTCTCTCTTCAAAACATCCAGATAAAAGAGAGCAAAAAATAATAATAATAATAATAATAATAATAATGGAGACGAGTTCTAGAAGACGAGTCACTAATATTTGTGTGTTTTGTGGGACTAGCTTTGGAACAAAACCAGAATTTTTCTTGAGGCTGCAAAAGAATTGGGTAGAGTTATGGCAGAAAGAAAAATGCACTTAGTATATGGCGGTGGCAACCTTGGATTGATGGGATATGGGTTCCTTTCAAAA
468_1	468_1_Fp	468_1_Rp	TCTCGAACTTCGTTCACAAAAA	TCGGGAAGCCAGGTAAGTAA	59.898	59.702	130	CATACCTGTGGTAGTCGATTATCCTAACCATACGTAATCTCGAACTTCGTTCACAAGAATATACCTTAACTATTATCTTTTAACATAATATGTCAATTATATATATATATATATAAACAAACACAAAATCCCTAATTCAAAATCTCATCGCATGGTTACTTACCTGGCATCGCGAGCACTCCAGGTTCTAGTGACATCTGTAAAAATAAATGGCGAAATACTGTCAGAAACAAAACTTACGGAGTTTTTGACTAAACTACGACAAAATC
488_1	488_1_Fp	488_1_Rp	TTTCGTGTACAATCACCTCCA	TGCAATGGGGTTATCGAAAT	59.036	60.153	129	TTTCGGATAATTTTTCTTATCAATCTTTGTCTTTCAATTCTTTTAGACCTTTTCGTGTACAATCACCTCCATAATCACTAGGACCAATTGATAGATAGTTAGCGGCTTGCAATGCATCATGTAATAATAATAATAATAATAATAATAATATTGCGAATAATTTCGATAACCCCATTGCAGTGTTTATTTGTTAATTTCGAAACAAATGGAATTTATTAAAATCAAAGTAATCAATTTTATACGGAATTTGAAAATGACAGATGAATACG
492_1	492_1_Fp	492_1_Rp	TGTGGATTTGGATGCAAGTATT	GAATTGTAGATTTGAATTTGGATGC	59.343	60.095	172	CGAATTCGCATTATAATTTGTGGATTTGGATGCAAGTATTATCTATGCGAATTTTTAAATATCCACCTCCATAAAAAAAATCCATATGTATATATATATATTACTTTTAAGTTTAGCATCTAAAATAAAATAAAATAAAATTCATAATTAAACAATACTAATTTAGCATCCAAATTCAAATCTACAATTCACAATCCATCAATAATAATCTAAATATAAAAATATTATAAAATCATAAAATAAAACTTAAATACTTTTTTATTTTGTGT
507_1	507_1_Fp	507_1_Rp	GAGTTTTGTTTTTGTTGCTTTGAA	ATGCCTCCACCACACTCAAC	59.734	60.999	199	ATAAATAATAATCTCTCTTTATATGTATCTATTTGGTTTAGAGTTTTGTTTTTGTTGCTTTGAAACCTTTTCTTCTTCTTCTTCTTCTTCTGCTTCACGCCGCCTCACTCTTTAACCTTACCTACATCACTCTTTGTGTTTCTATCTAAATCACACACACAGATATATTTTTTAAAAAACACAACAATTCCGTGTGAAATTTCATTTCTTTTGTGTGCTGTTGAGTGTGGTGGAGGCATGGCTTCTTCATTTTTATTGTTTATCTAATG
508_1	508_1_Fp	508_1_Rp	CAGAAATCAAAATCGACGCA	GGGACTCATGGGTTTGTACATT	59.809	59.983	206	TTAAGGTCAAATCCTCCTATCTAATTAAATGGAATCAGGAACTGGTCAAACCATTGCATCTCAGAAATCAAAATCGACGCAGAGAATGGAGAGAGACACAAGATGGAACACCAAAAATGAAAAGTCCTGTATGTAATTTTAGAAAGTAACATTTATAATGCTTGTCAAAATTATTCAGGTTAATATTTGGAACTGGGTTGCATTCCAATGTATAATTCTTCTTCTTCTTCTTCTTTTTTTAAACAAATGTACAAACCCATGAGTCCCAT
511_1	511_1_Fp	511_1_Rp	CAGCATGCAAAAGAAATGGA	GCCAAACTGAGGTCTCTTGG	59.809	59.844	248	AACCAAACGCAGCATGCAAAAGAAATGGACAAATATGAATTATAATTATACACCCAACCAAAAATTAAAAAGGTAAACAATAAAAAATAAAGAACAAATCGGCAATCATTCACGTCCATGATTAAAATAAAAAAATAATAATAATAATAATGAAAGGAACCTGAAAGACAAGGAAATTTCTGGCCTTTACAAGAATCCCAAGAGACCTCAATTTGGCATTATACTCGTCCCAATTCACAGCACTTCCATCAATTCGAAACTCGCTTCCG
512_1	512_1_Fp	512_1_Rp	CTGCTAAGACAAGCAAGGGC	GAGTTCACCGAGGCTGAGAG	60.154	60.135	187	ATTTGAGATTTTTGGGTCCGAATCAAACACAGTAGTGGTAATAGTATAACTCCAGGATTTTGGCTGCTAAGACAAGCAAGGGCAAGTGCAATAGAACGAGTTTAAGGAAATTGGTGATAATAGGAGAATTTTGGCTGTCATTTTGAAGTAATTAATTAAGTGTTTGAAATTCTAGTTAATTCTTCTTCTTCTTCTACTGTTGGTACTCAGCCATCAAATCATTCATGTTACTCTCAGCCTCGGTGAACTCCATCTCATCCATTCCCTCA
557_1	557_1_Fp	557_1_Rp	TGCTGTGCTTGCGAACTATC	TGTGGGATGATTGCTTGAGA	60.165	60.201	204	AAAACCCGATACTGCCACTACTCCTGCTGTGCTTGCGAACTATCTGAGATGTTTGGGAAAATGGGGAGTGAGCTTAAAGAGCTCACTAAGTAAAGCACTCAAACTCTCAACATGACCTCACCAACAAAATAAGGAGATATATATATATATAAGTATTTATTTTATATATATAATATAATATGTGAAAATAACATATACTATGATATCATCTCAAGCAATCATCCCACAACAATACAAACATTAATCAAACATGGTTGCTAATCCGAAT
560_1	560_1_Fp	560_1_Rp	TGTCTAAGCCGCTTCCACTG	CCGTCTCCTAAGCCACTGAC	61.499	59.867	239	CCGGGTGTCTAAGCCGCTTCCACTGCCCGAGGGAAAGCATTTCCTACAAAATAATGTCCTCATGATGTATATTGCTAAAAGTGTGTGTGTATATATAAATACATACATACATATATGTATGTATGTATGTATGTATGTATGCATGTATGTTTACATTACCTCAAAGATTTGTGTATGACATATGTGTATGTGCATGTTTTCAAAGTTTTTCTTAACATTTGTCAGTGGCTTAGGAGACGGTGGAACTTGTTGCCTGCCGGTAGCATTC
566_1	566_1_Fp	566_1_Rp	TACCTTCCCAATTTCCACCA	AGGATGCTTCGAAGTGAGGA	60.162	59.95	177	ATCACCAGAGCGAGGGGAATCAGCCTCAATCGTGGCATAATCATCTTCATAAAATTTTATAATACCTTCCCAATTTCCACCATTTAAATTTAAATTAATTAAATCAGAAACTGTTCCAGTACTAACAATAACCACCACCACCAGCAGCAGCAGCAGCAGCAGCAAGTAATATGGAATTGATTACTTGTCCCAATTCTCGATTTATAATTTCTCAAAAAATCCTCACTTCGAAGCATCCTCAACCTCAAAAACCCAATTCGTTTCTGTC
568_1	568_1_Fp	568_1_Rp	GAGCATCAGTCTGCATCGAG	GATTAAGAGGGGCAAAGCG	59.688	59.793	251	CAGTGATATTTTTTTAGAGCATCAGTCTGCATCGAGATTAAGCAAATGCAAAAAAAATCCAGAGTTTAACGTGGGTCTAACTTTTATTAATAAAAAATAAATATTTTAATTATATAAATATATATATATATATAATTAAACTTTTAATGTTTAATATAAATATATTTAAAATATTGAAATTCATAATTTTTAATTTTTAATTTTTAGTGTTCAAAAATTCAAAAATTATTTTTGTTTTCAAAAAATCCCGCTTTGCCCCTCTTAATCA
586_1	586_1_Fp	586_1_Rp	GGGCCATTTGCATCATAAAA	TGGAACCTATGAGAGAGGAAAA	60.65	57.93	176	TATCATAATCCTTATAAATATTATATATCCCTATTTTCAAATAATTGATGTAGAGTGCTATTATTTTATTGACGATGGGGCCATTTGCATCATAAAAATAATAATTTAAAAAATATATTGTAGTGCAAAAATATAAAAGTTTATATGCAAAATATTTATTAGAGAATTATAAAATATATATATATATATATATTTTTGGAGTAATTAATTATTAAAAAATTCTACACTCAATTTTCCTCTCTCATAGGTTCCATAGACTCATTTTCCT
623_1	623_1_Fp	623_1_Rp	TCCAATTAGGGATACACGTTG	ACAAGAAAAATGGGAAGGGG	57.502	60.159	193	GCAAATAAAATCATTGTATGTATCCAATTAGGGATACACGTTGTAATTTTATGAATTGATTGTGTGTATATATATATATATATATATATATATATCACATTACATGAATATTCATATACATGCAATATTGCAAATAGATTAAAAAGTGATATGCACATACCAGCCACAATGGTAATTCTCCTTCAACATCAAGCTCCCCTTCCCATTTTTCTTGTCGAACACTTGTCCATGCAACGTGATTCCGTTCAACGGAACATTTTTCTTTCT
626_1	626_1_Fp	626_1_Rp	TCATGCCACGTGAAAATCAT	TGGTGTGTAGTCTTTTTCGTGTC	59.931	59.203	167	GAGGCTTTATTTTCGAAACGTCGCTGTCGCTATCAATGAATTAAAGTCTTACTTGGGTGGCAGTTAGGTTGGAAGTCCCTCAAGATTCATGGTTGCCGCTCATGCCACGTGAAAATCATACAAAATATTGTATCTTATTTGTGTATTATTTATTTATTTATTTATTTATTTATTTATTTGAGTATTTTTATTTCAGTTTGTTCAGGGAAATAAAAGCATTTGTTAATTGATATTTAATATAATGACACGAAAAAGACTACACACCAT
627_1	627_1_Fp	627_1_Rp	TCTTCCTTTTGATTGTCCTTCA	GAATTCGAATCTTGGGGAAA	58.809	58.95	229	ATATCTTCCTTTTGATTGTCCTTCAAAGAAGAAGATAGAGATTTCTTAAAATTCAAATAACCTTTTATTATTTGCATGTTTCTTTGGAATAATGCAAATGTCTATTACATTTATTACACAGAGTTTTATATTTGCATGTTTCAATGGAATAAAGTGAGAGAATACAAATGTTGTTGTTATTATCATTATTCATCATCATCATCATCATCTTATTTCCCCAAGATTCGAATTCTTATAGTAAATTAAATAAAATTATTTGAAAATCAT
628_1	628_1_Fp	628_1_Rp	GAGACCAGTATTTCATGCAACC	TGAGCGTGTCAAGTTTTTGG	58.58	59.881	207	GAGACCAGTATTTCATGCAACCTAAAAACAAACAAAAAAAATTACGAATGCAATAATTATAAAAATAAAAAAATATTAAGCAAGTGGAAAAATAACTTAAATAAAAATAAAAACAAAAGTAAATACAAAAAATATATATATATACAATGATTATTTTATCTACTAAATTAATTCACCGGCAACGGTACCAAAAACTTGACACGCTCAAAAATGTGTTCTTTACTCCCAAGTATAAGAGTGTCTGAGTAATAAAATAACCCGGCAAAT
636_1	636_1_Fp	636_1_Rp	CCTAATTTGGCCCTGAATTG	CCCGCACTTATCAAAGCCTA	59.406	60.223	152	AATAGGGTCCAACCAAAAAATCTAGTGAAAAAATATCCCTAATTTGGCCCTGAATTGATATGTCTTCGTTAATTTATCATTATAACTCCCAGTTATAAATAATAATAATAATAATAATAATAATAATAATAATAATAATAAGGGTGGCAATGGACCGGACCAGGCCTAGGCTTTGATAAGTGCGGGATGAGCCCGGCAATAAAAAAAATTAGTCCGGGCCCGGGAAAGCCCGACCTGAACTTTTGCCGGACCGGGCCCTGGCTTTAT
643_1	643_1_Fp	643_1_Rp	TGTTGTGCTGGCGAACTATC	TTTGCATTGTTGTGAAAGTGG	59.871	59.618	225	AAAGTCTAGTACTACTATTGTTGTGCTGGCGAACTCTCTAAAATGTTTGGGAAAAGGGAGGTGAGATTAGTAAATAAAACACTCATACTCTCAACACGATATCACCAACAAAATAGGGATATATATATATATATATATATATATATATATATAAGTGTGTGTCTGTGTGTGTATAATATATGAAAATAACATATATCATAATATCATCTTAAGGAACCACTTTCACAACAATGCAAACATCTATCAAATATGGTTGCTAATCCGGGT
644_1	644_1_Fp	644_1_Rp	GCAAATATTTCATCGTCCGC	GTTCCCTCATGAGTCTCCGA	60.432	60.199	225	ATGCAAATATTTCATCGTCCGCATAATAATAAAATAACATTGTTTTATTGGCCCGGACCTAAGAATTCACACACACACACATATTCTGCAAATTCTTTAATTTTTTTCATTTTTATAACTTGTATAAGCTTTCTGGCTAGCTAGTCTTAATTCATTTGCTTTGAACTTTCAATATTGATAGGACGTTTAGTGCATCAAAGTAAGAAAGACGCTGGATTATTAGCCCATCGGAGACTCATGAGGGAACCTCCTATAAAAGTTGATACT
653_1	653_1_Fp	653_1_Rp	TTCGATAAGTTTTGTGTTTATTCTCA	CGAATGTAGGGGATGCATTT	58.442	59.784	168	TATTTTATAAAAATTCGATAAGTTTTGTGTTTATTCTCAAAACATAATATATATATATATATATATATATATTTTAATCGTTGGAAACCCCACCACCAAATAACTAATTGTGAGTTTGAGCAGAGCAGGTAAAATCTTCAGCTGTCCCATACTCTTATCAGAAATGCATCCCCTACATTCGAACCCATGACCTTAAGATGAGAGTCTGAACCATACACTACCAAACTATGTCTTTTAGGGACAGCATAATACAATCTTCTCCATCAT
655_1	655_1_Fp	655_1_Rp	AATTGCCCAAGGAATCAATG	GATAGTCTGGGGACGGGATT	59.762	60.154	123	AGGTAATTTAACAGCCAAAAATTATAGACAAGGATTATTCAGTAGTTGTTTTTTGTGGGTTATTGTTTATATTGTTGTGATTATATTTATAATTTCAGGGCCGCAAATCACAGTAACAATGGCATCATTTTCAAATTTTAAATTGCCCAAGGAATCAATGATTAGGTTCATTGGTTTGCTAGTTGCAGAGTCTCCCAAATTTTTGGGAAGCATATATATATATATATATATATATATATTGGAAATCCCGTCCCCAGACTATCCCTT
668_1	668_1_Fp	668_1_Rp	AGCCAGAGCTTCTAAAGGGC	CCCAGAAGACCGTGATGATT	60.117	59.927	161	TTACAGTCTCTGCCCGACTGCTGGGGTGGGTTCATCATGAACTACAACATGATGAACCAAGAGAAGACTCTTGGAGAGTTAATGGCTATGCTAAAAGAGGCAAAGCCAGAGCTTCTAAAGGGCAAGAAGCGTGAGGCGCACTTCACTTCGACATCATAGAAGGCCAAGGCTTGGCCAAAACCTTCTGGTAGTGTGAAGAAGAAGAAGAAGAAGGGCAAGGGCAAGACTAAATCATCCCGGTCTTCTGGGAAGACTCGAGACAAATCC
678_1	678_1_Fp	678_1_Rp	GGTCGGGTCACGTGATTTTT	GGGTTTAATACAAAAACCCGAC	62.071	58.715	212	GGGTTCGGGTCGAGTCGTCGAGTCGGCGACTTTTTTTTCTTTTCAAAATGAATTAATCATTTAAAAATATAAATATTAGTTATTTTATATCCCAAAAATTATCATATATATAAAGTTTTAATACAACAAAAGTAATAAACAAATGAAATAATAGTGAAAACTTTAAAAAAATAATAAAAATTTTAGAATATATATATATATATATATAGGGTCAGGTCGTGTCGGGTTTTAGTATTAAACCCGATTGCCAACCTGTAAATTTTAGG
680_1	680_1_Fp	680_1_Rp	TCATAAAACGCGTATGAAGTATGAA	TTTCCAGCTGTCAACCCACT	59.941	60.69	189	GGATGAGTTATTTTTTAATTATCATAAAACGCGTATGAAGTATGAAATATGAGCATCTATATATATATATATATATATATATATATAATACACACAATCATTTAGAATGTGAAAGCAATTAAGAAACATCATGGTGATGGTGTTTAATTATATATATATTATTACAACAAACGTAGTGGCAATAAAGTCTAGTGGGTTGACAGCTGGAAAAAATAAATAAATTGATGATAAAGTATAAATTCAACAACAATAAATTAAATTAAAGG
682_1	682_1_Fp	682_1_Rp	TGTTCCAAGTTCCAACCACA	GAATTTCGGACACCCATTTG	59.976	60.17	252	ACTTCACTTGTTCCAAGTTCCAACCACAATCGACTTATACACAAAGAAGCACTTCTACTTACACCACAATCACTTCTATGAATAACAATCAAGTCTAATCCTCTGACTCCAAAAGCACTTCTAGCTACAACACAAATCAAGTACAAGCTCCATGGAAAATAGTAGTAATAATAATAATAATAATAATCAAGTCGCCGAGAAATTATCAGCTTACAGAGGCGTCCGCAGGAGAAAATGGGGCAAATGGGTGTCCGAAATTCGGCAGC
697_1	697_1_Fp	697_1_Rp	CCCACCCATTAATCATTGCT	CGGTTCACAGTTCTTCGGAT	59.645	60.111	162	TAAATGGAAGAGAATATGCTCTATGAATCTCTTGAGCGTTAGGGAAAAATCTTATCAAATTGGTGGACAAATTTACCCACCCATTAATCATTGCTATTGATAAGCACGACTCTTTCCTTCAAATGAACATTCATTAGAATGTTTACTGTCACTTCCAAAGCTACTTCTTGGTGGGACAGGTGGTGGTGGTGGTGGCGGCGGCGGCTAAACCCTCTCAATCCGAAGAACTGTGAACCGAATTATTTACCAAAACCAATTTTCATAAA
700_1	700_1_Fp	700_1_Rp	TATCACAGCCCCAAGGAAAC	TTCCGATTTGGTTTCGATTC	59.933	59.878	219	CCAGCTGCTGGCCCTTCTCTCCTGTTTGGTCAAATCCACATATATCACAGCCCCAAGGAAACAAGTTTCAACGAAATTATCTTTTACACAGGCGGTTTGGATGTGAAAATATGTACAAAATAATAATAATAATAATAATAATAATAATAATAATAATAATAATAATAATAATAATCCTGCATTTTGGAAACGGTTGGAACCGGGATTGGTTGGAGGTAGAGCCGACCACGGTTTCGATTCGGAATCGAAACCAAATCGGAACCGAA
704_1	704_1_Fp	704_1_Rp	AGAAGTGCTTGGTGATGGCT	ATGAATGGTGCATGAGGACC	59.874	60.758	193	TCTTACCTTGATTTCTTGATTCTTCCTTCAATCTTCAAGCCTTGAATTTGTTATTTTCTTATTTGGCTTGATGAGAAGTGCTTGGTGATGGCTCACCAACTCCCTTTTTTTCTCTGTCTTCTTCTTCTTCTTCTTCTTCTATGCTTAAGATATTTGAATAGTATCCCTTTTACAATTGGGGATATTTGAAATAAACAAAATGGAAGAATTTGGAATTATTGACAAACTTAGAGAATTTTCTAGAGTGGTCCTCATGCACCATTCAT
708_1	708_1_Fp	708_1_Rp	CATCATTGCATTAACCGTGC	GGGTCTTCCCTTGTGTCTGA	59.96	60.088	132	AAATAATCCTAACACGGATAGCATTTCATCCAAATTTATTATTACTTTCATTAATTTGAACAATTTATCACAAGGTCCTCCAACTTCCACTATAAAATGGCCCTTCATCATTGCATTAACCGTGCCAAAGTTTATAGATTCCTTCTCTCTCTCTCTCTCTCTCTCATACTTGCCATATCCGTATACTTCAAAAACAAAAAGCAATGACTGACCTTCCTCAGACACAAGGGAAGACCCTCCCAGATGCTTGGGACTACAAAGGCCGC
712_1	712_1_Fp	712_1_Rp	TCACGCATGTTTTAATAGCAA	GCTCAGCACTAGGCATACCA	57.051	59.054	192	GAAGGGGATGATTAAGAGTGTTGAACTGGATAAATATTAGATTTAATATTGAGTTGAGTTATGTTTAACTCTATCACGCATGTTTTAATAGCAATGCACGATATATATATATATATTAACTTAATTCAACATTGAATCCAAGTCTATTGTATTTATATTGAGTCATATTTTATTTGTATCTTTCTAATTTTCTTGTGTTCAAAATAAGATATTGTTTATTTTCGAAGTGTGCAAGACTAATATACTGGTATGCCTAGTGCTGAGCA
714_1	714_1_Fp	714_1_Rp	TCCATTTGGCTGAAACCCTA	GGAATTTGGACAAAGGAGCA	60.439	60.051	250	GGAGCTTCTCCATTTGGCTGAAACCCTATATTAAGTATTACAAATATCACACTGAATATAATATATATATATATATATATATATATATATAAAGCACTTTTTCTTTTAAATTAAATAAATATTTCTAAAATTGAATTTCATACCATAGCTAGAGACACGGCCTACATGCCAAATTTGGCAAAAGAAGATACCACCCTTCTCATGTACAGCTTCCACAATAGGTTTCCAAGCTTCAACTTGCTCCTTTGTCCAAATTCCAGGTGTGT
726_1	726_1_Fp	726_1_Rp	GTTGATGAACTGCTGCGAAA	CATCCCTACTTTCCCCCATT	59.995	60.011	232	AACAACTCGTATCTTATTGATTGTTGTTGATGAACTGCTGCGAAATAATAAGATGCAACAAGCCATCTCTCTCTCTCTCTCTCTCTCTCTTTCTTGTATAGGTTAGCACTTTGATGACCAACTTATGATTTTATATAGAAATTTATAATGTTATCGTAATGAGAGGATGAGATAAATAAGGTATTTGTAAGAAAAAAAATTCTCTTTAAAAAATTGTATTTTTAAATGGGGAAAAAAGGGATGACAAAAGTTCGTGCCCCTCGGAT
758_1	758_1_Fp	758_1_Rp	CATCCAACCAACGGGTATAAA	AGGCTTTGCTCCACACTGAT	59.573	59.874	221	CATCCAACCAACGGGTATAAAAAAGTGTGTGTATGTGTATATATATATATATATCCAACTCTAACGTACCAGGCCATTATCATAGGGATTTTTATCATCTCTAATGTCAACCAATCTAGTTGAGATATAAATTTCTGCTTGATTCTCCAAACTATTGATGAGACATTTAAAGTGATTGTTGATAATGTTAACACTTTTGATATCAGTGTGGAGCAAAGCCTCGGCAACAATCAACTCAGCAGAAAGAAGCTGTAAACCATAGCAG
773_1	773_1_Fp	773_1_Rp	TGCTGATATTCTTGCTCTCGC	CAACATAGGCGGAGTTTGGT	60.641	59.993	177	CTCAGTGCAGAAACAAAGTTTCTTGTGCTGATATTCTTGCTCTCGCTACTAGAGATGTTGTTGCCTTGGTATACCAATCTTTTCTTATTCACTATTTCTCTACTTGCTAATGGTTTTATTATTATTATTATTATTATTATTATTATCTAATCCAAACCAAACTAAAAAACTTTTTCCAGTAACCAAACTCCGCCTATGTTGAGATATATTCTAACTTTGCTTAGTTATTGTTTATATTAGAATATTTTTACATAGTGGGTCAAAT
784_1	784_1_Fp	784_1_Rp	TGCCCCTTGAATATTTTGGA	AATGGCTTTCGACATGGAAC	60.26	59.939	165	CTGAATCTTACACCACCAATCATGCCCCTTGAATATTTTGGAGAACATAATGCTTTACGTTATAACATTTAAATCATTAATATATATATATATATACACACACAATGAAACAAATGATAATATATCTTTAATTTTATTTGAATAAAAAGTGAGCTTTATAATGGAACGTTCCATGTCGAAAGCCATTTGAAAAAAAAATTGTCAAAATCTTCAGTTCAATTTTTGTGATCATAAATAAGGCTGCCTATTTGTTCAGAAGGTTTAA
787_1	787_1_Fp	787_1_Rp	TCCGCACTACAAAAAGGGTC	TTGGGCAACCAACAGTTTCT	60.11	60.529	246	ATCCGCACTACAAAAAGGGTCTGTCATGACTATGAGGATACAAAAAATGAAACCTTGAACCTTTGATTATAAATTTACAACATACTATGATATCATATATATATATATATATGATAGTGTAATTTTGTTTTGGAAAGCACAATGAGGAGATTCTCATTTCCACAAAGGATGTAGACTTGTTACCCTATACAAAACTAAACTCAATTTATACAGTGACTATAATTAGGAGAGAAACTGTTGGTTGCCCAAATCACTACCGAATAAA
793_1	793_1_Fp	793_1_Rp	CACAGAGGGTTAGAGGCTCG	TGAATATAGTCCAACTGTTTCAAAGAA	60.005	59.543	168	CTAGCCCACTATGGAAATTAGGTTTCCTGAGTGCTCCACAGAGGGTTAGAGGCTCGCCGAAAAATAGTGGGAGGCTAGTATTAAATTTGCAATTTCATTTAATACCAGCTCAATACGCGTGCTCATTTTATTTTCGTCGTTATATATATATATATAGTTGGACTAATATTTGTTTTTTTCTTTGAAACAGTTGGACTATATTCAAACTTATCATTTGTAGTTGATTATATAGTTAAACTATAGTAATCATTGCATTTGATAGTAC
795_1	795_1_Fp	795_1_Rp	CATTTGTATTTTATTATAGCCACCCA	GGTTCTTGGACCTTCCGTTT	59.515	60.34	100	TTAATACTTGTTTTAAAGCTTATATTTTGTAGATTAATAGTATGTAATCTTTTTGAAACACTTTATATTTTGAAGATATTTAATTTTTAAATTAAAAATTATGATAAATTTAATAAAATTAAAACTTAATATAAAAATTGGATTTATCATTTGTATTTTATTATAACCCCAAAAAAAACAAAATATATATATATATATATCGACCAAGCAAAGCATTAATGGCACGGAAACGGAAGGTCCAAGAACCAAGCGTTTGAAAACGGAA
799_1	799_1_Fp	799_1_Rp	GGTGGCACCTTTAACAGCAT	TCGTTCGCTCATCTTGACTG	60	60.136	86	GGGTTGACTAGTGAAACATGCAGAATTTTATCTAATATATAAAGAATTATAACTTACAATAACTAAGGCGCCGCCCAAGTGTCGCAAGCTGTTGTTTGAAAAACTTGCCCAATCGCTATTTAGGTGGCACCTTTAACAGCATAGGATATGGCTTCTTAGGATACACACACACACACCCCCCCACTCCCCAGTCAAGATGAGCGAACGAAATTCGGACACTAGTCAGCACTGTTTCGTGTTATTGTTTAGCATATCCGGACGAAAT
816_1	816_1_Fp	816_1_Rp	ACAATTTCGTATGGGATGCG	AGGGTCAAACCAAATCAAGC	60.721	59.031	250	CAATAGCTGACAATTTCGTATGGGATGCGGGGTTGAATTTTGCCCATTTTTTTATTTAATTATTATTATTATTATTTAATTTTTTTTTATAAATTGTAATTGATAATTATTGGATAAAAATTTCTAATAAAATTATTATCGTCCACTTTATTAGAAAATGAATATTTTATCTTAAAAATTAAAGATTAGCCCTTCATTATGTCTCAACCGAATCGAACTAAATCAAATTTCCGTGTTTAGCTTGATTTGGTTTGACCCTAGAAA
829_1	829_1_Fp	829_1_Rp	CCGTTTTTCATATTAAGCTTCCA	TCACTGATTTGACCGATTGAA	59.545	59.112	237	TTGTATCCGTTTTTCATATTAAGCTTCCAAATTAGTATTTTACCTACATAATAAATAAAAAATACAATATATATATATATATAATAAATTTAATTGTTATTTCACAAATATGTTAAATTAACGAGATTAATAAAATTAAAAATGTAAAATGACTAATTTTTGTTTTAATAAATGTGCATTTTTTACTATTCATCATCTGTTTTGCCAGTTTTTTATACACGATTCAATCGGTCAAATCAGTGACTCATTCAATTTTTTATATTG
838_1	838_1_Fp	838_1_Rp	CGATTCCGAAAACAATGGTC	ATATCCACGCACCCTAATGC	60.309	59.813	226	CGATTCCGAAAACAATGGTCCTTACAATATAAATAAGTTGTCTTCACAGAATGAATGCTCATGCAGCAATATTATTTCAAAGAAGGGGTATCTGAGTCTCAAATGTGACACCTTGATTTGTCCAATATTGCCATCCCTTTTATTTATTTATTTATTTATTTTGTGCATGCCATCATGCATCTATGAGTTGTATTATTGTATGTTTTGCATTAGGGTGCGTGGATATTTTTTTTGTTTTCTGATGAACAGAGACCTAGCTCTTGT
841_1	841_1_Fp	841_1_Rp	ATGGGCAAAGTAAATGTCGC	GGTGGCCAGGTCTAGATTGA	59.967	60.073	158	GACTTATAGGCAAAGATGGGCAAAGCAAATGTCGCATGCCTTGTTATGGAGATGCATCCACATCAGGATTTATGGACACTCAATCGACTACAATGCCGAGAGAGAGAGAGAGAGAGAGAGAGAGAGAAAGAGAGAGAGGCGGATGTGGGAGGGGGTTCAGAGTTCATAATACTCAATCTAAACCTGGCCACCGGTCCGGTTGGGTTCTGAATTGGAACCAAGCTGGCCAATTCCGGGTTCCACAAGTATGGAACTAGAACCGAA
858_1	858_1_Fp	858_1_Rp	TGCAACAAGACTAATGCACAAA	TGAGTATGATTGCAGGTGCC	59.415	59.679	190	CACTGGGGTACAATTTTCTACTCTTTATCCTTGCAGTTCTTGCAACAAGACTAATGCACAAAAGCAGTATCAAAATGATAACATTTCAATTTTCATGCAAGAATTTTCTTTGTGTGTGTGTGTGTGTCGCACCAGATTTGTTGTAGCAATCATATTTGGTGAATAAGATTGGTAGGAAGTTCATTTTAGTCTGCTTCCCTAAACTAACAGGGCACCTGCAATCATACTCATTGCGGGAATTTGCCAAAAACCAGGAATTGATTG
862_1	862_1_Fp	862_1_Rp	CGTAAAATAAGCTGGGCTCG	CGGCTTGGCTCGAATTTTAT	59.868	61.405	175	GGGTCTGAGAAATAGAGGCTTGATTTGGGTTTGGGTTCGGACCTGAGCAAGGCTCCGTAAAATAAGCTGGGCTCGGTCTCACCCTGACTTAAAAATATATATTTATGTTTTTATATATAATAATAATAATAATAATAATAATAATAATAATAATAATAATAATAATAATAATAAAAATAAAAAATTAAAATTTTATAAAGTTTTTTATTAATAAAATTCGAGCCAAGCCGACCCCACCCTGCAAAGGCCCAAGCTAGGCATTTC
865_1	865_1_Fp	865_1_Rp	AACAACCTACCACCAAAGCG	TGGCCTCCATTGTTATTGGT	60.03	60.192	182	CCACCTCTGCTCTCACAAGCTCACCAACTTATGAGTTTCACCTAACAACCTACCACCAAAGCGCCAATCAACCGCTTCAAAGCCTCCCTTGGCTTTTGCACTGCTTTCCATTCTCAAATTTTTGTTGTTTTTGTTTTTGTTTTTGTTTTTGTTTGTTTTTTTTTGTTTTTTTTTGTTTTTTTTGTGAACTCTTTCTCTCTTTCACCAATAACAATGGAGGCCAAGTTGTTGGGAGCCTCAGCCTCAGCCTCTTCTCCTACAATT
875_1	875_1_Fp	875_1_Rp	CCGGGGATTTATTTATCTTGC	CCATTGCCCAATGATAATCC	59.664	59.979	168	AAGTTTTTGGCGCCGTTGCCGGGGACTTATTTATCTTGCATTATTAATTGTGAGACTATTTACTTTACTTGTTATCTACGTATTTTTTTTTCTATCTTTCTTTTTGTTTTTGTTTTTGTTTTTGTTTTTGTTTTTGTTTTATTTTTATTTCAGGTGGAGTTAAAAATGGATTATCATTGGGCAATGGAATTAATGGAAGCATTGAGAAATTTAAGAAGTCCTGCTACACCACACATTAGCGAGCCACCGTCATATTATCAGAGG
881_1	881_1_Fp	881_1_Rp	TCTCATCAACTCCAATCACAAAA	TGGAAACTTCCCATTCGTTA	59.601	58.066	122	TTGGACATGTCTTAGAGGCTAACAGAAATAAAAAGTTATGTTCTCATCAACTCCAATCACAAAAACTTAACTTAGTTTCATGAATTAAGTATCTTTTTTCATCCCATTATTAGATAATATATATATATATATGGCACGATAAATAACGAATGGGAAGTTTCCATATTACCACTTATTCGAGACCGTTTATGGAATTTATATTGACACGTTTAAAAATGTGTTCTTTACTCCCAAGTATAAGAGTGTCGAAGTAATAAAATAAC
882_1	882_1_Fp	882_1_Rp	TTCCGCTACTGCTTGTAATGT	TGTTCAAATCTTGGGGAGGT	57.613	59.381	213	TCTATCGAACTAAAATTCTGATTCCGCTACTGCTTGTAATGTATGACTTCAATTTCCATTTTGTATTTATTAGCTTAAAATTGTAGGATTTGTTTAATTAAAGAGTGTTTCTTTCAGGAAACCAATTTTATACACTTATATTTGTTAAATTATTATTATTATTATTATTTAATTTTAAAATGTAAGGGGTGGAGAAAGTCGAAATATTTTTTATCATCTTATCTCCCCAAGATTTGAACACAAGTGAAATGATTGTTATTGCT
885_1	885_1_Fp	885_1_Rp	TTTTTATGGCCAGAGCCAAG	GGGCTCATCACAGTAAGCCT	60.202	59.313	140	GGAACGGACCTGACCTTTGATAAGTCCAACCGGAATCCGGTCATTATTTTTATGGCCAGAGCCAAGGAAAAGCCCGACCTGAGCGTTTTTCGGGCCGATTTTTTATTAATAAAAAATTTATATATTTTTAAATTTATTATATATATATATATATATAATATTTTCCAGGCTTACTGTGATGAGCCCGGCTCGGGCCCGAGCCAAGCCTCTCCTTCTAGGGCCCAGCCAGGGATTTTTTTGCCCTTGGGCTGGCCAGACCGGGC
888_1	888_1_Fp	888_1_Rp	ATGGAGTTCATCGCAATGTG	TGATGTTTCATTTTGCAGCC	59.527	59.67	129	AAATAACAATGGAGTTCATCGCAATGTGATTGCTCAACAACTAAACCTTCCCTTGGATAAGCTCATGTCTCTCTCTCTCTCTCTCTCTCTTTCAATCTTTCTTTATCTCCAATTTAATAGGCTGCAAAATGAAACATCATAACCTTGTATTTATGTCCTTCGCCTTTGACAGGGAGGCTTTAGAATCTCTTAACGAAAATAGTCTGGTATACTCAATCGACGAGTTTCACTATAAATCAATTGTCAATGCATGATATCTGAAG
894_1	894_1_Fp	894_1_Rp	CCCCAGAAAGCTTCTCCTCT	GGCTTTTCATTTGATTTTGCTC	59.95	60.082	200	CATCATACGACCTTTTGTAGACGATGACCATATGAATATCGAGCATGTACCCCAGAAAGCTTCTCCTCTGCAAATGGTAACTCTCTCTCAGAACTCACACTCAATTTAAAGTCATATTTTTAAAAGATTAATTATTTGAGCATATATATATATATATATATGGAAATATTACTTGATGAATTTAATTATAATTAATTAGTATGTAATTACGTATGTAACAGAAATCAGAGCAAAATCAAATGAAAAGCCTGCTAGTATCGATG
901_1	901_1_Fp	901_1_Rp	TACATGATGTTGGCGGTGTT	CCAAACGTAGAAACAGGCGT	59.847	60.168	174	CTCCTCTTACATGAAATTACACTTGTCTTGCCTTCAACTATACATGATGTTGGCGGTGTTGACTGCCATTCCCATTCCAATTCTTTCTCTCTCTCTCTCTGTCTTTTTCTACTTGAACTTAAATGACGATGATAATCTGAAAAATCACTTTCATTGCTTGAATTGTATCCAAATTCAGCATCTCTATAGCGACGACGCCTGTTTCTACGTTTGGTGTTCATAAGTTTATGCCACAAAAAACAAGTGATATCTTCTAAAGCATA
913_1	913_1_Fp	913_1_Rp	TTTTTGTACATACTGATTCAACGGA	TTTTTGGAAGGTTGTTTGGG	59.829	59.811	114	AGGTAGGAGTCAATTTTTTTGTACATACTGATTCAACGGAAAATATATATATATATATATATATTTATATATATTAATATCTCCATATTATACTCGACCCGTTATCATCCCCAAACAACCTTCCAAAAACCTCTTAAATTTTATTTTTTCTTTTCTTTTCAACACTAAATCAAACCATTCCCGCATTTTTTGGGCATCCCAAATAGGGCCGTTTTTCTCCAGATTCATGCATCCAATACAATTCGAGCCTCCGAATCTTTAGG
954_1	954_1_Fp	954_1_Rp	ACACAAACCATCTGGGAACC	TAATGAGGCCTGGTTTGGAG	59.679	60.066	140	TTACAAGATAGCACTAGCCATAAATCCCAGAATCACATACACAAACCATCTGGGAACCCGAGGTTGATGCGAAGAAGACGAAGGCGGCGAAGGAGGAGGCAATGGAAACGATGGAGGAGGAGGAGGATATGTAAATTTACCATCGTGGCACAAATTGACTCCAAACCAGGCCTCATTAGGAACGGAAGTGTTGAATAAATATGTAACAGGGCTCGAATCTGGAGCATAAATCTTGACAGTCTCAGGTTTCCACCCATCCGTT
957_1	957_1_Fp	957_1_Rp	GAATTGCCCTCGTGTATGCT	CGAACCAAGTCCCTGACATA	60.103	58.569	174	CTGAATATGCTGAGAAGATGATTGCTGCAATTGATGCTGTCCGAGTGAGAGGGGATTCTGTTGGTGGCGTTGTCACATGCATTGTGAGGAATTGCCCTCGTGTATGCTCCCCTCTCTCTCTCTCTCTACTATGCACGAAAATTTTGTCGCTTTATTAATTGCACAACCTTTTTGAAAGTTCTTGGTTTTTGGCTTTTATACCTTCTTTTGATGTTCTACTGAGGATTGGAGTACCATAATTGTATGTCAGGGACTTGGTTCG
974_1	974_1_Fp	974_1_Rp	TCAGAAATTTAAAAGACCAACAAGA	AAACCACCATTGCAGTCTCC	58.482	59.973	89	TTGTAGTCAGAAATTTAAAAGACCAACAAGATAATATATATATATATATAGTCTGTTAATGTGCGCTAATCGGCTGGAGACTGCAATGGTGGTTTGGAGTGGCTGGAGAAAAAATAATGTTGCGGAGTGAAGGGAAACACAACAGTTGGTGTGCGTATGATTGGAGAAAGAGTAGTGCTACTGCGAGCGAAAGAATTGAGAGGAGGAGATAAAGCAACACTTGAATTTATACATCAAATGTGCATACTGATGCTTGATGATT
991_1	991_1_Fp	991_1_Rp	CCTGGAATTGATGTTGAGCTG	AGGAATTGGATATTAGAATTTGGA	60.642	57.275	155	TATTTGTGGTAGTTCAGTCAATATTACTTTTGCATTTTCATTTTGCAATTGCATTCAGTTATTTCTCCATCACTACAATTATTAATATTGAATAACAATTTTATCAACCTGGAATTGATGTTGAGCTGAATTAAGTTTTGTGGTGATTTTTCTTAAATGGTACTGTATTATTATTATTATTATTAAAATATATTTGTTTGAAAATTATAAAAATATTAATACAATTCCAAATTCTAATATCCAATTCCTATCAGAATTGAGG
997_1	997_1_Fp	997_1_Rp	TCCTTATCCGATTTTAATTATATGGC	GCTCAAAATGGATGGTTTGG	59.864	60.309	216	CTGGACTTTGAAACTGTTAATGACTAATCCTTATCCGATTTTAATTATATAGCTTATCACTTATCAAGTAGTTTTAGGTGCTTATAATTTCAGTTGTACAATTTATTTATAATTCCTTCATACTATCTTGTAAACTCACGTTACTGTTAATATATAAATATTTCCTCAAAGCTCATTATTATTATTATTATTATTATTTTTGGAATCGGTGGAAATCCCGCCACCAAACTATCCATTTTGAGCCGCGATGCAGGTAAAATCC
1002_1	1002_1_Fp	1002_1_Rp	TGCTTAGGCTGCAAATGATG	ACGTGGGGTTTCCTTGGTAT	59.976	60.476	191	AGCAAACTAGATGATTCTTTCAGGTTATTAAGAGACCAACAATCATAGCTCTCGCTTGCTTAGGCTGCAAATGATGGTTGAGGTAAGTGTTGGCCTTCCATCCCTAAGGTAAATGTCAAGGTCACTATTGATTCCCCTGTTGCAAAGAGCAAAAGCTCCAGAAAGTTGCACGTAAAAATAAATTCAAACATTTAATATATATATATATATATATTGGAATACCAAGGAAACCCCACGTCATCCATACCGGGGTCATTGGACC
1006_1	1006_1_Fp	1006_1_Rp	TTTCGCCATCTGGAAACAAT	CCATTTCCGTTAGCACCAGT	60.448	59.993	227	CACGTTTCGCCATCTGGAAACAATAACAGTAACAGTAATCACTCTCATCAAAATCACAACAGCAGCAGCAGCAGCAGCAACGCTAACGGAACTGCTGCTAACGGAAATGGCTCGCATTTATTGTTGTACAAGTGGACCCCTCTTTATCAGCGAGACAACGGCGGTAACAACAATGATAATAGCAGTAACGGGGGAGAGAAGAAGTCTGTTAAGGATGATACGACGTCGGAGGAGCCGCCACGGCGGAAATTCAAATACATT
1007_1	1007_1_Fp	1007_1_Rp	GGAAATTTCAGCTGTCCAACA	ACAATCAAATTGGGCCATGT	60.103	60.059	140	AGCTGGCTTTATAGGAAATTTCAGCTGTCCAACAAAACACACACCACATTATAATTAATTACATACATACATACATACATACATAAAATTGTAATTTATAACATGGCCCAATTTGATTGTGGCCACACTCTGCTGGGATACTTGCAGCAGAGAACTAATTATATGCATTAAGCAGATGAAAATGGAAAATGGAACAGATACCTGTTGGAAGAGTTCGGTTATTAGGAGTGTGTGACTCAACACTTTTCTAGTCTTCATTAT
1016_1	1016_1_Fp	1016_1_Rp	GTCACAATCACCATTGCAGC	TCTGAGATGATGTGATTTCCAA	60.128	58.145	119	ACCACATATTTTGCAATGTGTCGATAAATGTTAAGATTCCACTTTGAAATCCATTTCACGTGTCCAAATTATAAAGTAATGAGTCACAATCACCATTGCAGCAACGATGAATATATGAACTCGGCATCTAGAACTATATATATATATATATATATATATATATATATATATTTTAATAGTTGGAAATCACATCATCTCAGATTCTTAGAAGAAATATATTTCTTAGTTTCGAATCCAAAATCTTAATATGAGATTCTGAAC
1018_1	1018_1_Fp	1018_1_Rp	AGCAGATTATTCTAGCCACACG	TGGCAGACATGACTTGAACC	58.565	59.682	173	CATACTTGTGGTAGCAGATTATTCTAGCCACACGTATTCTTAAACTTTTTTCTCAAGAATATCTCTTAACAATACTATTTTAACTTAACTTTCCATCATATATATATATATATATATATATATATTCATCACATGAGTTACCTACATGGCTTCGCGAGCACCCTAGGTTCAAGTCATGTCTGCCAAAATAAATGGCGAAACATCGTTAGAATCACAACTTATGGAATCGTCCACTTAACTACAATAAAATTTTGGAACTTT
1024_1	1024_1_Fp	1024_1_Rp	CTTAACCCTCCACGTGAGCA	ATATGTGGCCCTTTGAGTGC	61.224	59.962	90	ATTTCTTAACCCTCCACGTGACCACCAAACGTAGCGAGTTTCGAACACACACACACACTCAAGCGAGTACGAAAGCGCACTCAAAGGGCCACGTATTTATTTATACACAGATGGTGATGTGCAAACGAACAAACGCCGTCTCTTCCAACACTCTCGCAGAGACACAAAGTTGAGACTTTCCTCACTCTCAATCCTCAAAATCCGCCAACCAAAATAATCATCAAGTGGCAGATGCGTATTATCGCCGCCGCCTGATAATCG
1028_1	1028_1_Fp	1028_1_Rp	AAGAATGGAAGCAATTCGGA	TGATTTCAGCACCGTAATCCT	59.645	59.583	154	ATTGGTAAATGTTGTTCGAGTGATGGGGAATTTTCTAGATGGTTAATTTGATGAGAAACCAACAAGAATTGAAGCAATTTGGAAATTAGGATTTTGTAAAATTGGGCTGTTTTGAAATTTATGAGATTGAGAGTTGATTTTGTTAAATGAGAGAGAGAGAGAGATAAGGTCATAGTATAATTTCCTGTGATTTTAGTATTACGGTTCTGAAATCATCTAGCATCGGAATTTCGTCGGAATGGACATAAAAGGCAGTTTATT
1044_1	1044_1_Fp	1044_1_Rp	CTTGATGGAGGATGCTTGGT	AGTGCTCGGGCATTGTAGAT	60.073	59.723	163	TCTTCCTTGGCTTGATGGAGGATGCTTGGTGATGGCTCGCCAACCCATCCTTTCTCTATTTCTTTCTTCTTCTTCTTCTTCATTCTCTCTCTTTCCTCTCTCTCTCGATTGTTCCACTTCTTTGAGAGACATGAATAGTTGCCCTTTTATACTAGGGGTATTTGATTTTGGACATTGTAAAATATGGAGAAGCTTGTGGAAATATCTACAATGCCCGAGCACTATTCATCCAGTCGATTAATCCGTATTTTTGACTCACTT
1053_1	1053_1_Fp	1053_1_Rp	AAACGTATGCGACCTTCTGC	TCTCGGGGAACTGCTTTATG	60.278	60.206	213	TTTTAAAACGTATGCGACCTTCTGCAGCCTGATATGTACAGCCTAAGAAAAAGCTTAGTTCATGCAAGAAATATTTCATTTTCCAGGGAAAAAGAAGAAGAAGAAGAAGAAGAAGAATTTAGCATAAATTGCTGTATTTATGCATATTGAGCGCTTGTATATCGTTGCAACTTATTGTTACTGCATAAATAAAATTTACATAAAGCAGTTCCCCGAGAATATATTTATGTTGCACACTGGAAAAGACATTTTCAATGCTTG
1080_1	1080_1_Fp	1080_1_Rp	GTCGGAACGTCGATTTCTTC	CGTGTCTCTGACTTTCTCATACA	59.676	57.16	233	TCTAATGAAATTGGGCACAGAAAAAATGTCGGAACGACGATTTCTTCCATTATTTATTTGAAGAGTTAAATAAAACCCACCAAGTAAAAATTTAAGGCTAGAGAGGGTTGAAAGAATTGGATTGAAGACAAGTTGTGAATTGTTTTGAAGAAGTTGAATGAAGCAAAAGAGAGTTAGGTTTTATTTATACTTGTGAAGTTGGAGAGTAGCGAAGAGAGAGAGAGAGATTCAAAGAAATGTATGAGAAAGTCAGAGACACG
1081_1	1081_1_Fp	1081_1_Rp	TGCATAATGGGATGTATTCTACG	CCATTATATGGACATCATCATCAA	58.906	58.585	151	TACTGCATAATGGGATGTATTCTACGTAAAAGGAGAGAGAGAGAGATTGAACTATTTCAGTGTTCATAATATTTTAAGTGTTTAATACTTTACTACTTTAATTTTTAATGGGATGTATGCTACATAAAAGTTGATGATGATGTCCATATAATGGTTTATTTATTTATTTTGAGATTTTAATACCTCAATATTTATCAAGTGACAATAATAAGAAAGAATATCAAATATAACAATGCGACATAGAATTTATAGTAGTTCAC
1083_1	1083_1_Fp	1083_1_Rp	TGCATGGAGATTAACAAGTAACAA	TTGCCACGAATCTAGGCTTT	58.744	59.845	114	TAATAGCCTAACCTTTATTAGTTTTTACAATGTTGTGCTTTTAACCTTTATTAGTTTTTACAATGTTGTGCTTTTAATTTCTTTCTTATATATGCATGGAGATTAACAAGTAACAAGAGAATATATATATATATAACAAAATTACAATTAAACCATGATTAAAATACTTGGCACTTTTATATCCCTAAAGCCTAGATTCGTGGCAAATAACAATACCGTAAATATTGTGTGGCCACATGGACATGCACAAGCAAACTTCT
1107_1	1107_1_Fp	1107_1_Rp	CGACTCAGCTTGGGCTTAAA	TTCGGGTTTGGAAAAATCAG	60.514	59.91	150	AAAAAAATTCAGACTGGGCTTTAGAATTAGAGGCCTAACTAGGGGCCCGGACTTGAGCTGAGCTCAACTTAAAAAGCCCGGACTCGACTCAGCTTGGGCTTAAAAAAATAAAATACATACATATATATATATATATATATATATAAATTTTTTTATATTAAAAAATCAGGTCAGATAAAATCTGACAAGAACCTGAACCTGAAATAAGACAGGCCTGATTTTTCCAAACCCGAACCTAAATATTAATTTCCATGTTAGGG
1118_1	1118_1_Fp	1118_1_Rp	GCTGAATTGGAAACAGCTGAA	TGGTGAATTTGTTGCTAGTTCC	60.38	59.134	245	ATTTGGCTGAATTGGAAACAGCTGAAACACTCAATGATACCAATTGGTCCTCCTGTTAATGAGTAAACCTCAAGTTGAATTGTTGATTCTCTCTCTCTCTCTCTTTCTTTACTTGTCTCTGTCATTACAGTATATGTCCTGTAGCCAAATTAGGAGAAACATCTACATTATATATTAAGGAGAGATTATTTTCAATTTCAAAATTGTAGTAGAAAAAGAGGTTACAAAGGAACTAGCAACAAATTCACCAAAACTTAAAG
1119_1	1119_1_Fp	1119_1_Rp	AGGAGGAGGTTTGTTCGAGG	AATTACGTGCAGCTTTTGCAT	60.619	59.799	142	TCTTATTTGTTTGTCAAGTTTGTTTTTGTTCCCAATTAAATAAACAAATTCACTAGTAGGAGGAGGTTTGTTCGAGGAGTAAGTTTTTTGAATTGAACGAGAAATAGCGGTTTTGTTAAAAATAATAATAATAAGAAGAAGAAGAAGAAGAAGAAGTTGTGAATATAAGTTATATAGCATGCAAAAGCTGCACGTAATTTGAATCTTGGTGCTTTATCTTTTGTTTTTCATAAATATAGGAAGAATTCATGAAATCGTAA
1122_1	1122_1_Fp	1122_1_Rp	TTCCCGCTTGTCTCTTTTGT	GCCAGGTCTGCTTAAAGGTG	59.853	59.875	167	AACGGGCTCGAAGCGGGGGCGAGGAGGCGGCGGCGGCGGTGGGCCCCGTCCAGAAGGATGCAATGGCCTGCCCATTCCCGCTTGTCTCTTTTGTGCTTCTCCGACTCCCGCCATATCTCTCTCTCTCTCCTCTAACTTTCAGTTTACTCGTATTCAGTTTCTTAAGGGAAATGTTTTTAAGTTTTGGGCCTAGTTGGGCTCTATTGGGCCGAGCCCAAAGTCACCTTTAAGCAGACCTGGCCATGGTTCAGTTAGCTGAA
1127_1	1127_1_Fp	1127_1_Rp	ACCCATGTAACGAGCTTTGG	GATTGTTCGCGTAAAACGGT	59.993	60.003	196	TCATATATTAAGAGTGTCTGATTTCCTTAAGCTTTCTCTTTAACCCATGTAACGAGCTTTGGGCCAGTGACTCCCAGACCAGTTGGCCTTAGGGCACTAAGTGTTAAAACACCCCTACGGACTGAATTGCTCGAGTTAGAGAAGCTACGAAATCAAACTTATTTACACACTGTTTTTTTTTCTTTTTTTTTATATATATATACACAAACTTAAGCTCTACCGTTTTACGCGAACAATCATTGCTTACTGAGGCAAGATGT
1138_1	1138_1_Fp	1138_1_Rp	TGGTAAGAGACCGTAGGTGGA	TTTCATACGCATCTGAACATGAC	59.601	60.017	223	GATTTTATGTGAGTTAACTAGTAACTTTTGAGGTGGTAAGAGACCGTAGGTGGATTGTTATAAGATAAATCCAAAACAAGTATTAAGCCAGATAATCTGGTGCAAATTTCAGAAAACATTAATGATGATACTGGTGGGAAGAAAACTAACTTTTAAAAATAAATAAATAATAATAATAATAATAAGGAAGGAAATGACATGGACTTCTATAAAAGTGAGATAGTATAAGATAAGTCATGTTCAGATGCGTATGAAATAG
1140_1	1140_1_Fp	1140_1_Rp	CAGTCAACACAGACGGTTGG	CCTAAAGGGGCCTCCAAATA	60.194	60.265	198	TTCACAGTCCCTCGATTTTCTAAAACAGAGGTGGTTTTAGGACAGTCAACACAGACGGTTGGTTAATTGAGTTTCAAAATTAAAATTTTAAATTTTATATATATATATATATATTATCATTTATCGATATGAATGTGATTTTAGAAATTAATCTAAGAGGCCCCGTATAAACTCAACTCAATTGTCTTTTTGAAAAGTTCACAAATCAAATCCAAACAAATATTTGGAGGCCCCTTTAGGGCTGCTACTTGTGTTTTAT
1157_1	1157_1_Fp	1157_1_Rp	AACGTTATTTAAAACTCAAGGACC	CGGCTCCTCTCTCCTTCTTT	57.097	60.088	94	AAGTGCAAAAGAAATACAATAAATGTAATTCTCTGTAACGTTATTTAAAACTCAAGGACCTAGAAGTTATTTCTTTATTTTATATATATATATATATATATTCAAGAGAAAAAGAAGGAGAGAGGAGCCGAAAGAAAGTGTCTGGGTAATAGCATTTGGTTTCATGTGAAACTTAACAAAAACTAACACTGATTTTTCTTTATTTTTCATTTTTATTTGTACTCTCTTTCTCTTGTTTTTGTCCTCCGTCCCTCTTTCT
1161_1	1161_1_Fp	1161_1_Rp	TCGAAGTACTCGCTTCCGTT	AGCGCTCCAGAGAATTTGAA	60.015	60.096	127	CGTCTATTTCGAACTCGAAGTACTCGCTTCCGTTTGAGGCCGCCATGTTAGAGCCTCTCCTCGCGCGCTCTCTCTCTCTCTCTCTCTAACAGAAAACTCTTTTCAGTTATTTTTGTTACGATTCAAATTCTCTGGAGCGCTTGTTAAGAGTTTCTCTTTCTCTCTCCTCCAGATGATAATTTGATGTGAAAACGTTGTGTGTGTGTTGTGTTTATAAGAGTTTGAGAAGAAAGCTGAGAGAGTTTGTTGAGAGTTTGTC
1171_1	1171_1_Fp	1171_1_Rp	AATGGGGATGTCAACATGAA	CAAAACACGTGTCTGCACAGT	58.617	59.852	139	TTCAAGGTTTGAAATGACTGTTATATATATAATTTTTCTATAATGGGGATGTCAACATGAATTTTTCATGTGGATGTAAGATAAGGTATTGATGCTTTGTTGTATAAAATTTTTTTGCGGACAAAATTATTTATATATATATATATATATAACATCCAGACTGTGCAGACACGTGTTTTGTACAATAAAATAATATAGTTTTATGAGTCAATTAATAAAATAATATTATTTTATTGAACAAAACAAACATCTTGAAAAT
1172_1	1172_1_Fp	1172_1_Rp	TCATTTTCTAGTGTGAGTGTCTCATTT	TTGCTATGCGCACAAATCTC	59.67	59.983	142	ACGATTGAAATTCGTATTTATAAATATATGAATATCAGAACTTGATAAACTATATATAAGTCATTTTCTAGTGTGAGTGTCTCATTTTATTAAATGTATATATATATATATATATATAGTCGACACATACTTCATCAAATAAAATAGCAAATAACAAAATATATATATTTTCTTCCAATTGAGAGATTTGTGCGCATAGCAAATACTAAGAAATAACTCTAGCTAGCTTTCTGTAAATATGGCGGTGCAGATTCGATGG
1187_1	1187_1_Fp	1187_1_Rp	TGTTTACTGTTCATTTTGCTATGGA	AGGACGTCCGTATTGGAAAA	59.95	59.429	132	TGTGAAAGATTAGGAAACCTGTTTTAAAAACATAAAAGTTTGATTGAAAATTTATTTTTGATTACGTATGCTTTGAATTATGTTTACTGTTCATTTTGCTATGGATATATCTGGAATAGTAAAAATAAAAATGAAAATAGACCTTTTATATATATATATATATATATATATATATATATGTACATATAATTATTTTCCAATACGGACGTCCTAATATACTAGTGTAATTTTTTTCGTGTATCGGAACGGAAACATTCGA
1204_1	1204_1_Fp	1204_1_Rp	CCTTCGAGGTCCAAAGAACA	GTTGCTATGCGGGCTAAAGT	60.224	59.388	155	TAATCTGACAGGCTGAAACATAACATAACAAACAAAACAGCAACTTTGGAACTTGTTTTTCATGCAAAACAGTACCCTGGCAAAAATCAGTCCTTCGAGGTCCAAAGAACATCGAAGTATAATTTACATTGATTAAAGTGTCCCCCATGCGAATAGTTCTTGTTTTTGACCTTGAATAGGGAATTTGAAGAACATGAAAATAAATAAATAAATAAATAAATATATGCTTACTTTAGCCCGCATAGCAACAGCTCTACC
1205_1	1205_1_Fp	1205_1_Rp	ACAATCGTCTAAGCGGAGGA	CCTTGAAATTTCTTTCTCATGAAC	59.836	58.377	207	ATGTCAAACCATGGGCTAGCTCAATTAAAAAAAATTAGAATAGAATTTAATACAATCGTCTAAGCGGAGGAATGAAATGTATCTACCTTATCAACTTTTTTCAATAAACACAATGGGATAAAAGAAAGAATACCAACCTCAAACCAAATCATTTGAAAACAAAATTTTATATATATATATATAAGAAATCAATCAAATATAACTAAGAAAATCTAAAATTAGGAAAACTATTGAGTTCATGAGAAAGAAATTTCAAGG
1209_1	1209_1_Fp	1209_1_Rp	TTCTCTTGCTGCTGCTGCT	GGGTCAAGAGTTCGAGATGC	60.176	59.81	177	TTCTCTTGCTGCTGCTGCTCGTCGAATCTGCCGCTCTCCTGGCGCTGCGCCTGATTCGCCTGGGCCTCGTCCACCTGTTTGCCCGCATGTTGTTGTTGTTGTTGTTGGTGTTGTTGTTGCGCTGGTCCGTTGACACTCGACTCGGGCTGTTGGCGCTGCATCTCGAACTCTTGACCCAGCGACAGGCCGTCGGGTTGGACGAGAATCTCGCGATAGTCCTCGGGGAAGTCGGCCTGCTTCAGCTTCGGCTGTCCGCTT
1225_1	1225_1_Fp	1225_1_Rp	TGCCTCTAAAATTTGTCGGTTT	TTCGGTTTGGTTAGGGTTTG	60.004	59.833	178	AATCATCATCATTTTTTTTAATACATTTTTTGATTATTTTGTGATAGCTAAAATGCCTCTAAAATTTGTCGGTTTATTAATGTTATTAAGAATAATTTAGTAATTATCCTATATATATATATATATATATATATATATATATATATATTTATTTATTTATTTATCTTAGGGTAGGGAGTCGTTGGGCTCCTTGCTGATTCTGCTAGTGGCAAACCCTAACCAAACCGAACAAATCCGGTTCCGGTTACGGAACCCGAT
1232_1	1232_1_Fp	1232_1_Rp	TCGCTAAATATTGAAATCAGAAACC	CAGAGGGTGCCATGATTCTT	59.898	60.073	185	AAAAGGCTTATCGCTAAATATTGAAATCAGAAACCATTTAAGATGATTTTTTCAGAATACGTAAAGTTAGTGCAAGTGTTTATATATATATATATATAATATAATTATTTAGGTAAGCGGGTATAAAAGGAAAGAACAATAGAATAGAAGGAAAAGAAAGTAACAAATTTTTGTAAAGAATCATGGCACCCTCTGAGAATTATATCTCTGACGACGATGTCATTTTACTCACTCGCCTGAAGCAGAGAAGAAGATTGG
1234_1	1234_1_Fp	1234_1_Rp	TCACCCTGTTGATTTTCCGT	CTATTCCGCTTTACCAGCGT	60.353	59.384	219	CCACTCACCCTGTTGATTTTCCGTAACTCTCAGGTTCACTCGTTTGCTTGTTTTTACCCTAGAAGTTGCCATTGCAACTATGTCCAAAAACGTTGAACAATTTGTCCTCCTCTTTGATGCAAGTAAGTCTTTTGTTATTATTATCATTATTATTATTATTATTATTATTTAACTATTTGGTTCATTGGAAATTAAATTTTTGCACGCTGGTAAAGCGGAATAGAATGTGAGGGCAAAGCTTGCAACTTTGTCGGAGCA
1253_1	1253_1_Fp	1253_1_Rp	TGAAATCACGAACCTTGCTG	CCAGGTGAGTATAGTCGGGAA	59.84	59.063	238	TGTAACCGATATAATTAAATGAAATCACGAACCTTGCTGCATGTTCTAGAACTCGACGATGAGAAAGATTTGTGTGAGATGACATAATAAATGACGTGATATATTGTCTATTACTATTTAACATACATTAAATTTGATATTAACTAATAATAATAATAATAATAGAGAGAAAATTATTAATATATATCATATATTTATTGATGGGAAACATTCAATCTGTCTCATATAAATATCTCTTCCCGACTATACTCACCTGG
1277_1	1277_1_Fp	1277_1_Rp	GTGGGGTCAGCAAAAAGAAG	GATGCAACCTGACCCAATCT	59.711	59.934	249	AGGTGGGGTCAGCAAAAAGAAGAATTTTATATATATATATATATATATATATATATATTAATTATTTTGAGATATAGATATTAGTTATTTTATATCTCGAAACCGGTAAAACATATAAAATTTCAAGATAAAAAATAATAAACAACTAACAATGATAGTAAAAATTTTAAAAGATATTACAAATTTTAGAAAAAATAATAAGAAAATAATAAAAATATGTTTTCTTAGGTCAGATTGGGTCAGGTTGCATCTAAAAA
1280_1	1280_1_Fp	1280_1_Rp	TGGCATCTATAGCGTGGTTG	CGACCAATGCAAAATCTATTCC	59.712	60.673	193	CCAGGTGCCTAAACCGCTTCCGCTGCGTGAGGAAAGACGTTTTCAACAATTGGCATCAAGAGCGTGGTTGAAAAGGTATTCTTAACCCTTCTTTTTCCATTAAAGTTGCTTTATTTATTTATTTATTTATTTATATGTGATATAAATAATGATATGCATTTTTAATGGAGTAGGCACAAAAATTATATTCATGTGATGAATGGTTTTAATTTTAATGTAATGAATGGGAATGGATTTTGCATTGGTCGTAAATTTTT
1282_1	1282_1_Fp	1282_1_Rp	TTCGAGTACTTTCAAATGGAATGA	TACCGGCCTAATACGCACTC	60.004	60.117	168	TTTCATGCCATAATGATTGTGAAAGTCTAACTAACCAATCAACTATGTTACGGGTACTATCAAATGCAATGATTACTATAATCCAACTATATAATCAACTACAAATGATAAATTTGAATACAGTCCAACTGGTTCAAAGAAAATAACAAAATATTAGTCCAACTAATATGTGTATATATATATATATAACGAAGAAAATAAAATGAGTGCATATTGAGCCGGTATTAAAAGAAATTGCAAATTTAATACTAGCCGGG
1290_1	1290_1_Fp	1290_1_Rp	ATCAAAGGTTTGGTAGCGGA	TCCTAATCGTTGGATTGAGATACA	59.569	59.864	132	GAGTCTCGTTGCATCCTGAGTTAATCTAATCCTATGAGCACCCCTACTAAGGGGCGTCGCTTAATAGCAAATGATTGCATTATTTGTAAAATTCTATGACATGTTATTCTTAAATCCGAATCAAAGGTTTGGTAGCGGAATTTCCGACGTTTAAAAATAATAATAATAATAATAAAGTTTTTTAATCAGAATTGTATTCGATAGTCTTCTCGTAGACTCCCTTAATTTGTATCTCAATCCAACGATTAGGATTTCAC
1313_1	1313_1_Fp	1313_1_Rp	GGCTATGCTGAAAGAGGCAG	GTCTTCCCAAAAGACCGTGA	60.118	60.088	135	TTACAATCTCTGCCCGACTGCTGGGGTGGGTTCATCATGAACTACAACATGATAAACCAAGAGAAGACTCTTGGAGAGTTAATGGCTATGCTGAAAGAGGCAGAGCCAGAGCTTTTAAAGAGCAAGAAGCGCGAGGCGCACTTCACTTCTGGTGGTATGAAGAAGAAGAAGAAGAAAGGCAAGGGCAAGACTAAATCATCACGGTCTTTTGGGAAGACGCGAGACAAATCCCAGGACGTCTGCCTCAACTGTGGAAA
1322_1	1322_1_Fp	1322_1_Rp	AGGAACGTCGTCGTTTGAAG	TGTTGTCCTTGTATTCGAGACACT	60.291	60.095	200	TTTCATATTTCTTTAGCTTTCACTTAATGGACAGCCATAGGCGGAGGGTGGAAAAGGAACGTCGTCGTTTGAAGCTGATTTTTTCAACTTTTTTTAATATTTTCTGCTTTAAATATAATTTAAAATTTATTGGGCACTGAATATATATAATTATCATATATATATATATATATATATATTTTAAATTTTTATTAAAATTATTTATTCTTCTACTCTTAACTTTAAAAATAAGTGTCTCGAATACAAGGACAACAAC
1339_1	1339_1_Fp	1339_1_Rp	CCGAGTGAATTCTGTCTCCC	GGGATGTGCAAGGTGAGAAT	59.655	59.934	123	TCGTCGCTTTAGGCCGCAACCATGATGCCTTTCTGAAGAGTGGTTTGCAAATCCGAGTGAATTCTGTCTCCCAAAAGATATAATAAATAAATTTCCCAGAACACACACACACACACATGTGTATGTATATATATATTATATGCATTTTTAAGTAAATTCTCACCTTGCACATCCCCACTCTCTAGAAGCTTTATGACAAGGTGACCCCCAGGATTTAGTACACCAGCATCATCAGGACTAGAAGAATCTAAATTAT
1355_1	1355_1_Fp	1355_1_Rp	CGATATGCACGTGAGCTGAT	GTTTGGTGGGCAAATGCTAT	59.854	59.829	138	CAATAGTGTTGGGGCAGTTCATGGGCTGCCCAAACAGTGACAAATTCACTGTTTGCACAGCGGTCACCCGGTTGGATCTCGGAGATTAATCGATATGCACGTGAGCTGATTATGACACCTCTATTGGAAAAAATATATATATATATATATATATATATATATATATATATATATATATATTTATATATATTAATAAACAATATAGCATTTGCCCACCAAACCTGACTATAAAGGAAAACTTGAAAATAGCTAAGCT
1361_1	1361_1_Fp	1361_1_Rp	TGCCTAAAATGTTCCCAAAA	ACGGTTGAAACAGTTAGCCG	58.135	60.168	127	AATTGAGAGAGTGAGAAGAGAATAACTGATTTTGTGGTTTAGGAAAATGAGTTAAATGGTTATTTATAGAGTTTTTTTGATTTTTTATGATGCCTAAAATGTTCCCAAAATATAGTTGTTGTGAGGGACAAATTAGACATTTTAAACTTTTATTATTATTATTATTAAAAAAATATTACTGTTACAGTTAATGGTTACGGCTAACTGTTTCAACCGTTAACTGTAACGATAACGGTTTCAACTGTTATGGTTTGAA
1370_1	1370_1_Fp	1370_1_Rp	TCCCACCAACAATTCCTCTC	TGCAGCCAAAAGCAATACAG	59.903	60.014	228	CTCTTAATTAGGCTAATCCCAGTCCCACCAACAATTCCTCTCTCTCTCAAACTTGAGGGAGAAAGAGAAGAAGAAGAAGGAGAAGGAGAAGAAGAGAGAGAGAGAGGGGACAGAAAAGAAAAGGTAAGGTAGAAATGGGATTATAAAGAGCGGCCCCATAGAGAGCCAGAAGAAGAGAGGAATAAGAGACATGAGGCGCATGTCGTGCATGCGGCTTATTTGGGCAATGCCTGTATTGCTTTTGGCTGTAGGTGG
1371_1	1371_1_Fp	1371_1_Rp	TCGTGATTGCGAAGATTAGG	ATGCGCATCTTCTTCAGCTT	58.869	60.125	243	AAGTCTCGTGATTGCGAAGATTAGGTTTTTTGTTTTTTTGTTCTTTCGTTTACTAGGATTAATTGAGATTAAAGTAAAGACTAATGTGGTAACAAAGGGATAAGGATGAGGAAGAGAGAGAGAGAGAGAGATTCTTCATTTCAAAGTTGTAAGCTGGCAGCTTAAGTTAATTGTGTATTACTTTTTTTATAATTGTTTAATCAGGAAAGCAAATGCTAAAAGCTAGGTAAGCTGAAGAAGATGCGCATGGCATGG
1378_1	1378_1_Fp	1378_1_Rp	TGCTCGCTGCTGTAATTCTG	CCAGGAGCTAGGAATCAGGA	60.302	59.381	111	GAATCCACTCCTCGGCCACAAGCGGGTCGGTACTTTCTGAGAATTACCTTGGATTTATCTTCCTGAACCTTTCAATAACATCGACTCTTTGTGGTGCTCGCTGCTGTAATTCTGTCATCCTAAGCATTTGCTCCGTATGTTGCTGTTGTTGTTGTTGTATTAGTTCTAGAATTCGAGTCATTACGTCCTGGTTCCCAGCTCCTGGGTCAGCAGGCATGACTCTCTATTCTGGCACATTATTCACCGCATCTTGTT
1388_1	1388_1_Fp	1388_1_Rp	TGTGTTTTGGGTCTCATCCA	TCGGCATAAATACAACCAAGC	59.935	59.978	204	ATTTGAGTTCAAGTAATCAATTTGAGCAACGTTTGTTGTGTTTTGGGTCTCATCCATTTCCAAATTTTTAAATAAAAAATATATGTGTAATACATATATGTTTATTGTTTGAATTTAGATACATCTGTATGCGTTTCTGTTTGTTGTTTGAATTTGTTCTTGCCTTTCAAAACTGTACCCTATAAACATATGTGTGTGTGTGTGTAATGTTTTTCATTTGCTTGGTTGTATTTATGCCGATTGTAATTTGCATAT
1389_1	1389_1_Fp	1389_1_Rp	CAGCAGTAGTGCCTGACATGA	CATCCACAAATCCAAAACCC	60.064	60.029	240	ATCAGCAGTAGTGCCTGGCATGAGATGACATGACAAAGAATTCAAAATTAACAAAGATTTTAAAAATTAAAATAATAATAATAATAATGAAATCAAAAGAGGAAAAGAGAAACTCACGGAAGGTTATGTTGAGGACGAGGAGAGAGTAAGTGTCGGTGATATCTGGAGGGCCTGACCTGCCGAAGTGAGACATCTTTCTTCGTTAATTTGATTGTTGGAGCCTAGGGTTTTGGATTTGTGGATGTAAAACGACTA
1390_1	1390_1_Fp	1390_1_Rp	CGAAGGCACACGTATCAAAC	AGTCTACCCAACCCAAAGATG	59.199	58.042	210	TGCGAAGGCACACGTATCAAACTAAATTACCAAAAGCATGCAAGAGAAAGATAGAAGAGAAAGTGTTAAGGCTTTATGTGAGAATTTCGTTTTAGGAAATTTTTGTTTTTGGGCTTGGGGTAATATTTTAAAGGCTACCATTTTCTATTTTTTATTTTTGAGTTTTTTAACACACATATATATATATTTTCCATCTTTGGGTTGGGTAGACTAAAGATAATTTCTCTATTTTTAAATCAGGAAATTTTGTCAGTA
1399_1	1399_1_Fp	1399_1_Rp	ACCAAATTGGACACTGCCTC	AGGTTGATGCAGTGGTGATG	59.973	59.551	175	CTCAGAGCGTGGCAGCACGTCACAGGCGTGAAAGAATCAGTGAAAAGATTAGAATCCTTCAAAGACTTGTCCCTGGTGGCACCAAATTGGACACTGCCTCAATGCTAGATGAAGCCATTCGCTATGTCAAGTTCTTGAAACGTCAAATTCGGTTACTTCAATCTAACCAATGCATAGGTGACCATTACAACAAATTGTTTCTTGCTGCTACCTCCACCACCACCACCACCACTACCATCACCACTGCATCAACCT
1412_1	1412_1_Fp	1412_1_Rp	TTATTGGCAAATGGGTTTCC	GCTCCAAAAATAGACGGTGC	59.638	59.713	195	AATTATTGGCAAATGGGTTTCCAAATTATCAGCAACATACGTTCATGAACCAGACCGTTAATTTGTTAATTATATATTTGTTTAATTACTTAATTAGTCTATCTATAAAGATGAATGTATTTCGTGTGACAATATATATATATATTTGTTGGTAAAAGTTACTGTCCAAGTGAGAAAGCACCGTCTATTTTTGGAGCATCTACGTTCTTTAAGCTCTGGCTTCTGATTAACGAAACTTTAAAGTTCTTGAGTATT
1413_1	1413_1_Fp	1413_1_Rp	CCTCGTCGTCCTTTATTTCG	AGACGGAGGAAAGGTCTTGG	59.702	60.619	202	CTATTCGGTCCCTCGTCGTCCTTTATTTCGACGGCGAGCGGTTCCTCCTTCCACCGCCAACTGCAAAACAAAAAACCTAAATTAAAATAAATAAATCATCCATTCATAATAATAATAATAATTATTATTATTCCAAATGTCTTCCAATATTCTTGCGCCCTTTCAGCTCCTGGAGCTAAACATCATCTCCGCCCAAGACCTTTCCTCCGTCTCCCGCTCAATGCGGGCCTACGCCGTCGCTTGGGTCCACCCAAA
1418_1	1418_1_Fp	1418_1_Rp	AATTGGCATCTAGAGCGTGG	TACGACCAATGCAAAATCCA	60.235	59.93	202	CCGGTGCCTAAACCGCTTTCGCTGCGTTAGGAAAGGCGTTTCCAACAATTGGCATCTAGAGCGTGGTTGAAAAGGTATTCTTAACCCTTCTTTTTCCATATAAGTTGCTGTTTTATTTATTTATATGTGATATAAATAATGTTATGCATGTTTAATAGAGTAGGCAAAAAAAATATATATATATTCATGTGATGAATGGTTTTTTAATTTTCATGTGATGAATGGGAATGGATTTTGCATTGGTCGTAAATTTTT
1447_1	1447_1_Fp	1447_1_Rp	AATCCAATCCGCATGAAAAA	CGTGAATCAAGTCAGCGGT	60.268	59.846	171	CAATCCAATCCGCATGAAAAATCATATAGACTACTTATAAATTCACCCATATAACATTGATTTCTTAACCATTACTTCCCATAGCGACATACTATTTTTAAATTTTGATGATATATATATATATATATATATTATAACAAATAAGTTTATCTATTAACCGCTGACTTGATTCACGATGAATTTCCTCCTTATTTTTTGAATTTTGAGTTAGAATTTTATCTTTAACCAACATACGCAGATTAAAAAAAAATCAG
1453_1	1453_1_Fp	1453_1_Rp	CGAAAATTTACCTTTCAATTGTTTT	CGTGGGCAAATCTAGTGTCA	59.005	59.716	196	TTTACAAATTTTAGAAGTTTTTCTATATTAAATAGAGAAATCACTTTTAAAGTAACGAAAATTTACCTTTCAATTGTTTTCTTAATGATTGTCATTATCTTTCTTTCTTCAGTATTCATTTATGACGAACTATTAATTTATTCATTTTTTTTACTATTAGGATTCGGTCATTTTTTTTAATTCAAGTTTATTATTATTATTATTATTATTATTATTATTATTTTGGCAAGTTGACACTAGATTTGCCCACGTTT
1457_1	1457_1_Fp	1457_1_Rp	GCATTGTGCATGATGTCTAGC	TGCGTCGTACATTCCCATAA	59.321	59.953	194	GGTGTTAGAGAAAGTCTTATGGGTTGTCATACCCAGTTATGTGTAATGCATTGTGCATGATGTCTAGCATGTGAAATTGTAATATGTACTCACTCGATTTGTGAGTGATATATATATATATATATATATATATATTGATGTATGATTAAATGGACTACGGTTCCATTGGAGTTTATGTGGTACGGATTTGGTATTTTTCATGTACAATCATAGGTTTATGGGAATGTACGACGCATTCCCTGCCGGTAGCATTT
1461_1	1461_1_Fp	1461_1_Rp	TCAACACCCAGTTCATTTGG	ACTGACATGCCCAAAGGCTA	59.389	60.657	188	TAATAAAGTTATACGATAATGTACCTTCAACACCCAGTTCATTTGGTTATGAATATATATATATATATATATATATATGTATATATATATGTATGTATGTATGTATATAAATAAGCTTGCTGTACCTGAATACTTGTGTACCTAGTAGTTATCTTATCGACTTATGGACATATAATGTTATGAGAACATTTGCTTAGCCTTTGGGCATGTCAGTAAATTAATTAAAATTTAAATAGCAGTAGTGTTATTACTTA
1462_1	1462_1_Fp	1462_1_Rp	CATCCCAAATTCAAACTGAGG	CTGGACCAACCTCAACATCA	59.415	59.52	201	GAAATTTTTATTCAAACTATTTTTCATCATAAATTCCGTATCGAATAATATAACATCCCAAAATCAAACTGAGGTTCAAATTTTCCACCAACTATAATGGTAAGATAAATTTAAAAAAAGAAAAAAGAAAGAAAGAAAGAAAGAAAGAAAAAGAAGAAGATTCTGAACTAGCTCTGTTGTTGTAACTTATAATTTTTCTTTTTCTTTTTCTTTTTCTTTTTTTGACGTATTGAATGATGTTGAGGTTGGTCCAG
1464_1	1464_1_Fp	1464_1_Rp	GAGTCACGTGAAACAAGATTGC	ATTAACTCGCCTCTGGCTGA	59.786	59.978	101	AATTAAAACACAAAACAGAGTCACGTGAAACAAGATTGCAGGAAGAAGAAGAAGAAGAAGAAGAAGATAGAAGTGTAGAATATACACCTGTTCTGCCTTCAGCCAGAGGCGAGTTAATCTTCCAAGATTCTTCCGACAGACTGTCTTATCAACTGTTGCACCTCTTCTTATACGTTCACGATTGTAGTGAGCCACATTTGTCCACCAATCAGCTTTTGACTTGACATACCGAAGAATCATGTTCTCAATTGGAA
1469_1	1469_1_Fp	1469_1_Rp	GGAAATTCGGATATTGAGAATTGA	CCGTATTTGACCGCTTTCAT	60.486	59.96	214	AGTTTTTAGGAAATTCGGATATTGAAAATTGATTTTCAATAGGTCTTAGATTAGTACCTGATGAGCGACTAATATATATATATATATATATATATATATTTGCCGCTCCTCTAGCTTAGTGTTTTTGTGCGTTATCTCGAGTTATTTGAGCGTGATGATGTGTTTTGGGTTCGTTTTGTAGGTAAAATAATATTTAGACTCAATAAAACTAATAGAGGATGAAAGCGGTCAAATACGGAAGATTTAGAACAAAC
1503_1	1503_1_Fp	1503_1_Rp	TGGGATGTGTGGAAAAATGA	TGTTTGCATCGTTGTGAGAA	59.75	58.835	187	GAAACCTGGTACTACTACTACTAATGTTATGCTGGCGAACTACTTGGGATGTGTGGAAAAATGAGGAGTGAGCTTAAAAAGCTCAGTAAGTAAAACACTTATACTCTCAACATGACCTCACCAACAAAAATAGGGATATATATAAGTGTGTGTGTGTGTGTGTGTGTGTGTATAAAAATAACATATACCATAATATCATCTCAAGCAATCATTCTCACAACGATGCAAACATTTATCAAACATGGTTGCTAAT
1507_1	1507_1_Fp	1507_1_Rp	CGAATTCCGAAGGCATTAGA	TAGGCTGCCCGATAATGAAC	60.167	60.06	123	ATCTTAGATGACTGAACTTAGCACGGTGCTTCTTGGCACAGTGCAAGCGTGCGGACGGAGCGAGCTGTTTCGGTGTTTTTGTACCACAAAGAACCCATAATACAGAAGCGCTTCGTCAGCCTTAAACGAATTCCGAAGGCATTAGACCGTGTGTGTGTGTGTTTACCTTCAATCAATCCGTCTTATCGACGAAAGAAACCGACGTTACAGCGCGAGACCAAATGCCACGGTTCATTATCGGGCAGCCTAGCCA
1518_1	1518_1_Fp	1518_1_Rp	ACATCACAGAAAGGCAAGGC	CAGACGTCCTGGGATTTGTT	60.263	59.966	137	TTCTGAAGGGCAAGAAGCGCGAAGCGCACTTCACTTTGACATCACAGAAAGGCAAGGCTTGGCCAAAACCTTCTGGTGGTGTGAAGAAGAAGAAGAAGAAGAAGAAGAAGAGCAAGGGCAAGACTAAATCATCACGGTCTTCTGGGAAGACTCGAAACAAATCCCAGGACGTCTGCCTCAACTGTGGCATCCAGGGTCACTGGAAACGTGATTGCCGCGTGCAGAAAGGGGACGCTAAGGATAAGCAGGCGAG
1526_1	1526_1_Fp	1526_1_Rp	CATGACCTAGTCATATAATCCCGA	ATGTTCACGTGGGATACGGT	59.272	60.119	116	ACGCGTACCTAGTCTCGAATATAATCGGATAATCATGACCTAGTCATATAATCCCGATTAGTTGCAATATATATATATATATAGCACTAGTACCGTATCCCACGTGAACATAAACTCCATAGAACTAGTACCGTATCCCACGTGAACATCAACTCCATATGCCTGAAGTGATACTTCCATCTGCACATCACACACAATATACTACGCTTCTCTATTTTCCTAACATAACCGTACACCAGAGCTTGTTAAAGCT
1538_1	1538_1_Fp	1538_1_Rp	TTCACTTCAAAAGACAAAGCGA	ACCTATTCCGCTTAAACCCG	60.032	60.324	206	ACTTTTCACTTCAAAAGACAAAGCGATAACACTGTGAACAATAAAACGAAATAGTTTGTACTTTTCAAGTATTTTAGTTTGGGGTTTAAACTTTTTGTAGTAATTTTCAGTAATTAACAATATGTCTCTGCAGTTTATATATATATATATATTGAAATTGTCGGAAACTCCGCCGTCAAACCATCCTTTTCGGGTTTAAGCGGAATAGGTAAAACCTCTGACTGTCTCAGACTCTTACAAGAAATGTAGTCC
1540_1	1540_1_Fp	1540_1_Rp	TTTGTCGGACATTTTTCCCT	AAAGGCAAATGCAACACTCC	59.406	60.118	193	ATTGATGCCAGAAACTGTCTTTGTCGGACATTTTTCCCTGCCCTTGCAAAATTCATTTATCTTGTACCCGTATTTAAGACATTTACATGTCTGTTTGCTGCTCTTGATATATATATATATATATATAAATTGTTGATATACGATGAAAATATATAGCAAAAATTCTGATATAGATATTTCATGTAAATTTCAGGAGTGTTGCATTTGCCTTTCTGCCTATGATGACAGAACTGAACTGTATGAACTTCCTTA
1554_1	1554_1_Fp	1554_1_Rp	GCAAATGCCCGTTTTATTGT	TGAAATTTCTTTCTCATGAACTCAA	59.838	59.32	245	ATAGGCAAATGCCCGTTTTATTGTAATCATTTTACTTCCAAGTAAAATTGGTAAACTTGTACCATAATTTTCTATACTGGTATTTCCAGTAATTCCTTGTATAGTTATAGCTTTATCCATTTTTACCCATCCTTTCCATATATATATATATATATATATATATATATATAAAATAAAAGAAATCAATAAAATATAGATAAGAAAATCTAAAATTAGGAAAACTATTGAGTTCATGAGAAAGAAATTTCAAAG
1566_1	1566_1_Fp	1566_1_Rp	CTGGGGTTGCATTATCTGCT	TTGGTCGTCACTTCACCTCTT	60.096	59.754	192	TCGACAAAGCTCATGAGCTACAATGGGTGGCCAATTGGAAGCTGGGGTTGCATTATCTGCTTCTTCAGAACCAAAAACTCCAACTGCTGTTTGCATGGTCCTGCATATATATATATATAGATATACACACATATATGGGCACAGTTAATTAATCATAATTAAATAGAAATCTTAATTAATTTGTCGGAAAAATGAAATTGATGATACCTTAGAAGAGGTGAAGTGACGACCAATTCAATTCTATTTAAGAGT
1568_1	1568_1_Fp	1568_1_Rp	GAACCAAAACTGGTTCGGTAA	AAAAACAAAACGTCGGTTGC	58.983	60.018	102	CTTCGAACCAAAACTGGTTCGGTAATACATGTATAAAAAAAATATATACGTAGAGAGAGAGAGAGAGAAACTACCATCCCTCCATGCAACCGACGTTTTGTTTTTGTTGAGGAGGAGGCTGGGGGTATTGAGGAGCATACTGAGGAGCGGGGTACCCCCCCTGGGGAGGGTATCCGTGTTGTGGAGGAGGGTACCCTTGCTGAGGAGGATATCCAGGTGGAGGATAAGCGTCCTTCGCTGGATATCCCTCTG
1578_1	1578_1_Fp	1578_1_Rp	AAGGTGTTGTTCTACAGTGCAAA	AAACAGATTTGTTGGGGCAG	58.872	59.971	95	AAGAAGATTTTTGTTTCTCATTATTTTTTCTTTCAATAAAATATTAAAAGGTGTTGTTCTACAGTGCAAAAATGAATTTGAGGCATATATATATATATATATATATATAGTGAAATGGAAATCTGCCCCAACAAATCTGTTTGAGACCGGTATGCCCGTTTACAAACGTCAATATGCCAGTCTGAGACATAATGACTATATTGCATTTTTAAAAACATGAACGTTAAACCGGTATGGACACCGCTATGAAGA
1579_1	1579_1_Fp	1579_1_Rp	AGTTGGGACGCTAAAACCCT	AGTTGGGTACGGACTACGGA	59.998	59.473	184	GTTTTTCTTCGACATTTATGTGTTCTGTATCGGACTCTGATTCAGTCTCTTCTTCGAGATGGGAAGTTGGGACGCTAAAACCCTAACCCTAGAAATTTCAATCGAAAAAGTTATTATTTTCACCATTGTCCTTCAGGTTTTACGTTTTTATAATTATCCCCCATACATATATACACACACATATATATATATATATATACTTCTTTCATCATCATCATACGGATATTGTCCGTAGTCCGTACCCAACTAACA
1601_1	1601_1_Fp	1601_1_Rp	TGGAGGCAGAATTTTTAGCA	GAGCCGAGATGGTTCAAGTC	58.506	59.81	129	TCACCTTGTAAAAATCTCTGTTGGAATTTGTAGCTCTGTTCTGGAAACCTTATAACCATAATGCAAGTAACTTGAAAGGATAAATAAAATGGAGGCAGAATTTTTAGCATAACATATATATACATACATATATATACATATATATATATATATATATATATATATATATATATATATATATATATATATATATCCCTCGACTTGAACCATCTCGGCTCGACTTGAACCAATATGAAGCCCATTCCAGAAAC
1606_1	1606_1_Fp	1606_1_Rp	TTTCAAGTCCTCAGTTTGTCTTTG	GGAGCTGGCCAACAATTTTA	59.835	60.074	198	CTCTCATTTTCAAGTCCTCAGTTTGTCTTTGTTGTTCATGCTGCTGCTGCTGCTGAAGTTGTTGCTGCTGAATCTGATGCAATTGATGCTGCGGGAACTGATGCTCCTGCTGTTTCTGAGAGTGAATTTGAAGCTGCTGTAACTGCTGTGCGGTTAGAAGAGTATGCATAGCTTGATTGTTAGGGTAAAATTGTTGGCCAGCTCCAAAAGACACATAGTTCATCATCGGTCCACCATTAGGCATCCCTTGG
1608_1	1608_1_Fp	1608_1_Rp	TCAAAAATCAAACCATACCCA	CTCCTCAACAGGTGCCCTT	57.86	60.245	171	CCCTTGTGTTATATGAACCTAAAAAAAATTAAAAATTAAAAATTAAAAATTTATCAAACACCAAAGCTTAAATCAAAAATCAAACCATACCCATTATTTCACTCAATTAAAAATAAATAAAAAATAAAACCATACCCATTATTAACTCAATAAAATAAACAAACCCAATATGAAGAAAGACAACAAAACTAAAAAATAATAATAATAATAACAATCAAAGAAAAAAGGGCACCTGTTGAGGAGCATTATAG
1612_1	1612_1_Fp	1612_1_Rp	CTCGAATCTCATATGGAACGG	GGCTATGAACTCTGGCCTCA	59.537	60.362	185	ATGTCTCAATTATAAATTTATGATATAAAATTTTCTCGAATCTCATATGGAACGGATTACAATTACTGTAAGTTAAACCATCTTCAACTTTACGGTTGCATTGAACAGTGGTAAAAATTCAAATGGCATAAACATCAAATTAACATCATGAGGTCGGAGATTATTATTATTATTATTATTATTATTATTATTTCGAGATTGAGGCCAGAGTTCATAGCCACGGGATTTATTAGAATTGTCTTGTTGCTCTG
1622_1	1622_1_Fp	1622_1_Rp	GCCATTTGTTTTGGCAAACT	TTCCGGGTATAACCAGATGC	59.982	59.784	178	CAAAAGTTGTCATAGTAAAGTCAATAATTTTGTAAACTTACGATTCTGACGACATTTCGCCATTTGTTTTGGCAAACTTGACTAGGACCTAGAGTGTTCCCAAAACCAGGTAAGTAACCCATCCAATGAGAACTTAAATTGTGGAATTTGTGTTTTGAATATATATGTGTGTGCGTGAGAGAGAGAGAGATTGACATGTTAGTGGGGATGAGCATTGCATCTGGTTATACCCGGAACCGGTTAGAACCGGA
1625_1	1625_1_Fp	1625_1_Rp	TTCTTTTTGAAAATGGGAGATGA	ACGCAATTGTGGATGATGAA	59.937	59.931	117	ACCAATTCAATCACCTGTCTAATTTTAAAACATTGTTTATTTCTTTTTGAAAATGGCAGATGAGACAAATTAAGTTGGATTAATATATATATATATAAAATAATCATAATGAAAGAGCCACATGTGATAAATGACAACTTTCATCATCCACAATTGCATATGGACACAGTGTACATATTTTTTATATCTTTATGAACTTAACTTTTTTGTGTGTCTTAACTTCACTTCTCATTTAATTTGATTATGGTTTT
1628_1	1628_1_Fp	1628_1_Rp	CAACCCAACTCCTAGAAGCA	TGCACAAAAAGAAGCCAGTG	57.952	60.027	136	ATTAGATATTTACATCCAACCCAACTCCTAGAAGCACTATCTAACAAAAACTATTTTAAGACATTAAGATTTGAGAGAGAAAGAGAGAGAGAGAGAGAGGGTGATTTACTTCTCCTCAAATTTTGGATTCAACAATTTAATGGGCACTGGCTTCTTCTTGTGCATTTCAAGTGGCCGTCGCACCATGTGATGTTCATCAGCTTTCTTCTTAGTAACTTGAGCAGTATCTCTAAATTTTTCTTGTAACGCAG
1630_1	1630_1_Fp	1630_1_Rp	CGTACGTGTTGATGTTTGGC	TGGGCTAACTTAGATTCTTGGA	60.035	58.026	200	ATAACAACTCTATCTCTAGTTTCATGAAACATTATCAACCTCAAGCACGCGTACGTGTTGATGTTTGGCTTTTTATGGCTGCAGCAAATCCCCTTTGGGAATTTTAATTTGGTGCTTTACGATTCTTTTGATTACAAAGGAAACAATTTGAGTTTTAAAATGAATTTCACACACACACACACACTGCCAAAGAAAAAATTATCACTAGCAAGCCTGTAATTCTCCTTATCCAAGAATCTAAGTTAGCCCAC
1649_1	1649_1_Fp	1649_1_Rp	CACATTAAGCCTAGGCCCTG	GGGAAAAGCCCGACATATAA	59.724	58.898	130	CGGACCTGCCCGCACTAGCTTTGCCCAGGCCCGAGGGTAAAAAAACCTAGGCCGGACTATGAAGGTAGAGGCCCGGCTCAGGCCTGCTTCGCACATTAAGCCTAGGCCCTGCCCGGCCCCGGCTTAACAAATATATTTATATTTATATTTATATAATAAATTATATATATATATATATATATATATATAATAAATTAAATTTTATATGTCGGGCTTTTCCCGAACTCTGGCCCGGGCCAAAAAATAGTTG
1666_1	1666_1_Fp	1666_1_Rp	TGAACACACCGTCTCCTCAG	GACTGCCTGAACTGTTGCTG	59.864	59.622	133	TGCTGCATCACCTTCTGCTGTAACCAGTGCTACTTCATTTGATAACACCACGGCATCTCCAGTACCATATGCAAACTCACCTAGGTCTGGCACAAACATGATGAACACACCATCTCCTCAGCAGCAAACCCTCCAACAGCAGCAGCAACAGCAGCAGCAGCAGCAGCAAAGGCAGAAAATGATGCAATTACCTCAGCATCAACAGCAACTTCTTGCTCAGCAACAGTTCAGGCAGTCTCAGATGCAAGGA
1673_1	1673_1_Fp	1673_1_Rp	CCTAAAGCCAAAAGCACCAA	GTGGTGACAGTAAGCAGCCA	60.236	59.905	156	ATAAAATTGAAGCCAAAAAAAACCCTAAAGCCAAAAGCACCAAATAGAAGATAATAATAATAATAATAATAGAGATTCTGAGAGAAGCATACTGCTAAAAGCGATTCCTGAGGAAGCAACAACACAGGTTTGAATGACAGTATTCTCTTGCCGTGTAAATGGCTGCTTACTGTCACCACACAGAGACGTCATGGCCTTGACAATGGCGAAACCCAAAAGCCCCGCCGCCACGTTCAGCGACGGTATCACT
1689_1	1689_1_Fp	1689_1_Rp	CACTAAGCTAGAGGGGTGGC	TCAAATTCACAGAAAACAGCTCA	58.958	59.912	172	ACATAACTCGAGATAACTCAAAAACACTAAGCTAGAGGGGTGGCAAATATATATATATATATATATATATTGGTCGCTCATCACTATCCGCCAGATAATCTCATGTGATTTTAATATAATTAAAATGTAAAATTGCACATTAAAAAATAAAAGTTAAATTAATGGAATTAAAATTCATTATTGAGCTGTTTTCTGTGAATTTGAAAGTGAGAACCCCTATATCTTTCTTTCTTCGGTGTAATTATTTGAG
1694_1	1694_1_Fp	1694_1_Rp	GGTGGTGCCAGCTGAATTAT	CCGATAACAAGAGCATGGGT	59.962	59.955	211	ATGATTTATTGGTGGTGCCAGCTGAATTATAAAATTAAATAATTATTCTATTCATGAACAAGTTTACTTACTCTCCCATTTCATTAGTGTGCTTGTGTGTGTGTATATATATAGAGAGAGAGAGCATATGCTTTGCTATCATGAATTTGAAGAAGATAACAAGCATCTCAGTGTTTGCTATGCAGGGGAGATGGCGCCGTCACCCATGCTCTTGTTATCGGTAGGGGCTTGGCTGTCGGAGTCATTTCC
1701_1	1701_1_Fp	1701_1_Rp	AAAAGATTCAGACAAGGCAACA	CCCATTGGGATTCCATTTTT	58.882	60.725	211	AAAAAGATTCAGACAAGGCAACATAACTCTAGAAAAATGATGTGATATATATATATATATATATATATATATATAGAGGCTTATTTCGACTCAATATTATTTTTAGATATAACAATATTATACAAATATGAATTAAAAATATGTTAGCTAGACATTGATTTGAAGAAATAGAAAATATATTACAATAAGAAAAAAAATGGAATCCCAATGGGAGAAATCTCGAAATGAAATAAAGATATCAAAGGGTGA
1713_1	1713_1_Fp	1713_1_Rp	TTGTGCAAGTTAATCATGACTGG	CTTCTTCTAATGCTCGCGCT	60.046	59.889	241	GATTGTGCAAGTTAATCATGACTGGATTAGTTATAAACTCAAGAAACGAAAAACAAATATAGTGAATGTAAATAGAAGAAAATACATCTTTAATTAGATTTTCAAAACAATAAATATCATACAGGAATTTCTCAAACATGATATATATATATATATAGTTCAGTGACAGTAACTTATGTACAGGGTTTGCTAAAACAAAGCTTTGAAATTCAAAATCAATGGCAGCGCGAGCATTAGAAGAAGCTGCCA
1714_1	1714_1_Fp	1714_1_Rp	CAAAACTTGTTTGCGCTTTG	GAGGACTAACTCCGCCTTTG	59.527	58.934	130	ACACTTCATACTGCAGAAGATGGATATGACAGAGTATTACTGCCGTCTCATATCATTTATAAAGCTTAGCATACTACCAAATCAACTCGAGAGTATATTCAATCGAAGCTACCAAACAAAACTTGTTTGCGCTTTGATTCTCCATTCCTTCCTACCACAATCCTCTCTCTCTCTCTCTCTGTTTTTTTTTGGGAAATAGGAGCAGAAGACAATCCATTAAACAAGACAAAGGCGGAGTTAGTCCTCATG
1717_1	1717_1_Fp	1717_1_Rp	GGCACTCATTAGCATGACCC	CATCAAAATTTCTTGTTTATGCCA	60.492	60.228	136	CGTTTTAGGAAAGTTTTTATGTGAAAAAGTAAAAAATGATTAATGTTTTGATAATTTTTTATCTTTCCCATAAAAATGATGTGAAAACTTTCTAAAAATATATATGGCACTCATTAGCATGACCCATAATAATAACAATTAATATTATTATTAATATTATATATATATATATATATATATGTATGTATGTATATATAAAGTCAATAATTAGTTTATATGGCATAAACAAGAAATTTTGATGTGGATGGT
1751_1	1751_1_Fp	1751_1_Rp	TTGTTATTTGTTTTAGTTGATTGGA	GCAAGGTGCGTGTTTAGTGA	57.051	59.911	91	CAACCTAAATCAAATTGTATAATATTTTTTTAATAAATTAAGATGGGTTTTAGTTAGAGATTTAAATTTCAACTAACACATTAATTTGTATTATCAGTATTTGTATTATTGTTATTTGTTTTAGTTGATTGGATACTTATATATATATATATATATATATTACAATTTGGGTCTCACCTTCACTAAACACGCACCTTGCGCCTTGAAGCGCACGCCTAGGCCCTAGGACCCATTGTGCCTTTAACAACA
1758_1	1758_1_Fp	1758_1_Rp	CTCGAGTGTGAGTGGTTTGC	CCACTCCCATAAGCCTCAAA	59.467	60.066	133	AACATAGTTTGTGTCAGAGAGAGATTTATGTGGGTTGTTAAACCCAGTTGCATATGTATTGTATTTATATATAAAATGTAAATTGATATTATCTACTCACTCGAGTGTGAGTGGTTTGCTGATATATATATATATATATATATATATATATATATATAGACTATGGTTTTATAGGTTGTTTGGGGTATGAGTTTAATATTTGTTGTATATTGTTTGAGGCTTATGGGAGTGGTACAATGCATTCCTTG
1759_1	1759_1_Fp	1759_1_Rp	TTGGAAAAATGAGGAGTGAGC	CAACCATGTTTGATGGATGTTT	59.302	59.592	191	AAATTCTAATCCTGCTACTGCTATGCTAGCGAACTACCTGAGATGTTTGGAAAAATGAGGAGTGAGCTTAAAGAGTTCAATAAGTAAGCACTCATACTCTCAACATAACCTCACCAACAAATATGGATACATGTGTATATATATATATATGTAATAATATATAAAAATAATATATACTATAATATCATCTTAAGCAACCATTCTCACAACAGTATAAACATCCATCAAACATGGTTGTTAATCCGAGT
1769_1	1769_1_Fp	1769_1_Rp	CGTTGGGTCACCTGTGATT	ATAAAATGGGCCATGCCATA	59.378	60.004	141	ATGAAAAGAGGCGGTAAAGTTATATAAAAGTAAAAAAAGCGCGTTGGGTCACCTGTGATTCACATTAATATTTAAGAGGTGGTGGTGTGTGTGTGTGTGAGGTTGACATTAATCCACAGGCTCCTATTTCTCTTCTCTCTGTCTCTTTCTTCAAGTCAAAGCAATATGGCATGGCCCATTTTATATAAAGACACAACTCATCAATTCCCATCGAAGTTTCTCAGTTCAAGGTCTTGTGTGTGGGTACC
1793_1	1793_1_Fp	1793_1_Rp	TCGCTTCCTAGCATGGATTT	GACGTGGGGTTTCCTCAATA	59.807	59.79	185	TGGTGTTTGACATTCCAACAGCTGGGTCTTCACAACTTTCGCTTCCTAGCATGGATTTTAAACTCCAGCTAAGGAAGGTTTCTCTTCTTATATCTGATGGAAGGGTATGTTTGCAATTTTGCCTGCTTAAACTATAAGTTCTCTGTCATTGTTGCTTTCATTAATGAATTCTATTTTTCATGATATATATATATATATTTTTGAATATTGGGGAAACCTCACGTCATCCATATCGAGGTCATTGGACC
1805_1	1805_1_Fp	1805_1_Rp	TGACATGCCAGCAAAAGAAA	AAATTTCATAGCCGATTGCG	60.379	60.061	220	ACATACAATAAGCTTTTTAGGCTTTGACATGCCAGCAAAAGAAATAGTCTTTTTCATTATATATATATATATATATATATATATATATATATATATATATATATATATATTTGATTTTTCATTTTCAACATAAAACAAAAAATAAGAAAAGACACAACAAGGCTTGTCTATATCCAATGGTACATGGCGTTGTATCCCGAGTGCATATCATATTACCGTCCATTCGCAATCGGCTATGAAATTTATGT
1815_1	1815_1_Fp	1815_1_Rp	TGCATGGACTGCAGATTTTC	CCGAACCAGATTGATGGCTA	59.805	60.992	102	AGAGAGACACAGGGACCTGACATGCAATGCATGATAGAAGAGTACATGCATGCATCATCTTATCACTTCTTATAATTTGCAATATGGTATCTCTTCACGTGCTATTATACTGTTATTGCATGGACTGCAGATTTTCTTTGTCAATAATAATAATAATAATAATAATAATAATTAAAATGAAGATGCTATTAGACCTAGCCATCAATCTGGTTCGGAACCGGCCGGTTCCCAATTCCAAAAATGTGGAA
1816_1	1816_1_Fp	1816_1_Rp	CATACTTAAATCCCGCCCAA	TTACAACATGGCCATCCAAA	59.789	59.786	153	AGACTCGCTCTGATACCAATTTTGTTAAGGTTTTACGCGATGGAAGTGTGGTTCGGTCGAATTGTCATACTTAAATCCCGCCCAATTTCATATATATATATATATATATTATCTTTAAAAAATATTAAAAAAATATTTAACCCATTAATAAGGCTCTGATTAGAGTTACATGATACTTAATCAGAGTTTTACACTAAATTTGGATGGCCATGTTGTAAGTTAAGGATGCCAATAAGGGCACTTTAGT
1817_1	1817_1_Fp	1817_1_Rp	AGGCAAGAAATGGGTGATTG	TATTCTTGCTTCTTTCGCCG	59.933	60.468	145	AAATCCCTCGATAGAGCTTAACTTTTCTTTTATTTTAATTTTTTGAATTGGCAAGATGGGTTTGTCAAAAAAAACACAAACGGACGGCGGGTTAGATTCCGAAGGCAAGAAATGGGTGATTGTCGGATTCTCAGTACGGGCACCATTGAAGCCTATTAAGACTAAAACCAGAGGAATCAAAGCGAGTGAAAAAGAAGAAGAAGAAGAAGAAAGTTCAACAACTCCGACGGCGAAAGAAGCAAGAATA
1872_1	1872_1_Fp	1872_1_Rp	CAAATTATAGTAAATTAATCGTGGCG	TGCTTGGATGTTGAGAATCTG	59.352	58.862	198	AAACAAATTATAGTAAATTAATCGTGGCGCTGAGACAGAGAGAGAGAGGGACTTATCTCTATACAAATAATTGAAAATAAATTATAGAGAAGGAGAAATTGATTCTTCTTCTTCAATTTTTTAAAGATGATTCAAATCTTCATTTATTATTTATTTATTTTTTTCTTTGCATTTTCCTACAGATTCTCAGCATCCAAGCAAAGTAATCCTGATAAAAAAAAATATCGAACTATAAAAGTAACAAAAC
1873_1	1873_1_Fp	1873_1_Rp	CAAGCTTGCTGTTTCCAGAAT	GCTGCAGCCTTGTGTATGAA	59.508	60.019	169	ACAGAAAGTTAGCCAGCAAGCTTGCTGTTTCCAGAATAGAATGGAATAGAGTCTGCTTCCAATAGGGGAATATATATATATATATATAACAGAGAAAAAGAAGAGAGAAAAGGGTAGAGATTTCGCATCTCTGCAGCATTGGTATGCAAATGATAATAATGTAATTTCATACACAAGGCTGCAGCTTATAACTTGGTACATATCTTTGAATCCATGTAATGTGTGCATATTTCTGTAGGGATGAGTT
1882_1	1882_1_Fp	1882_1_Rp	GATTGGTGAATGGCGATAGG	AAAAAGTGTCATCTGCTCCCTT	60.296	59.282	88	ATCTGTTAGCTTCCATAGTGGCTTTGGGATTGGTGAATGGCGATAGGGGCAATTTGGGAATTGGAATAAATAAATAAATAAATAAATATATAAAAGGGAGCAGATGACACTTTTTTTTTATTATTATATTTATTTGTATTTGTTTTGAATTCCAATTCAGTCCAAACTCTTATTAGGGTTTTATAATCTCATTAAACCATTAAAGTAAGATTCAATGGCTAAGATTAAATTAGCATTTATCCCACA
1889_1	1889_1_Fp	1889_1_Rp	AACCAAGCAACAATTTCACAG	GGAAAAAGCAGAGGCTGTTG	57.799	59.993	99	ATAACTTTAGTAATAAAGCGTAAATAACTCAAAATAAAAATAACAATTTTTGTTTTTTAAATGTTTTTCCAACATGTATTTAATTAACCAAGCAACAATTTCACAGTTCACACACACACAGAGAGTTCATTCTCACTGATGGCTTCTCCTTCTCCTTGTCATCACAACAGCCTCTGCTTTTTCCTACTTCTCGGCTTCTTCGTTTGCTTTCTTGCAAACCCAGTTGCCTCACAGTGCAAGAACCCG
1892_1	1892_1_Fp	1892_1_Rp	CGTGGAACAACACCAGATTG	TTGCTCTCAATAGGTTTGATATTG	60.001	57.573	175	AAATAACACGTGAAGTAATTCAAACCTGAAGCTGTGGAAAGTCATCTCGTGAAAGGAACTCTATAAAGCGTGGAACAACACCAGATTGTATAACTTCATTAATCGGAGGACTGCGTTCTGCAGAAAATTTTAATAACCACTTAAATACGCAACAACAACAACAACACCAGCGAAAAGAGAAGAAACACACAATAAAGAAAAAAAATTAAACATAACACTCAATATCAAACCTATTGAGAGCAACTT
1893_1	1893_1_Fp	1893_1_Rp	GTGGTCACAAAGTTTGGCCT	TTTGAGGTATTCTAGCGGTGTTC	60.012	59.68	145	CTAAACCACAATTGAAATTTAGGCTCATTCTTACATATTGATGATTATAGGTGGCCCTGATTACAATCGAGAAAGGCGATTAGCTGTGGTCACAAAGTTTGGCCTGAATTTATGGTGCCAAATCTAGCAAAAATTGCACTTATATATATATATATATATATGATATAATTTTTATATTTTTTATCGATTGAGTCTTATTTATTTTAAGAACACCGCTAGAATACCTCAAAATTTAGGACATCAAGG
1894_1	1894_1_Fp	1894_1_Rp	ATTTGGCAATCATGCCTCTT	TCGTCCAGACTTCAAAATCTTTATC	59.533	60.02	97	TTAAAAGAAGAATGATTTTCCTGAAGAGATGTAGCATTGGTGCTTTTGAAGCTTTATGCTCCTTTGCTCAATACAACAGAGCCTTTAATTTACCCTGGGTAATTTTTTTTCATTATTTGGGTCCATCTTAGGCTATTTTTTTAGTGATATTTGGCAATCATGCCTCTTTCCCCCAATAAATTTATATATATATATATATATATATATAGATAGATAGATAGATAAAGATTTTGAAGTCTGGACGAT
1907_1	1907_1_Fp	1907_1_Rp	ACTGAGCTCGAGGGCCTAAT	GGGGGAAAAACATACAATAAACTG	60.37	59.893	139	GTTATCTCAGGTGTTAAAGAAGACACAAATTAGAATTAGGCTTTCTGAAAGCTCATTAATTAGCCTTATGTTAATCATTCAATCTTCCCTTGATGGGAACTGAGCTCGAGGGCCTAATTAATTAAAATTATTATTATTATTATTATTATTATTATTATTATTATTATTATTATTATTGCAATCTGTAATAGATTATGTTAATATGGTTTCTATCAGTTTATTGTATGTTTTTCCCCCCTGTTATTG
1909_1	1909_1_Fp	1909_1_Rp	AGGTGGCCATTTGAATGTGT	AGAAGCCCTGCATTTGAGTT	60.24	58.936	128	AGTAGGCAACAGTAAACTAGGTGGCCATTTGAATGTGTTCGAACGTGTAGCCTTCACTCTTCTATAAAGCTTATGCTTCTTCTTCTTCTTCTTTTTTTTAACTCAAATGCAGGGCTTCTATTCTTTATTTTGGTTCACCTTTGGAGATTTACAATCCAAATTCATTTGTTATCTAGTAAAGTGAGTAGCTTGGATGGACTTGAATTTTAAAAAATAAGGGGAAATTTTCAAATTTGACCTACCTTA
1914_1	1914_1_Fp	1914_1_Rp	AGCAAAAATCTCTGATGGGC	TTGGTAGCTATCATCCCCCA	59.273	60.288	193	AGATGGTTCATGACCTACTTTTACTCCAGTAAGCAAAAATCTCTGATGGGCAGACTGATGAGCGTCAAATATATATATATATATATATATATTTGCCGCCCCTCTAGCTTACTGTTTTGTGCGTTATCTCGAGTTATATGAGCGTATTGATGTGTTTTGTGTTCGTTTTGTAGGTAAAATAATATTTAGACTCAATGAAACTAATGGGGGATGATAGCTACCAAATACGGACAATTTAGAGCAAAC
1926_1	1926_1_Fp	1926_1_Rp	CATAGCTAGATGCATGCCAAA	TTTGCATCCGTCTTTAACCC	58.95	59.938	140	AATGTTGCTCCTAATATGCTGAAATATATACATCAAATTAATAATTAATTTAAATACCATAGCTAGATGCATGCCAAAATAATTAATATATATATATATATATAGACAAACCTGCCCAAGTGAAGCTTCTCATCCAAAATTAAAGAGCCAAGAAAGGCTACAACCACAAGCATCAACGGGTTAAAGACGGATGCAAATAGAGGGCCTCTCATACGGACACACCAAGATATTAATGTCACCATCAAA
1927_1	1927_1_Fp	1927_1_Rp	TGTCGTGCAGTGATTTCTCA	TGTTGGATTGGGTGACCTTT	58.95	60.21	105	TGTCGTGCAGTGATTTCTCAAATAAAAGAGAGAAAATAAAACAGCTATATATATATATATATATATATATATATATATAGGGGATAAAGGTCACCCAATCCAACACACGTCTTAAATATAACGCTAAGCAAGTCATCGAATCAACAGCTGTTCTTTCTATTCAGGAAAAAAAAATCTGGAATTTTTTTTGTTTTAAAACCCAACAGAAGCTTTATTAATTAATTAATAATTTATTTATTTAGTGTG
1931_1	1931_1_Fp	1931_1_Rp	AACCACCACCATCACCATCT	GCACCAATCGCATATCTCAA	60.096	59.652	144	ACCATCAATATCATCATATGTATATACCCATCTAGGCCAACCACCACCATCACCATCTACTTCCCTCATGGTTATATATATATATATAATTTTGTTGTTAAACAGTAATTTCTTGATTGTATAGGTATTGTAGTAACTACTACAGCGAATTTGCGGAGCCAGTTGAGATATGCGATTGGTGCCAAAGTGAAGAAAGAAATTCAAGATATGGAAGCTCATCAAAGAAATCGTCATCAGTATATGTAA
1957_1	1957_1_Fp	1957_1_Rp	TTTAAACCTTCCATGCAATCAA	TGCCAGGAGAAACAACACAG	59.472	59.873	157	ATCAAATTTAAACCTTCCATGCAATCAATTATCTATATATATATATATATATATCACACACAGTCAAATGTTGTGCCCTAACTTCACAATTCAGCCAACTATTGCTATTTTTGTCAGATAAATTATAGGAAACCCTAAAAAATCTGTGTTGTTTCTCCTGGCATAAGAAAATTTGCTTCCCATTTGAATAACATAATTAAAATTATGAATTCTTAAATACAAGTTGTTTTTAAAACAAAACTAGA
1960_1	1960_1_Fp	1960_1_Rp	CCTAAGCAGATTGGGGCATA	CCGACAACCTTCAGGTATTTTT	60.053	59.411	136	ATTTACAATTAAAGAACGTGATTATTTTCATATTTCATTCAAATCAAACAGCAAATTACCTGAACTCGATTATACAAGCGACGAATGTAAAAATCTTCGAGTCCTAAGCAGATTGGGGCATATCCCTGCTTCACCCATTATTAAAAATAAATAAATAAATAAATAAATAAAGAAGAAGAAGTCAATAGTCGATTAGAAAAAAAAGGCAAGCGAAAAAAAAATACCTGAAGGTTGTCGGCGCTCCA
1963_1	1963_1_Fp	1963_1_Rp	TGGCCGTCTTTACTCGAATC	CATTAAAATCAAGGGCTGGG	60.214	59.406	171	ACATTTTACAAACTCACCTAAAGACCCTATGAAACTTAAGCAACTCATGGCCGTCTTTACTCGAATCTCGATGAGATAAAGAGATAAAAATTAAATTTAGACTTTATCCATCCATTTATCATATATATATATATTATAAGTGCATATTTGAGTTGTGGTCAAATTTCTATACGTATAATTCAAATCAACATGACAGGACCCAGCCCTTGATTTTAATGTAACTTCAATAATTTGGACCCAATTCC
1978_1	1978_1_Fp	1978_1_Rp	GGATGATTGGATGAAATCTGG	TAGGTGTCATGTCGTCGGAA	59.19	60.112	173	GACTCTATTTAGAACTTTTTTAATGTCATTTAACATATTCGGATGAAATCTGAATTGTAAGAATTGGATGATTGGATGAAATCTGGATATTAATTGACACTATTTAGCACTATTTTATAATGTCATTTAACATATTCGGAAGAAATCTGAATTGTAAGAATTGGATAAGAAATAAACTATATATATATATATATATATATATATAATGACTCGGTATTTTCCGACGACATGACACCTAAATAATA
2007_1	2007_1_Fp	2007_1_Rp	CGCGCAATAAAAAGATTCCT	TCTCATGGTACCACGTGTCCT	59.345	60.438	234	CGCGCAATAAAAAGATTCCTACAGGATTGTCGCTAGAATTTTCATTATTAATAACTTTTTTTAAATATCAATTTGTAGGTCTTTTTCTTATAATAACCTTTCTATATTACACATAATAAATAATGTATATGACTAAAATTAGCCATCTATAATCCCCATAACTAAAAAGAGAAAGAGAGAGAGAGAGAGAAATTGTGAAGTTTCAACAAAACTAGGACACGTGGTACCATGAGATTTTTTTTCA
2013_1	2013_1_Fp	2013_1_Rp	TCGGACACTCCCATTTCTTC	GCCTCGCCCTTCTTTAAACT	60.05	59.856	141	TCACTCGGACACTCCCATTTCTTCTACTTAAGCACCAAGTTTTACTGAGAGGGAATCGTAGATGAATTGAAATGAAACCAATGTTTTTTTTAAAGAAATGTGTGTGTGTGTCTGTGTTGAGGACGAGTTTAAAGAAGGGCGAGGCTATTTTTAGTTTAATTACTTTATTTTGACTTTTATCGGCATTTTAGTTACCATAAGGGATATCAATTTAATAGTCTCCACATCTGTATCCGAACACGGC
2016_1	2016_1_Fp	2016_1_Rp	CAATTTCCCTCGAGATTGCC	GGAGATTCTAGTTTTGATGCACAG	61.837	59.329	82	AATTATTAATGATTTGATAAATATACACTAAATTTATAATTAACAGAGATAAATTTATTAATTAATATTTAACATATAGTTATTTAATGCCCTCATAATACATGTCCAACCTAAGTTTTTTTCAGTTGCCTTCAAAAAAACATAATTTTGTGGTAAAACAATTTCCCTCGAGATTGCCCGCCAAAAATAAATAAATAAATAAATAAATTCCTTTGTCTGTGCATCAAAACTAGAATCTCCTTCT
2048_1	2048_1_Fp	2048_1_Rp	ATGCTTGCTCAATCCCAAGT	CAGCAAGTGTACCTGCACGA	59.7	61.075	121	GGTTCTCTATTCTTCTCTTCTTCTCTCTCGTGTACATTCACTTTAACAAATAATTGCCCATATACCATATGGCCAGGTATAAATGGACTGCAGCCATGCTTGCTCAATCCCAAGTGCAATCCTATAATTTTCTATATATATATATATTTAAAAATATAATGAAGTACTTATAATTATAAATTTCCTTGAAATAAAATCGTGCAGGTACACTTGCTGGTGCAGGGACCCCTCAGCTTCCAACGA
2052_1	2052_1_Fp	2052_1_Rp	GACCAAAAATCACGGTCTCG	CCGTCAATGTTGGGAAAAA	60.495	59.356	213	TGGTGAGAATTATGGTCAGACTTGACCAAAAATCACGGTCTCGGGTATTATTATAAAAATAATATATATATTTTTTTAATAATTATATATCTCTTTAAGTTTATATATATATATATATATATATATAACTAAAACTATAAAGACTAATTCAAAACTACACTAAAAACTTGAAAATTTTATTTTATTTTTTAAGCATAAAAATATTTTAAACATTAGTTTTTTCCCAACATTGACGGGTCCAGT
2053_1	2053_1_Fp	2053_1_Rp	CCCGTAAAGAAGCAGAAAACA	AAGAATAAATGGCCAAAATACTGAA	59.388	59.378	201	TATCTGAGAGATATTTCAGGGTACTGAAAAGATAATTATTCCCGTAAAGAAGCAGAAAACATAAACTAACACAAGATTAGACATATACCACTATATAGAGTGGATTTACATATTTGATATTGACAGGAATGATTTTATTCAAACTTGAAAACTTCTATGTTTCTTCTCTTTCGAGATAACTATATATATATATATATATATATATATATATATTGTTTCAGTATTTTGGCCATTTATTCTTAG
2060_1	2060_1_Fp	2060_1_Rp	CCGAACGTTAATCGTCACTG	ATTTCGTCGGGTCATCCTG	59.195	60.876	232	AGACGAAATCCGAACGTTAATCATCACTGTTTGATATTGTTTGATATTGTTTTGTGTTGTCATTTAGCGTATTCGAATGAAATCCAAAGTACAATGAACGGACCACAAGACGACCATATATATATATATATATAATGGAATAGCGTAATATCACTAATTAATAAACATAAATGTACATCTCTTCCATAACTTTTCTTTTTCAAGATGTTGCACATATATCCAGTCAGGATGACCCGACGAAAT
2066_1	2066_1_Fp	2066_1_Rp	TGCTTTTCAGCCTTGGTCTT	TGCAGAGGCTTAGTTGCAGA	59.993	59.888	149	TCCATTGACTTTTGGCGCCCATCCAGCAATCACATATTGCTTTTCAGCCTTGGTCTTCTCAAAGGATTCCAGACTGAAAACCCTCTAAAGATAATCAGATATAGTGCGGATTTAGACCATTAATCAAACTTCAGATGTAATGCTTTTGATGTGTGTGTGTGTGTGTATATCTGCAACTAAGCATCTGCATGATTTGTGGAAACAGAAAACAGATTCTCCATTAAGAAATAGATACTTGTAGCA
2071_1	2071_1_Fp	2071_1_Rp	ACAAAGCGAAAGGGAAGACA	CAATTGGCCTTCAAGATTCA	59.853	58.695	123	CAAAGATATTTTCTAGCACTAAGTTACAAAGCGAAAGGGAAGACAAATACTAGCACAAATATCTTCTCTCTCTCTCTCTCTCTCCAACCATAATCCAAGCGAGTATTTAATCAAACTAAAGGTGGAAATGAATCTTGAAGGCCAATTGAGAATAAAACGAGAACATTTACTTGAGAAACACCAGAGTATAAAGAACTTACCTGGGAATATAAGTGCTCATTAAATAACGTAACTTCACAAGGT
2092_1	2092_1_Fp	2092_1_Rp	TACATCCCCATCTGAATCGC	TTTGAGGCTTGTTTCTGGGT	60.833	59.711	147	AAAAGTTCTAAATATGTTTTCAGGATTTTCTTTTTCTGAAAACTGTTTTTCCGAGATATCCTAATTAATTTTATACATCCCCATCTGAATCGCAATGTTAATTATGCATGCCAATTTAGGGAAAAATAATAATAATAATAATAATAATAATAACCAAAAGATAAAAAATTAAAAATTAAAAATTAAATTTAAGATTTAATACCCAGAAACAAGCCTCAAATTATTATCATAACGTTGCCGAAG
2094_1	2094_1_Fp	2094_1_Rp	TATCCGAACCACAACCACAA	ACGTGCCAAACAGTGTCAAA	59.816	60.199	179	TCAATACCCCTGTTATCCGAACCACAACCACAACATAATTGGTAATATATATAGCATTATTTTCAAACAATATTAGGAAGCAACATTATATATATATATATATATATATATATATATATATATATATGAAGATTTTCAGGTCAGGACGTCCCAGCCGGTCTGGACATCAATATTTGACACTGTTTGGCACGTTCTAAATTGTTTGACTCTGTCTTTTAGTGCTGAACAGTGAGGTCATGACGT
2195_1	2195_1_Fp	2195_1_Rp	CAGTGCAAGGAGCTGGTGTA	GGGTCATTTTCCACATGCTT	60.049	59.797	141	CTCGCCAAATGCGTATCTCAGTGCAAGGAGCTGGTGTATATATTAAAAGGGAAAGAGGTTATAGGTAATAGGTCTTTGTTTGTTTGTTTGTTTGTTTTGTTTTGTTATGTTTATTTTGTTAAAAATTTGTTTTATTAACAAGCATGTGGAAAATGACCCACCCTGAACTCCTAGTGTAGTCTTTTCAAACTGTATCTGACAAAACTAAATCAAATCAATCGGTAATTATTTTTCCAAAAAT
2206_1	2206_1_Fp	2206_1_Rp	ATGTTCGGGTCCTTGAGTTG	TGTTTCCGATTCTATATTTGTAGTGG	59.966	59.727	196	TAGTGATTTACGAATTTCAAGGGTGCTGTCATGTTCGGGTCCTTGAGTTGTCTGAAACCAAGTAACAAAAATAAAATGTAAAATTCAATTATTACTATGAGAAAAATGACATGGGTACAAAAAAATCACTAAAATTACCTAATTTTAAATGTTAAGAATTTATTTATCAGAATATATATATATATATTAAAGAACAAATACCACTACAAATATAGAATCGGAAACAGATAAATAATACTGC
2210_1	2210_1_Fp	2210_1_Rp	GCAGGCCTTTCCCTAGATTT	CGGGTGGTGGTAATAAGACG	59.688	60.241	199	TCGCAGGCCTTTCCCTAGATTTCTCCGCTGTATTATTATTATTATTATTATTATTATTCAAGAAAACAAACGCGTCTTTGCCGTCGCTATTGCTTCGAAGTACAAGTTCTCGAAATCTCCAAAGCTTCGAGAACCCAGTTGAGTTACTCTTCTTTACGGGCTCCAGCGAATCTTCCTTCACCGTCTTATTACCACCACCCGACGACCACTCACAGAAAGGCCCGACGGGTTCTTCCTCTT
2228_1	2228_1_Fp	2228_1_Rp	TCACCCTAGTGCTCAACGAG	TTCGACGTGTCGTGTTGTTT	59.034	60.199	176	AAACACTTTAATCCTAAAACCCAAAAAACACTTTGTCAACAATTGACGAAAAGTCACCCTAGTGCTCAACGAGTAAACTCAATATAATGGAACTCTCTAGGAATACGTTCGGTTGTTATTTATATATAAACATGTATATCTTATATACTTATATATATATATATATATATATATATACACGAATGCATGTCCACCTACAAATCATGGCTAAACAACACGACACGTCGAACCAAAAGATTT
2229_1	2229_1_Fp	2229_1_Rp	TTTGAGGGTGTGTGTATGTGTATG	CAGTTCCCTGCTCAACCAGT	59.715	60.298	128	GTAACCTTAATTTGTTTTTTTTAAAGAATGATATTATATATATAATTATGTGATTGTCCTTACTTGTAATTTACTTTGAGGGTGTGTGTATGTGTATGTGTATATGTATATGTATATGTATGTGTGTATATCTATATATATATATATATATATAAAGAGTTGTTAGATTGCATATAATTCATTTTTACCTTCAACTGGTTGAGCAGGGAACTGTTTTTAAAATGGTTATAACTTTTCTTA
2230_1	2230_1_Fp	2230_1_Rp	TCCATCTTGTCAGTCTCCCA	TTTGGCAGCTATCATCCTCC	59.18	60.177	194	TTATCCTTTTCAAAGGGCTGATTAATCCATCTTGTCAGTCTCCCAGGACAGTTTATTGATGAGCGTACAATATATATATATATATTTACCGCCTCTCTAGCTTAGTGTTTTGTGTATTATCCCGAGTTAATTGAGCTTATTGATGTGTTTTGGGTTCGTTTTGTATGTAAAAATAATATTGATGCTCAATGGAACTAATGGAGGATGATAGCTGCCAAATACGGAGAATTTAGGACAAAC
2238_1	2238_1_Fp	2238_1_Rp	AATGGCTTCTTCAAGGTTGC	TTTGCTGAAGTTGCCTTGTG	59.316	60.027	133	GCTCCATTTATTCCTAAAACCACAGAGACTCAATTAGCTTGATAATGGCTTCTTCAAGGTTGCTATTCTTCTTCTTCTTCTTCTTCTTTTATTCCATTGTCTTACACCTTATTGCTCTCACGGCTGCCCAGCCACTGAATCAAATTTGTTCAAATACACAAGGCAACTTCAGCAAAAACAGTGCCTATAAAGCAAACCTCTATGGCCTACTGAACTCCCTCCCTTCTAAGACTAAAATAT
2241_1	2241_1_Fp	2241_1_Rp	CGGAGGCTATTCTGCATTTC	CGAATCGAGACCGTTCATTT	59.807	60.074	178	GGCTTTAGCACCACGAAAAATCGGAGGCTATTCTGCATTTCAATCGGACTGATTCAAAACTACTAACACATTAAAAAAGTAATTAAAATATTAACCAAAAGCCTCTCAGCTTCAATTTCACAATTTGTACTGTCTTTTTTTTAAAATAATAATAATAATAATAATAATAATAATAATAATAATTCTCTTTTTACACTAAAAATGAACGGTCTCGATTCGTCGGAAATAAATTTAAAAGAG
2245_1	2245_1_Fp	2245_1_Rp	TGCTCTGACAAGCCAGTAAAAA	ACTCGGGATACAACTCCACG	60.054	59.989	175	ACATGCAACAAGATTTTAATGCTCTGACAAGCCAGTAAAAATATTTTTGTTCTTTTTCATTATATATATATATATATATATATATATATATATATATATATATATATATATTTCAATTTTTTGAACTCAAAAATAATAAAAAGACACAAAACGACTTGTCAATGTCGAATGGTACGTGGAGTTGTATCCCGAGTACATATCATACTACCGTCTATTCGGAATCGGTTATGAAATTTATGT
2269_1	2269_1_Fp	2269_1_Rp	TTCCAACAGTTATCGCCCAT	CGCGCTCATTTAATTTTCGT	60.331	60.226	227	ACCATTTCCAACAGTTATCGCCCATGATAATATCTCTAACGCTGATAATGATTGCAATAGTCTAACTATTCAATCAACTATGTTTCGGGTACAGTCAAATGTAATGATTACTATAGTCTAACTATATAACCAACTACAAATGATGTAATTACAGTCCAACTGTTTCAAAGAAAACAACAAGATATTAGTCCAACTAATATATATATATAACTACGAAAATTAAATGAGCGCGTATTGGG
2272_1	2272_1_Fp	2272_1_Rp	TCGGCAGTAAAGGGGAGTTA	CTCCCCTCACATCAATCCTC	59.702	59.46	220	ATTTTCGGCAGTAAAGGGGAGTTATCTTGACCTGGTTTTATAATATGTTACTTTCCATTTAATAAAAATTATAAAATATTTTATTTAATTAATAAAAATATATATATATATATATATATATATATGCACACTTATAAATTTAGGAACATAAAAAATATTATTTAATAAATAAAATAAGAGTTTTATAATTTTAGGAAGACAAAAGAGGATTGATGTGAGGGGAGAGGTAAATGGATATA
2274_1	2274_1_Fp	2274_1_Rp	CACGGGAACAACCATAGACC	CTGTTGAACCTTCAGAGCCC	60.232	59.844	163	CCCATGTCCACGGGAACAACCATAGACCGCTAACATAAAATCATCTCTCTCTCTCTCTCTCTACTAAGTACTTTTTATCTCCACCGCCAGTTGTTTTGTTAGTTGTTAACAGAAAGAACCGTAACTCACTCTCAATTTTGACTCAAAAAATGGGCTCTGAAGGTTCAACAGTCGTCGGTAAGTCACCATCTTCGATTCTATTCATATATTGTTTAAATTTCGTTAGAAATTCAATATTG
2282_1	2282_1_Fp	2282_1_Rp	CACAAAATCTGCCCCTTTGT	TTTTAAGCGGACTTGCTGCT	59.971	60.152	149	CGTCCTTTACACTCTCCTTTGCAGCCCTAAACACGTTCTTGTGACCCTCAATATTGCAGTCAATGAGCACAAAATCTGCCCCTTTGTAGTCACTCACCAACAACTTCTGTGCATCACCTTTTACAAACTCAATGCAATTAGCATAACTTCCAACGGCATTTTTGGAAGCTTCAGTATCATCATCAGCAGCAGCAGCAGCAGCAGCAGCAAGTCCGCTTAAAATGTACACAACACGGCCG
2291_1	2291_1_Fp	2291_1_Rp	CCTAAACATTGACTAGGGGAAAAA	TTCAAGGAATATTCGAGCGG	59.79	60.167	232	CCTAAACATTGACTAGGGGAAAAAATTTAATAATCTCCAATGTTGAACCTAAAATTATATATATATATATATATATATATATCTCAAACAACAGAATTATTAATCTTCTTACACGTTCTCTTTTATGTTTTCACGTTACAAATGGATTAAAACTCCTAAAAACCTGAAATAGAAACGAATTAGAGAGTTTGGACAAAATAGGAAACTTGTGACCGCTCGAATATTCCTTGAAAATGGAA
2296_1	2296_1_Fp	2296_1_Rp	CAAAAGCATCAAAAGATGAACC	ATCGCCGAGTCTAAACAGGA	58.742	59.836	183	GCATGAACCTAAAGATGAAAAATCAAAAGCATCAAAAGATGAACCTAAATAAATAAATATATATATATATATATATATATATATATAAATATATATATTTATATTTAATTGATTGCAATTATTTTAGTTAAAAAATTGAAACAGACCTCTCCTTCGTTGACCAGGAGATTGACGCCCTTGAGAATCTCCTGTTTAGACTCGGCGATAACGGCCGTTAAACCTGTGACTTGAAGCAGTGG
2306_1	2306_1_Fp	2306_1_Rp	TGGAGCTTAACTACGGCAGG	CCACACCCATTTAAGCCAAG	60.399	60.357	191	TCATAGTTGATTCTGAACTGGAGCTTAACTACGGCAGGTTAGTTGTTATTCCTACTCTAGTCTAGTATCATGTTATTTTTAATGTCTAAAGCAGTTGGTTCACACACACACACGTATATATAACCCTTATATATGGATTATATGTGTATAAATTTATGCATTACTAATGATTGCAGGCGTTATGGCTTGCTTGGCTTAAATGGGTGTGGGAAATCCACGCTCCTGACTGCAATAGGGTT
2307_1	2307_1_Fp	2307_1_Rp	ACCAATGAGTCGGGAAAACA	ACATTCGCCAATAGCCAAAC	60.353	59.967	210	ACCACTGACCAATGAGTCGGGAAAACAAATTATGAAATTAACTTGGTGAATATATTTTAGTTTACATTAACAATAATTTCTTAGTATTGGATTAAATTTCTAAAATATTTGGCTGTTTGTGTATTTGCAAATATATATATATATATATATATTAAATACATAGATGTGTAAAATATTGTGTATAGTGCATACTGCTTGTTTGGCTATTGGCGAATGTAGTTCACAATTACTGAACGGGA
2314_1	2314_1_Fp	2314_1_Rp	CATGCACCCGTACCTGTAAA	AGCCCCAGAAAACTACTCCT	59.464	57.017	124	AATTGTTGCTTAAGATACAAACAAATTCAAACGATAATAAATAATTAATTGAATTGTGTGGAAGCTTTTGACATTGATTCATAACACTTAACGAACAAGCTTGCATGCACCCGTACCTGTAAATTACAGTAATAACCCTTGCCAGACATTATGTGGTGGTGGTGGTGTTGAGTGCATTAAATGGCAATGCTTCTTCTTAGAAGCTATAGGAGTAGTTTTCTGGGGCTCGTCTTTTCTTT
2316_1	2316_1_Fp	2316_1_Rp	AAGCTCGCATTTCCATGAAT	TCTATTTCTTTATCCAAACGTACACA	59.674	58.343	82	CAAATTTAAGAGCAGCAAATAAAACTGTGACTATCCAATGAAATGAATTTAATAAACAGACTCATCACTGGCTCTTTTAACTTGGGTTTTAAATTTTAACCAACAGTTTTGTGTAAAAGCTCCCATTTCCATGAATTATATTTATTATTATTATTATTATTATTATTATTTTTTTTTATGTGTACGTTTGGATAACGAAATAGATTACAGATTAATCACAAGAGATGTAAATGTTAGAG
2323_1	2323_1_Fp	2323_1_Rp	CTGCTACTGCTGTACTGGCG	TGATGGATGCTTGCATTGTT	59.829	60.08	207	AAATTCTGGCACTGCTACTGCTGTACTGGCGAACTACCTAGGATGTTTGATAGAAAATTAGGGGTGAACTTAAAGCGCTCAGTAAGCAAAGAACTCATACTTTCAACATGACCTCACCAAAAAAATATGGGTGTGTGTGTGTATAAAATATATGAAAATAACATATATTATAATATCATCTCAAACAACCATTCTCTAAACAATGCAAGCATCCATCAAACATAGTTGCTAATCCGAGT
2324_1	2324_1_Fp	2324_1_Rp	TCGAATCCAGTGGTACGTTTC	TCAAAGGGCAACATTCCTGT	59.985	60.495	208	TCATTTTGAGGTCCTGAATTCGAATCCAGTGGTACGTTTCTTATATGAGTATGAAATAGTCAATGATTTTACATGTTTCACTGAAGTCTAAAATAAATGATTTGGTGATGAGTTTTCAACGATTCATATATATATATATATATATATATATATATATATATATATATATATATATATATATATAATTATATTTATAACGTACCAAGTACAGGAATGTTGCCCTTTGAGTTATTTTAATG
2338_1	2338_1_Fp	2338_1_Rp	CACCAACTTCATTGAATCCATC	CGCCCTCTCTATCGTTGCTA	59.292	60.502	182	ACACCATGAAATAACAATCTCATTAACCAAACTAAAAATCAAAACAAATTCACCAACTTCATTGAATCCATCTAACACGTAACAAATAGGTAATCATTATGCAGTCTAAACTTGACAATAAGCTCAATTTCAAGTATTTTTTAAAAATAAATAAATAAATAAATAAATAAATAAATAAAACTATTTTTTAAATGCAGCTTCTTGTGGGGTCTTAGCAACGATAGAGAGGGCGTGCAAA
2346_1	2346_1_Fp	2346_1_Rp	CCTTGGGATTTCAGTTAGCG	CTCTTCTCGCATTGCCATTT	59.702	60.352	138	CCGCTTTCCCTTGGGATTTCAGTTAACGTGTTTACATATATATATATATATATAGAGAGAGACACATGACATGAGCATCTCCGTGGGATTTATTGAAGCAAAAACACAAAAAAGTATTTCATTAAATGGCAATGCGAGAAGAGAGAAAAGTATCTGATAGCGAAACGTCGCCGTTGAACGATGAAGATAATTTGTTTCATGAAGAATATGAAGACGTCGGGCCAGGATGCGGGTGTTT
2347_1	2347_1_Fp	2347_1_Rp	TCACATGATTCATTTATAGTGTCATC	CGCAGCACAACAATTGAAAA	57.191	60.817	158	TCTACTCACATGATTCATTTATAGTGTCATCATATACTTTAATTTAAGCAATTAATTGTGTCACATCAGTTTTTATATATATATATATATTACCCCAACATATAACAAGAAATATCACATTAGAATTAGTTATATTTTCAATTGTTGTGCTGCGTAATTTCAAAAGTACATACATAGAAGTTTAAACCCTTAATCATCAAGTTACTTAAGAGTTGTACAAAAAATGGAGCATCGACAG
2362_1	2362_1_Fp	2362_1_Rp	CTGGAGCTTAACTATGGCAGG	AAGCCAAGCAATCCATAACG	59.007	60.096	212	TCATAGTCGATTCAGAACTGGAGCTTAACTATGGCAGGTTAGTTACTATTCCTACTCTAGTCAAGTATCACGGTACTTAATATCTAAAGCATTTGGTTCATATATATATATATATTAGTTAACCTTATAATATGGATTATATGTGTGTAAATTTATATATTACTTATGATTGCAGGCGTTATGGATTGCTTGGCTTAAATGGGTGTGGGAAATCCACGCTCCTGACTGCAATAGGATG
2384_1	2384_1_Fp	2384_1_Rp	TGCAAATGCAAATGAAATGG	GCGTGAGATGTCTCGTTCCT	60.453	60.418	135	TCCCTATCATTGATTCATTACTAAATTATTATTTCTCTGTTTCTATGTTTTGGAGAAATGGGGGGACGGGAAGGGAGGAGGTGAAATGAAATGAAATGAAATGCAAATGCAAATGAAATGGTGATTCGACAATGACCATGATGTTTGGTGTAATTTTTTATTTTTTATTTTTTATTTTTATATAATAATAATAATATTCGTTCGTTAATTTTGGTAAGGAACGAGAATTTTCACGCT
2385_1	2385_1_Fp	2385_1_Rp	ACCTGCATGGATTGTTACGC	TTGTTCTCACTGCTGGCATC	60.925	59.992	194	AGCTTCACTCGTAGCGGCCAGATACCTGCATGGATTGTTACGCAAAAGAAGAATCTTAATAGACCCTTTGGCCTTTACATGTGTGTGTGTATATATATATATATATACGTATACGCTAAAGGGGAAAAAAACCCTAATTTGGTTAGAAAGCAATACCCGCCGAGTCCCATGGAAATGGCGCCAGCAGCGACCTCAGCGATGCCAGCAGTGAGAACAATGGAAGACGTGGCATTGGCT
2391_1	2391_1_Fp	2391_1_Rp	GGTTCAATGCACAGTAGTTGCT	TAGCATCTCTGGATTTGGGG	59.313	60.029	234	TTTGGTTCAATGCACAGTAGTTGCTTTCATGATAATAATAATAATAATAATAATAATAATAATAATAATAATAATAATAATAATAATAATAATAATAATAATAATAATAATAATATTTATGTAATAATAATAAGCATGTTAGAACGGTGTTGGAGTTGATTAGGTTTATTATGTTTATATAATTTTATGGTGAATAATATGATGGTTGTTGTAACATCCCCAAATCCAGAGATGCTA
2395_1	2395_1_Fp	2395_1_Rp	TATGCCCATCAAATACGTCG	TCCCAACATAGAGCAACACAA	59.401	59.184	151	AATTCAAAAAAGAATATGCCCATCAAATACGTCGTCACGAGATATCGTTATATATGAGTTATGATGTTTGAACTTTGAATTTATTATTATTATTATTATTATTATTATTATTATTATTATAACTTTGATGTTGGAATGTTAAACTTGTGTTGCTCTATGTTGGGATTTTCAATTTAAACTTATATTTGTAATATATTGATTTATGAATTCATGTTGCAGGAAATTTTATTCAACTCA
2415_1	2415_1_Fp	2415_1_Rp	GGTTCGGATTTTGCCTCTAA	TGATGTGAAATTGAAACCCAA	59.158	58.855	199	ATTTACATGGATATGGGTTCGGATTTTGCCTCTAAATCAATTTTTCATTTTTCTATTCATATTTTTTAAAATATATATATATATATATATATATATATATCTGTAAATATTACAAAAAGTATAAAAATGAAAAATGAAAATGAAATATTAAAACTTATAAAAAAAAAGAAGAAAAACACCCAATCTTAAAAAATTGGGTTTCAATTTCACATCATATTAGATTATAACATGCACGAA
2450_1	2450_1_Fp	2450_1_Rp	CGAGCTGAAAAAGCTAAATTCAC	CTGGTCCTCACTCCCACATT	59.589	59.962	219	ACGAGCTGAAAAAGCTAAATTCACCTGAAAAAGTAAAAGAGTTTTGAATTCAGAGAGAGAGAGAGAACAGAGACACCTTTTCTTTTCAGCCGTTGATTTGACTCAATCAATCAATAAATCAATCAGCATCACTGAGTCAATTCAAAAGATTAAACTTGCCGCATGAGGAAGAGAGAAGAGAGTGTGAGCGCGCGCGTGCAAATGTGGGAGTGAGGACCAGAAACGGCTAAAGTACG
2464_1	2464_1_Fp	2464_1_Rp	CGCATCCAGTGGCCTATAAT	CGGTTGGTCAATAATTCGGT	59.945	59.685	197	ATTCCCCGTCAATGTCGCATCCAGTGGCCTATAATAAGTTCTGTGTTTTATGTATTATTTTGCCCTCATGATAGAGAAAGATTTGTGTGAGACAAATATATAGATAATGTGGTATGTCTATCCAATAATGTTTTGATATATATATATATAGACATGAATACAGTGGCGGTTTCAAACTGTAATTGAACAACAACCGAATTATTGACCAACCGTTGACTAATCGAACCATAGAACAA
2465_1	2465_1_Fp	2465_1_Rp	TGCAGCAAACCGTTTACAAG	GAGCGAGTCTGGAGAAGCAG	59.911	60.431	129	CAGTCCCACTCTCCCACCCTACTTCAGCCAATAAGAGATGTTGCTACAACTACAAATAGAAGTTCAGTCCAGGAATATTGAACAATATACACTGAAACTAATGCAGCAAACCGTTTACAAGAAGCAAAATGACCATCCTACATTCTATATATATATATAAAAAAATCTCTAGTGCATGGCTACTACCGAAAGAAGTTAAAATGAAGATACCTGCTTCTCCAGACTCGCTCTAATCA
2502_1	2502_1_Fp	2502_1_Rp	TATTTTTGGGCCGAAATCAG	AATTCGAACCCTAATTTCATTG	59.901	57.226	204	TGGGATTATAATTTACAAATTTGGATATTTTTGGGCCGAAATCAGAATTACCAAACCCGGACTTACAAATTCGGACACTTTTTTTTTATATTATATTATTATTATTATTATTATTATTATTATTATTATTATTATTATTATTATTATTATTATTATTATTATTATTATTATTATTATTATTATTATTATTATTATTATTATTAATTTCAATGAAATTAGGGTTCGAATTAGAATT
2505_1	2505_1_Fp	2505_1_Rp	AGAAGGCATAATGCGAGTGC	CACACACACCCATATGCAAAA	60.382	60.287	137	CTAGAAGGCATAATGCGAGTGCACTTCGGTGTAACTCTTCTTAGAAGTTGCATTTTATTTTCTCATTGCATGTGTGTGTGTGTTTTATGTTTTTGCATGCTTATTATTATTTATTTTTTTTTGCATATGGGTGTGTGTGTCTTGTTTTTGGTTTTTTATCCCTTGGTATATAGGATGTAAACCCGAACATAAATTTCATAGTCAATTCCGAATGGACGGTAGTATGATTTATACT
2523_1	2523_1_Fp	2523_1_Rp	AACTGGTGGGTTGTCTCTGC	AGGGGGAGAGAGAGAGGTGA	60.159	60.336	141	CCACCTGCAAAGTCAGTCACAATCTTGAATCAGCCGCAACAACTGGTGGGTTGTCTCTGCCTGCAAACAAAAAAATGAAAATAAAAATTTAAAATATAGATATATATACACACACACACACACCAACGTAACTGTGAATTTTTTTTTAAAAAAATCACCTTTCACCTCTCTCTCTCCCCCTCTCTGTCGCTATCTTTCTCACAAATTGTATGTTAGATTCTAACTGGACTGATA
2531_1	2531_1_Fp	2531_1_Rp	CAAAGTTAAAGACTTTTTGAAAATCCA	TTCCCAGAATGGGGATGTTA	60.273	60.126	218	TAAGAGAAATACAAAGTTAAAGACTTTTTGAAAATCCACTGCATATATATATATATATATATATATATATATATATATTTATATTCACTATTGTTTATTTTTGATGTGTGTGACTACTTACTGAGTTTTATAACTCACACAATATCAGATTACTAGTTTTGCAGGTTGGCAACCAGATTGGTCAACAATCAAGTTTGAATGCTTATGTGTAACATCCCCATTCTGGGAATGCTA
2532_1	2532_1_Fp	2532_1_Rp	TGCCCCAAATAAGAAAACCA	TGAAACCTGAGAAGAAGAATGC	60.294	58.579	179	ACTATTGATAAGTGATAACCAAAAATTATGTTGAAAATATAGCTAAAACCATAGATGCCCCAAATAAGAAAACCATATGTTGCATGCCCATGAGACTCACTGCATCAGAGGCATTCACCTTATGACCATCATTATCACCACTAGGACTATCATCATCATCTGCAGTATCACCACCACCACCACCACGACCACCACCAACAGAAGTAGTAGTAGCATTCTTCTTCTCAGGTTTCA
2542_1	2542_1_Fp	2542_1_Rp	CTCCCTTCTTGCTCAATGAC	AAACCATTTCGTTTCCCCTC	57.451	60.166	135	CTCCCTTCTTGCTCAATGACATTCTTTGTTTCTTTTCGTGTGTGTGTGTGTGTGTGTGTATTTGCGTTCTTATTTCCTCTTTATGTGTATTTTATTCCCAAGAGCTAGTGTTTGTAAAAACTGGAGGGGAAAGGAAATGGTTTACAGAGAGGGTTAATTATATTTTACTCCCTAGATGTGTGACTATCTTCAATCTACCCCAGCCTATTAAAAACATCAACCCACCCTCATTTA
2563_1	2563_1_Fp	2563_1_Rp	CAGCGTAGGGTAATGACCGA	AGGGGAGGGAGAGAGAATTT	61.041	58.214	184	CGATACTTCAGCGTAGGGTAATGACCGAACCAATATATCATATCATATAATATCTTACATTAATAGATTAACAATCTATTAATGTGTATGTGTATATTTATATATATATATATATATGTATATATTTGTAGATATGTATGTATATATGTGTGTGTATATGTATGCATAGTAGAAATTCTCTCTCCCTCCCCTAAAGTTCTTTACAACTTTCTTTGCATTTACAAATACAAACCC
2564_1	2564_1_Fp	2564_1_Rp	CATGCAATAAGCTGTTCATGC	AATGCCACGTACCATTGGAT	59.344	60.081	176	ACATGCAATAAGCTGTTCATGCTCTAACAAGTCAGTAAAAGAAAAAATCTTTTTCATTTATATATATATATATATATATATATATATATATATATATATTTTTCAATTTTTGACACAAAAAAAAGAAATATGAAAAGACACAACACAACTTGTCAATATCCAATGGTACGTGGCATTGTATCCCGAGTGCATATCATATTACCGTCCATTCGGAATCGGCTATGAAATTTATGT
2579_1	2579_1_Fp	2579_1_Rp	GCATCTTCATTTCAAGCATTTTT	TGGAAGAAATGGAAGACAGCA	59.642	60.76	205	GCATCTTCATTTCAAGCATTTTTTGTTTAGCCATTATACATACATATATACATACATTACTTACATACATACATACATACATATATACATACATACACTTTGAACAATTATTTTTTGTATACCTCTCTTGGACGTCCAACCTGTAACCACTCTAAAGCTTATCCTAAACGCTAGCTATAGCTATTGCTGTCTTCCATTTCTTCCAGGTACACAAACACTTGTTCAGTCGAGTG
2589_1	2589_1_Fp	2589_1_Rp	TCTAATCAACGATGTTTCGGG	AACGCCCGCTCTTTTAATTT	59.946	60.095	198	TTTCCAGCCATATCGATTATAATAGTCTAACTATCTAATCAACGATGTTTCGGGTACTATCAAATGCAATGGTTACTATAGTCCAACTATATAACTAACTACAAATGAAGTAGTTTGATTACAGTCAAACTATATAACCAACTGTTCAAAGAAAACAACAAAATAATATTAGTCCAACTAATATAAATATATATATATATATAATGACGATAAATTAAAAGAGCGGGCGTTGG
2594_1	2594_1_Fp	2594_1_Rp	GCAGGTAAAACTCTCGGCTG	CCCATACATTGATTTGCTTTTG	60.015	59.363	110	TCTAATTCCCAAAGTCCCCAAGGGGTGTGGCTTTATGGTGTAGGTTCCAGGATTTCATCTTGAGATTCTGGGTTCGAATCCACCAAACCACCCATTTTGGGTCGCGGCGCAGGTAAAACTCTCGGCTGTCCCATACCCATACAAGAAATGCACTCCCTGGAGATATATATATATATATATATATATATCTAATTCTCAAAAGCAAATCAATGTATGGGTATGTTTTGCAATCA
2611_1	2611_1_Fp	2611_1_Rp	ACGCGCTTACCAAGTTCATC	CCCTGCGCCAACTATTCTAT	60.278	59.205	163	AATGTGTAGTATAGCCCCCTAACCTGGATAATATTGTTAGTATCATTTACTATTATGGACGCGCTTACCAAGTTCATCAAAATTACTAAATCACATGGTGTTAGGCTAAATTTAGTATGTGTGTGTACGTAGGTGTGTATATGTGTGTGTACACACACACACACATATATTTAAGCTTCTTTATATTGCTTCTAAATAAGGATAGAATAGTTGGCGCAGGGCTCAGTTCGAAT
2614_1	2614_1_Fp	2614_1_Rp	AGCCATCGTCTCCCATTCTT	AACTTACCCGAGCAAACCCT	60.99	59.998	95	CAAGCATCGACTTGGCTCTCGCTCACGGCTTTGGCTTCGGGAAAAGCGGTGAGCCAAGCTCGAGCCATCGTCTCCCATTCTTGCGCTTGGTCCCGCTGTTGCTGCTGCTGATTGTTGTTGTTGTTGTTGTTATCGTTAGGGTTTTGATTGGTGGCAGGTGGTCTGTGCTCTTCTAGGGTTTGCTCGGGTAAGTTCGACATGTTTGTTTTGTTATGCCCGCGAAATTTGTTTCT
2627_1	2627_1_Fp	2627_1_Rp	CATGCCCTGAGTGGTTACAA	GCCAGTCTAGTCCGGATTTTT	59.566	59.607	197	GAGAATATTGGTCTATCAAAAATTAAACATGCCCTGAGTGGTTACAAAAATTATATATTAAAAAAGATGGTAACTTTTCAAATAATATATATATATATCACCACTTACCTTTCCACAGTTTTCATAATACTCCATTATTAAAAAATAACAGGAAAAAAAGCTATAAAATAATAATATTAAATTAAAAGGAGTAACTAGTGATTAAAAATCCGGACTAGACTGGCTCGTGGGA
2639_1	2639_1_Fp	2639_1_Rp	GGAGTGCTCGCGAAACTATT	CGAGTGATAAATTTAATCCATGTCA	59.481	59.326	104	GGGAGTGCTCGCGAAACTATTTAAGTACTTTATGTGATGAGTTCTTGATGTAATGTGTGTGTGTGTGTTTGATTGATTTCTGACATGGATTAAATTTATCACTCGTGATTTATGAGTCTACGTTTTTGATATTAGAAGGTGTTTATTTCTGTGTATAAGAGGATATGCTTTTATTATAAATAGAAAAGAATTTGTTTCTGAATATCAATTTATATATGTATATATATGACGT
2647_1	2647_1_Fp	2647_1_Rp	AAAATGGAAAACACAAGCGG	TAGTTGAGGGTTCAGAGCCA	59.975	58.442	136	CGGTTTTCACCCGAACCCTTTTCTGATGTTTCTTTAAACATTTGGGGGTTAATTGAAATTAGCCCTATATATAAGAAAAAAATGGAAAACACAAGCGGAGAAGATTGTAGAAAAATGCTGGTGCGATATAAAGACGCTTTTGAAATGAGTCAAATTAATTAACATGCAAATGAAGAGAGAGAGAGAGAAATCGATGGCTCTGAACCCTCAACTATTATTTCCAAATGGGATT
2653_1	2653_1_Fp	2653_1_Rp	AATGGCCAGAATAGAGGTTCC	TCCAATCTGATTTTCCGAGC	59.433	60.155	142	AAATGGCCAGAATAGAGGTTCCTCATCATCAGCAGCAGCAGCAGCAGCAAAATCTTCCAAATCTGCAACTTCTTGTAATGCTTTATCTTTTACTTGAGCAAATGATTTGGTCTTGTAAGTAGGGCTCGGAAAATCAGATTGGAATTCAGAATCTGTTTCCGAAATCCACTCAGAATCTTCCCCATCAAGATTAACTAAAGAAGAAGCTACGGAATCAATTTCAAAATCATTT
2659_1	2659_1_Fp	2659_1_Rp	CAATGGCGGCAAGACAAA	CCATCACCACTCTAGTCGCA	61.779	59.855	185	ACATATTAAATTAATACAAAAATCACATTAGGGGGCAATGGCGGCAAGACAAAATAATAATAATAATAATAATAAAAGAACAATTTGAATTCGGAAATGAAAACAATGGCAACATATGAAAACGCCCTTTCTGAGAACGGACGGTTGCGTGCACCAAGTCGCATATTTTAATTTTATGATACTTTGGGAATTTATGAAACTCTTGCGACTAGAGTGGTGATGGCTAGTAATC
2689_1	2689_1_Fp	2689_1_Rp	CATGGTTAAATTTCATCCGTCA	TCGGTGGTTTTAGTTTCCGA	59.699	60.472	220	TTCATGGTTAAATTTCATCCGTCACTAATTCATAATTAAATTATTATTATTATTATTATTATTATTATTATTATTATTATTATTATTATTATTATTATTATTATTATTATTATTATTATTATTATTATTATTATTATTATTGTATGGTTTCGGTTCTAATTCCATTAAAAATAGAATAAAAAACGAACCGAATATTTCCGATTCGGAAACTAAAACCACCGATTCCTAGAA
2697_1	2697_1_Fp	2697_1_Rp	CATCATCATCATTCCCATTCA	CTTTTGAGGAATCCATTTGACA	59.142	59.064	186	ATTCTACTCATCATCACCATTCCCATTCATTCTCTTCTTCAAAACAGATTTTTACGACACCCATATTCAAAACCTTATTATAATAATAATAATAATAATAACAAAAATGAATGATAAAAAAAAATAATCTCATCATGATGAGATATCCAAATCATCTGAAACAGTTACTATGTCAAATGGATTCCTCCAAAATTTCTCTGGGCAATTTATTCCTCGTCTCCCTTCTCTTCA
2707_1	2707_1_Fp	2707_1_Rp	ATTAGGTTCGGAAGCGTGTG	TCAGCAATTCAAACCCTCAA	60.132	59.247	168	GATTGCAATGTTCCTGTTTAGGTTTCTTGTAGTCTCGATTCAACAAAATTTTTAAATTAATATTAGGTTCGGAAGCGTGTGGGTGTGTATATATGTATGTATGTATGTATGTATGTATGTATGTATGTATGTATGTGTATATATATTTATGATGTTTAGTATTTTGTTGCAGTTTTTAAGTAGTTACATGTTCCAATATTGATTTTTAATTGAGGGTTTGAATTGCTGATG
2708_1	2708_1_Fp	2708_1_Rp	AATTGCGACGTAACCCAGAG	GCCCAGATTAAAATATCCCCA	60.132	59.995	159	TAATTGCGACGTAACCCAGAGAGAAATATTTTTTTAAGGAAAAAAAAAGAGATAGAAAAAAGAGAGCTTTAGAGAGACAAAGAGAGAGAGAGAGAAAGGGCGGAGAGAGCGCGTGGGGTCTGAGGGATGGATGATTTTTTGGGGATATTTTAATCTGGGCCTTTTTTTTTATAATAAATCTATTTTGTAAATGTGATTTTTATTTTTGTTTTGTTGTTTTTGCTTTTTGTT
2709_1	2709_1_Fp	2709_1_Rp	AATGAGCCAAAAATTAACACCA	AACTCGGGCTCTGTTGAGTG	58.543	60.444	191	TTATAAATACTTCTCAAAACTTATCATAATGAGCCAAAAATTAACACCATAATCGTGTGTGTGTGTGTGTATATACACACACGATAAGATATTAAGATGTCATTGTGATTATAACATGTAATTATGACAAGTATCTTGATATTGTTTGTGATTTTAAGACTCGAGGAACTCTAAAGCCTCAAGAGAGATATAATAGGGTTTGCACTCAACAGAGCTCGAGTCGTAGAGAGT
2718_1	2718_1_Fp	2718_1_Rp	TAGAAGTAGAGGCCCCGCTC	GGTCGAATGTATGCCTGGTC	60.856	60.348	188	TTAGAAGTAGAGGCCCCGCTCGGGTTCGGGCCTGAGCCGGCCCGAGCTTAAAAAATATTTTATATATTTATATTTATGTTTATATAATAAATTGTATATATATATATATATAGTAAATTAAAATTTTATATAATTTTTCTTTAATAAAAAATCGGGCCGGATAAAGCCCGACCAGGCATACATTCGACCTAGGCCAAAAGATTAATTACCGAACTTATCAAAACCTGGGC
2744_1	2744_1_Fp	2744_1_Rp	TCAGATTTAGGAAAAATTCGGC	CCGTTCTAGTTCAGGTCCGA	59.588	60.246	188	AGGTTCAGGTTTATAATATTTAGGTTCAGATTTAGGAAAAATTCGGCCTAAATTATTATTGGGTTAGAGCATGATTTTATATGATTCGATTTTTTAATATATATATATATATATATATATATATATATATATTTATTTATTTATTTATTTACTTATTTAAACACGAGTCCAGACTTTTTGAGTTGAGTCCAACTCGGACCTGAACTAGAACGGGCATCTAATTCTAAAGA
2760_1	2760_1_Fp	2760_1_Rp	ACAAGTCGGTGTTCCACCTT	TCATACCCAGAGAAACTGGGA	59.474	59.536	216	TTACCCACAAGTCCGTGTTCCACCTTAGATTTCTACCTTATATATATATATATATATATATGGTAATATTATATCATATGTAAAAATTCAATAATAAAATTATGATGATAGTTTTAGAATATTCAAAAATAAATAATAAATAGATAAATGCTATCTTACCTTGGAGTTTGTTATCGATAAAATATAGTTGTAAAAGTTTAGTCATATTCCCAGTTTCTCTGGGTATGACC
2775_1	2775_1_Fp	2775_1_Rp	GCCATTTTTCTGATTGGAATGT	CACGACTCGAGTTCAATATAGACAA	60.191	59.736	169	GGTAATACTTCAGTCGATATTGTATTGTATCTATATATATATTTTTTTGCCATTTTTCTGATTGGAATGTAATTTTTAATTACTTGTAATAAGCAATAATTGAGTTAGATAGACTAGCTCATATCCGTAACATTTTTCCAATACCACATTATATATATATATATATATATATATATATATTGTTTTTAAGTTTTGTCTATATTGAACTCGAGTCGTGTTATATTTTGAG
2782_1	2782_1_Fp	2782_1_Rp	TTGCTTCTTAGGGTTCGACA	TAACCAAACATCACAGGCGA	58.501	60.111	137	GTCGACCATCTCTTGCTTCTTAGGGTTCGACATGTCCAAATTGTTACGAATTCGAAACCCTAGATTTAAATGCTACGGATTTTTTCCAAAATAAAAGAAAATGTAATAGAGAGAGAGAGAGGAAAATATCTTCGCCTGTGATGATTGGTTAAGAATTGGGGAAATGCTAAAAAGACAACGAGGCGCCGTATCGTCTTTAGTTTATTGTCAATAACAGAAGCAATAACAA
2824_1	2824_1_Fp	2824_1_Rp	TGTCCATAAAATTAGCCGTTTT	TAACCGGAACCAAACGATTC	57.787	59.801	167	TATATTTATATATTTTTGGAATATTTTTGTGATACCTAAAATGTCCATAAAATTAGCCGTTTTATTAATATTATTAAGGGTAATTTAGTAATTACCCTTTATATATATATATATATATATATATATATATATATATTGATTTTAGGGTAGGGAGCAACGGTTCCCTGCCCTCTCAACGGCTCCAACCAGAATCGTTTGGTTCCGGTTAAAACCGTAGAAAAGTTGTAA
2826_1	2826_1_Fp	2826_1_Rp	TTGGATGAGACTGCAATACCC	GCAACTTCGCTCGCTAAATC	59.947	60.124	207	TCTCCTTGAATGAAAAACTTGGATGAGACTGCAATACCCATAAACAATGTTAGATAAGAAATCTTCTGTGCAAATGTTATCACGTTTTAAAATATTAAATACCAACTATGTTATCTGATTATAATACAATGTCGAATTAAAATTAAATAACGTAATCTAACATCAAATATGTATAAATAAGATTATATATATATATATAAATAATGATTTAGCGAGCGAAGTTGCTAA
2841_1	2841_1_Fp	2841_1_Rp	GTTCGTGCCAGGAGTTTCAT	TTGCCTCACCATTTTCAACA	60.119	60.088	107	ATAACCTTAGGCTATACTCGAATTTTCAGTAAGATTTCATTTTATGAATCGGTTTTCAAAATTTAAGAAAGTTTAGAGGTGACAACACCTATATATATACAGTCTATTTTAACAAGTTCGTGCCAGGAGTTTCATGTGTGTCAGAAAACACAAAACCGAGACACTGGGGAGAGAGAGAGAGAGAGACTCTTATAACATTGTATGTTGAAAATGGCGAGGCAACAACAA
2844_1	2844_1_Fp	2844_1_Rp	TTTGCAAATGGGTAAATGCT	CAAGAAAGGCCCACATGATT	58.161	59.933	198	TTCCTTTTTGGCTTCTTCTTGTTATTTGCAAATGGGTAAATGCTAATTTGCTAATGGCTAGTCCTTAGATGGGTGGTGGTGGTGGTGGTGGTGGTGGGAGGGTTACTATCTTTGCTTTTTAGCCATGAGCCATTACTTTTTGTCATAGGAAAGGAATCATGCCAGTGCTTCCTTAACCTCCTTTTGGGCCCCATTGTGGTCGAATCATGTGGGCCTTTCTTGTCTTGG
2845_1	2845_1_Fp	2845_1_Rp	AAGTCGGAGTCTCTGGCAAA	TTGTTTTGCCCACAGGTACA	59.989	60.004	150	ATATTTGGAGTGTTGAGCTCGTAAGTCGGAGTCTCTGGCAAAATGATATTCATAGCTACACGCACAAAATGTTGATTATTATTATTATTTTTTCTTTGAGGACAAATTGTTATTATTAGTTTTTTTTTAAATTATCATTGTTCCTTTTAGGATGTACCTGTGGGCAAAACAATCCAGTTCAAGTTCATACTGAGAGCAAGCACAGGCGAGATTGTGTGGCAGCCTGGC
2849_1	2849_1_Fp	2849_1_Rp	TCCAGCCATAATGAATGCAA	CGCTCATTTTATTTTTCATCG	60.035	57.504	199	TTTCCAGCCATAATGATTATGAAAGTCCAACTAATCAATCAACTATGTTATGGGTGCTACCAAATGTAATGATTACTATAGTCCAACTATATAATCCACTACAAATGATAAGTTTGAATACAGTCTAACTGTTTCAAAGAAAACAATAAAATATTAGTCCAACTAATATATATATATATATAGATAGACACACACATAATGACAAAAATAAAATGAGCGTGTATTGGG
2859_1	2859_1_Fp	2859_1_Rp	CAGCAGCAGACCGTAAACCT	CACTGCCGTTCATCAATCAT	60.453	59.527	169	TGTTGTTATTCAAAGTAAAGAGAGAATCAATAAATGAGTATCTGGTCAGCAGCAGACCGTAAACCTTAACATTCTCAAAATTTAAAGTAAAATCAAGTAACACCCAGATTAGAATCATTTAAGAATAAATGAATGGCAGCAAAAAACAAATATTATAATTGAAAGAAAAAAGAGAGAGAGAGACCTGATGGCCAGATGATTGATGAACGGCAGTGGGGCAAACGTCA
2877_1	2877_1_Fp	2877_1_Rp	AAGCAACCAAAAGCGTCACT	CCCGATTATGGGGTAGGATT	59.92	59.867	193	ATATACGGTGCAGATACTTCATCGTATAAGCAACCAAAAGCGTCACTCTTGTAGTCAGAAAATAAGCAACGCAATGTTGGAGCTAAACGGCACCGCAGCTTCTTTTCTTAATCTGACCTTCCTCACTCTCATCCTTTTCAGCTTCTTCTTCTTCTTCTTCTTCTTCTCTTCTAAATCTAAATCTAAAACCCCATGTCCAGAATCCTACCCCATAATCGGGAACCTCC
2886_1	2886_1_Fp	2886_1_Rp	CGTCCGTTTCATCGTTCTTT	AATCGGAGAATGTGGGACAG	60.11	59.927	97	TCGGATTGACCCGACCCCACAACACTCAATCCTTACCGTACTAGAGCTGCAGTGGTTGCATATTTTTTTAAAGCCAGATATAAAAAGAAAAAAATAATTAAAAATAACGTCCACATAAACTCCTCGTCCGTTTCATCGTTCTTTGTTATTTCCATTCTCTCTCTCTCTCTCTCTCTCAAATTGGACAACAAACAGCAATCTCTGTCCCACATTCTCCGATTACCGTA
2899_1	2899_1_Fp	2899_1_Rp	ATGTGGCAGGGAAAATAAGC	AACAGTCGGTTGGGATGAAG	59.046	59.966	196	ATGAAATTAGTATATATGATGTGGCAGGGAAAATAAGCTATTTATGTGTGTGTATATATATATATATATATAAAAACCTTTAAAGTTGATGATGCAGCTGTGGCACACAAGGAATCAAGCAAGCGATACTCATGCATGACCCAATTAGTTCTAATGCCATGAGGAGCCCTGCCTCTATAATATACCAATGTCTTCTTCATCCCAACCGACTGTTTATGAGAGTGCA
2907_1	2907_1_Fp	2907_1_Rp	CTCGCGAATTTAAGCCATTC	GAGCCAAAGTCCACTCAAGC	59.816	59.997	129	ACTCTAAAAACTCCTTGTGGTCATTTAGTTAAACTTCCTCGCGAATTTAAGCCATTCAGAGTTCAGCCAGCCCAACGTGGTGATGAAATAATTTGGTTGAAATTTGACATAAAAGTGTTTATATATATATATATATATATATCAAAGCTTGAGTGGACTTTGGCTCGCAAGAGCAGCTTGTGAATGAAGCTTGCTTAGGGAAAAAAAGGGGCAATCCTTATAAGAA
2913_1	2913_1_Fp	2913_1_Rp	TGACCACAAGTACAAGTTTTCCC	TTGCAGCTCTGATTTGCATT	60.301	59.572	132	TTTCTCACTGAATAATAAAAAGCTACAATGACCACAAGTACAAGTTTTCCCTACTAACAAAATAATACAGGAATCCAAGACTAGATATATATATATATATATATATACATATATATATCCCTGATAAGTTTATACAACATAATGCAAATCAGAGCTGCAAGAAAGTTTACATTCACACAATAAAATCTCGTGACTGGGCGCCTTGTCTGCCGCAAAACCTTATGCA
2959_1	2959_1_Fp	2959_1_Rp	CTCAAACAATGGCCTGGAGT	GTTCACGCAGGCTTCTTTTC	60.111	60	179	AACATGCAGGTCATTTCCTCTAAGCTAACTACTCAAACAATGGCCTGGAGTCATAAAAGCAGCATCAGTCATTGCTAAAACAAAAGGTGATAAACAATAGGGCTTATCTTTTAGGAGCAGCTTGGAACAAGATGCGAGAACATATACTTCTTCTTCTTCTTCTTCTTGAGCATTTTGCACTTGTGTTATAGAAAAGAAGCCTGCGTGAACCAAGTACCTCATTAT
2961_1	2961_1_Fp	2961_1_Rp	TTGGTGGTTGGATTTCCATT	TACAAGGTACTTGCATGCGG	60.029	59.752	97	TGGATTTGAATCCAAATGGTACATTTTTTATAAGAGCCTGGGACAGCCGGAGATTTTACCCTTGCCGCTACCCATAATAGATAGTTTGGTGGTTGGATTTCCATTGATTTAAAAATATATATATATATATATATTCCAGCAAAGGGCCCTGCACTGTGTGGTCCGCATGCAAGTACCTTGTAGAGAAAGGAACAAGCATCCTCACAACATCATTCATTATCAACA
2972_1	2972_1_Fp	2972_1_Rp	TAAAACGAGACCGGATTTGG	GCAAAGAAGGTGGGTCAGTT	59.931	59.187	218	TCGTTAAAACGAGACCGGATTTGGAAAATTATCATCGCTATTTGAAGTATTGTTTTGTTTTAGGTGCACGAGAATAATTTATGATAATAATAATAATAATAATAATAATAATAATAATAATAATAATAATAATAATCTTATATTATAAATTATGGTGAATCCCATATATTATATTTTAAAATAAAAAATTGTTGCCCAAAAAAACTGACCCACCTTCTTTGCCTC
2992_1	2992_1_Fp	2992_1_Rp	GCTATTATCATGACATCAATGGCT	TTTAACAAATTCTTCTCTCCGAA	59.407	57.295	187	AAAAATATTTGGAATAACATGGCTATTATCATGACATCAATGGCTAATATGAAATTAACCCTTAAAATTAAATAATTAGTCAAAGTCAGAGATTGGAGAGCAAGTAAACATAGGAAGTGTATACTTCCAAAAAAAATTTATACATACATATATACTTATATATATACACACACACACACGTAAAATTCGGAGAGAAGAATTTGTTAAATTCAAATTGTTTCAGT
3017_1	3017_1_Fp	3017_1_Rp	ATGGGAGAAAGAAGTGGGCT	AACCCTAGTTTGGGGACACA	60.074	59.304	119	AATGAAGAAGAAGACACAGGTGATGATATGAAGTGAAAGTGAAAGTGAAGTGAGTGCATGGGAGAAAGAAGTGGGCTGTTAAATAGAGGGTTATTGAGAGAGAGAGAGAGAAAGGAATCCGAGTAATAAGAGATACGCCATACTGTCCTTCTCTAGTGTGTCCCCAAACTAGGGTTAGAGCTCAAGTGGGTTCATAGAAATTTGCTTGCTTATCCGCCAACGAA
3018_1	3018_1_Fp	3018_1_Rp	AAAAATTTTCAATCAACTTCAAATG	TTTTGCAGGGCCATCTTTAC	57.86	60.074	179	TCTCACTCCAACATTTTATTTTATTATTCCAGTGCAATTTAAAAATTTTCAATCAACTTCAAATGATTCAATATTTTTCTTTTCAGATACATCTTAACTTATCCGAAAATAAGAAAGAGAGAGAGAGAGAGAGAGAGAGAGAGAGAGAGAGAGAGAGAGGGCATCCTTCTCTAAAGCTTATTATATCAGAGGTCCCTATGTAAAGATGGCCCTGCAAAAATGGA
3034_1	3034_1_Fp	3034_1_Rp	AAATATAGAATGAGTGTGTGCTTGTG	TTGAAGTAGTATTCATTCAACACAAAA	58.764	58.375	121	TAATTAATAATATATTAAGAGGGGTGATAAATACACTCTCTAAATATAGAATGAGTGTGTGCTTGTGTGTGTATATATATATATAACTATTTAATTAAATTAAAATTTTAATTTAAAATAAAAATTTAATTATGATTTTGTGTTGAATGAATACTACTTCAACATATCTATCATAATATATAACTATTTTTGATAATATATAACTATTTAATCATCCCGTTTT
3042_1	3042_1_Fp	3042_1_Rp	GCGAGCAGCAGATGATATAAAA	GGAGACTGCTTCCTTTGCAC	59.503	59.997	134	GGCAGGGGCGAGCAGCAGATGATATAAAATCAAATATATTGTAACAACTTTTGCCTGTAAATTTTGAACATGAAGAAGAAGAAGAAGAAGAAGAAGAAGATTTTTAACAGAGTCAATTTCTGTGCAAAGGAAGCAGTCTCCTTTGCATTAAAACTCAAATGAATGGAAACGAGAATTGCAAAATCAAAGTTCGAAGGATAGGCCCTGTTTAAATCATGGCCGG
3043_1	3043_1_Fp	3043_1_Rp	GTCTTCGCCTTCGTGAACA	AGAAGTCCAAACCACCGAGA	59.976	59.697	115	ACGCTTCTCGTCTTCGCCTACGTGAACAAAAAGCTTATTCATATCGAACGCTTCGTAACTGTTAGCGTTGGCGTCGTTGTTGTTGTTGTTGTTAGGGTCTTCGGTTTTGGCGGTCTCGGTGGTTTGGACTTCTCCGAGGACGCGGTGGGGCTCCACGCGCTTGCGGTGCACGTAGAAGTGTTGGCGGATGTCGTTGAGGTCCTGTTCTGGAGTACCGAATTTA
3045_1	3045_1_Fp	3045_1_Rp	CCAGTGACTTTGAAGAGCCC	TTTCCATTCAATCTTTGCCC	59.844	59.878	99	CCTTTAAAAAATGTTATCAACTACTGTTTGTGTTGTCGGTAGTGATGTGGGTCCCAAAATCCACTAAATTTTGCCAATGGAATTTGTTCGCGTGGGGCGACTGGAATGGCCGCCCCAGTGACTTTGAAGAGCCCAATGCTTTATTATTATAAATTAAACTACTGTTTAATAATAATAATAATATTATTATTATGGGCAAAGATTGAATGGAAATGATGGAAGT
3051_1	3051_1_Fp	3051_1_Rp	TGCTTAGCTTCCATGACTCG	GTGAACCTTTCCCCGATACA	59.174	59.79	137	TCCTTAAAGCTTATGCTTAGCTTCCATGACTCGACTTGATTCCCATATATATATATACTATAGGGTGCTACCAATGAATTCCCTTCCGGAACATAAAGCTAATCATTCTTTTCATCAAGAAAGGCATATGTATCGGGGAAAGGTTCACTAACTTGTTCGTTAATCTTTGAGGACGCGCCCGAGGACCGGATACTGGAGAGGTAGTGCCTGGTATACGAGTATC
3057_1	3057_1_Fp	3057_1_Rp	CAACGCATTTGAGAAAGAACA	ATGAATGCCCAAGAAGTTGC	58.953	60.081	159	CAACGCATTTGAGAAAGAACATAAAATAATAATAATAATAATAATAATAATAAATATAACTCAAAGCAGCAAGTGGTTGGCATTGCTGAAATCCAGTATGATAGCAGAGTTGTTTTGAAATTCCTTCTGATTTCACTTGGCAACTTCTTGGGCATTCATAATGACCATACAGTTTGGATAACTAAGGCAAAAAAATGTCCTTGTTCTTGTGACAGTCTTAACT
3063_1	3063_1_Fp	3063_1_Rp	TTTCTATATTTAACGTGATGTAATGCC	CAAAAACCCAAGAGCAGAGG	58.948	59.846	187	ATTAGTATATTTAGTTTCTATATTTAACGTGATGTAATGCCTATATAAAGACATATCTCTTATAATGCTATATATATATATATATATAGACCACAAAAGTCATAAAGTTTTACACTAAATCAAGAAAAGAGAAAAAAAATGTAGATGTTAATCTGCCTTCCAGTGCATATTTGTTATAAAGCCTCTGCTCTTGGGTTTTTGTAGATGATTCAGAAGCTATCAA
3070_1	3070_1_Fp	3070_1_Rp	CAACATGACCTCACAAACAACA	AGCAACCATGTTTGATGGAT	59.51	57.863	189	TCAGTAAGTAAAACACTCATACTATCAACATGACCTCACAAACAACATATGAATATATATAAAAATATGAATATATATATATATATATATATATATATATATATATATATATATATATATATATATAATATTTAAAAATAATATATACTATAATAAGCATCATCTCAAGCAACCATTCTCATCACAGTACAAACATCCATCAAACATGGTTGCTAATCCAGAT
3072_1	3072_1_Fp	3072_1_Rp	TTCCGACAAAATTACCCTCC	ACCATGTCTGGCAGCTCTGT	58.879	60.894	130	TCAGAAGTTTTTCAAATCAATATTAGGTAACCAAATTTATTCTTTCTAAAAATGAGTAAATACACTCACTTCCGACAAAATTACCCTCCTCTTCTTCTCTTCTCCTTTTTCAACTTACAAACTTAATAATAATAATAATAATAATAATAATAAAATTGCAGGCTGCCCGCTGCCATGAAATTCCATGACAGAGCTGCCAGACGTGGTCCCAAGACGGCAGTA
3074_1	3074_1_Fp	3074_1_Rp	TGGTGGTTTCCAACGATTTC	ACCTCCTCCACTATGCCTCA	60.734	59.679	89	TCAGTTTGAGATTTTGGGTTTGAATCCAGTGGATGTATTTTTTGTAAGAACATGAGACAGTCAGAGATTTTATTTATTTCACTTAAATCCAAAATAAGTGATTTAATGGTGGTTTCCAACGATTTCAAATATATATATATATATTAGCTGGTTTTGGTGTTGTACGGATAAGAAATGAGGCATAGTGGAGGAGGTCGGCGCGCCAGTCTCGACCCAACTTGC
3075_1	3075_1_Fp	3075_1_Rp	GCCGACTCAGCCTTTATCTG	CCAAATCGGACTCAACACAA	59.978	59.541	109	TTGGTGAGTAAAATTTAGCCCGGGCCCAAGAAAAACCCTGTCCAAGCATCTATCGGCCGACTCAGCCTTTATCTGATACGATTTTTTAATTTTATTTATATATATATATATATATTAATTAATCCCAGGTCGGGTCCAGACTTATTGTGTTGAGTCCGATTTGGGCCCGAACAAGACCTCATATTCTAGGGCTCCGCCCAAAATTTTTTGATTTCGAGCGGG
3114_1	3114_1_Fp	3114_1_Rp	ACCAAAACGCAAAACACACA	CCACGTGGTGGTAGAGTGATT	60.05	59.899	162	TAAATTAAACAGAAATCACAGCACCAAAACGCAAAACACACACTTCTTGTTTCGTTGATTTGAGTTTTTAGTTTTGGTTGGTTATTTAACATCTAGTAATGGAAGCATCGTCAGCGTCGTTAAAATCATCAACGGCTCCGTCACCACCACCACCACCACCTACAATCACTCTACCACCACGTGGTTGGTTCGCCGACGCTTTGTTTAATAATAACAACGGG
3117_1	3117_1_Fp	3117_1_Rp	CGCTATTTAAGCTCGGGAAA	TGCGACAAGGTGACATTCTT	59.472	59.293	142	TGGTCTCTAGGTATTAGGTTCGAATCTAAATGTGCATTTACAGTAAAAAAAATTAGGATAGCTGAGAGTTTTACTTCCGCTATTTAAGCTCGGGAAAGATGATTTGGTGGCCGAATTTCCAACGTTAAAATATATATATATATATATATATATATATAAATTTGTGGTAATGATAAACTTTAAACAAACAACCACACAAAAGAATGTCACCTTGTCGCATC
3151_1	3151_1_Fp	3151_1_Rp	AACAGAGACCCCTGTTGTGG	CAGACTCCATCCCCTGGTT	60.002	59.905	165	CCCGTCATTAGCAGAATCCGAACACAAATACTCTTCATTAACAGAGACCCCTGTTGTGGTAATAACGTTAGAGTTGATACTGAACAAGTCGTCGTCGTCAGAGGAATCATAATAATGGTCAGCAACGGTTGTTGTTGTTGTTGTTGTTGTTGTTGAAGAAGTAGGCCTTGGAATGTTGTTATCAAAGCTGTGTTTGCGAACCAGGGGATGGCGTCTGGAG
3155_1	3155_1_Fp	3155_1_Rp	TCCAATCAACTATGTTTCGGG	CCCAACGCACACTCATTTTA	59.809	59.585	182	TTTCCAGCCATAATGATTGCAAAAGTCAAACTATCCAATCAACTATGTTTCGGGTACTTTCAGATGTAATGATTACTCTAGCCAACTCTATAACCAACTACTAAAGAAAAAGTTTGAATATAGTCCATCTGTTCAAAGAAAACAACAAAATAATATCAGTCCAACTAATATATATATATATAGATATAACGACGAAAAATATAAATGAGCGCGCGTTGGG
3159_1	3159_1_Fp	3159_1_Rp	TCAGTGGTGGCATAAAGAAGAG	GCAAACACAGAGTACAATCATTCA	59.378	59.204	132	AGTCATATATAATATTCTTCAAATCTAGTAGTGTGAAAAAATGAAAGTAGTGGAGAATCATTAATTAATAAAGTATCTAGAAATAATCAGTGGTGGCATAAAGAAGAGTTTATAACTATCTCTGAAAAAGTATGTGCCAGACATATATATATATATATATAATGCAGTTCATAATTGGTCAATTACTTGATGAATGAATCATTGTACTCTGTGTTTGCTT
3169_1	3169_1_Fp	3169_1_Rp	AATGGAAACGAAGACGCAAG	TTCTCCGTCGTCATAATTGC	60.249	58.723	201	ATCAAATAATGGAAACGAAGACGCAAGAAGAAAGAACGAAAGAGACTTCGCTATACTGAACTAAGCTTAAGTCAAGTGAGAGATTTCATTTTCATTTTCATTTTCACTTTCACTGTCACATGGAATGCTGTGAATTTCGTTAAACAAACGAAGAGCGGAATATCTTCGGCGGCGGCGGCGGCGGCGGCGTTGTTTTGTAATTATGACGACGGAGAAGATT
3218_1	3218_1_Fp	3218_1_Rp	GCAACTTCTGCTTCTGGGTC	CCTCGGTGGCCTTTTAATAAC	59.997	59.851	193	AAAAAGCACTAGGAGAAGCTGATGCAACTTCTGCTTCTGGGTCAGAAACAGAAACGAAAGAAAGGGTATATTTTTCTCTCACTTTCTTTTTTATTTTCTCACATACCAAACACTAAAATAAATGGTCTTCATGCATACGTATAGGAGGAAGAGTATGCCGTGGAATCAACAACAACAACAACAAGGGCTGCAAACGTTATTAAAAGGCCACCGAGGCCG
3220_1	3220_1_Fp	3220_1_Rp	GCCCGGACACTACCAATACA	TTGGGGTTGTGGATATTGAAA	60.776	60.038	157	TCACCGCTGTCTAAGCCCCACGCCCGGACACTACCAATACATATAAATCACACAATCACGCATCATTTGAACATATTTGGAATATATATATATATATATATATATATATATATATATATATATATATATCTTCCAAACTATTCGCAGGTACATGCATTTTCAATATCCACAACCCCAAAATTTTATACAAAATAGTGACATGACTTATATGCACACATC
3221_1	3221_1_Fp	3221_1_Rp	CAGCTCCCTAAAGCAAGGAA	TGATTCAGCTCCTTGTGTGC	59.587	59.992	204	CATAAAAACATCTCCCTAAAGCAAGGAAAGTCTCAGCTTTCCGTTTCATCAAAAGCTTAAAACAAAAGTAATTATGTGTATGTTTGAGGGGGAGAGAGTGAGAGAGAGAGAGACTGACCTATATTTGAAGCAAAGGAAGGAAGAGGGGATGATGAGAATTTGGTTGTGTTGGCCTTCTATTTAAGCGGGTGAGAGAGCACACAAGGAGCTGAATCAGCT
3223_1	3223_1_Fp	3223_1_Rp	ATCTTTTGCCCTCTGCTGTG	CCCAAGCCCATCACTATTCA	60.397	60.853	117	GTTTTCAGTGAAATTTCTTTTATATTTTGGAATGTATTAGGCATTAAAAGCTTTATTGGGAGGTTTGTGAAGTGGACTACTCTTCTTCCTAGCCTGCTCCCCATCTTTTGCCCTCTGCTGTGTTTTTTGCTCTCCTCGTTGCGAGTGAGTGTGCTTATGAAAATGTGAAGAAGAAGAAGAAGAAAAGGTTTTTGTTTTGTGAATAGTGATGGGCTTGGG
3227_1	3227_1_Fp	3227_1_Rp	AGACACACAAGCACACGAGC	CTAAGCGACCGACATTCAGG	60.104	60.786	142	AATTATCCAATGACAATCAGATTCAAACAAGGACGAAGGGTAAGTTGCATCATGACTACATCATATCCATGCTAACAGACACACAAGCACACGAGCGCGCACACGCGCGCGCACAGAGAGAGAGAGAGAGAGAGAGACCTTCCAGCGCCTCTTATGATTAATACGGTTATGAATCGATTCCAGTTTTCTTATTATTTCCCTGAATGTCGGTCGCTTAG
3240_1	3240_1_Fp	3240_1_Rp	AGAGCCAAACCTTTTCCGAC	AACCGATTAAGGTTCGAAACAA	60.61	59.878	138	AGAGAGCCAAACCTTTTCCGACGGCGAGAGAGAGAGAGAGGGGGAGAAAAGAAAAGATAATGTTATTCTATCAGCAGAGAGTCTGATGTGATATTTATATATTAGATGCAAAACGTTCTTGTTTCGAACCTTAATCGGTTATGAAATTGGGTTTAAATTGAGTTTTTAATTTGGTTTTTAAATTATTTTTATATTCGGTTCCTAAAAAAAGTTTCTAT
3253_1	3253_1_Fp	3253_1_Rp	CCATAATGATTGCGAAAGTCC	CCTAATACGCTCTCATTTTATTTTCA	59.424	59.22	211	TTTCTAGCCATAATGATTGCGAAAGTCCAACTATCCAATCAACTATGTTACGCATACTATCAAATGCAATTATTACTATAGTCCAACTATATAATCAACTACAAATGATAAAATGATAAGTTTGAATACAGTCCAACTGTTTCAAAGAAAACAACAAAATATTAATCCAACTAATATATATATATATAACGATGAAAATGAAATGAGCGCGTATTAGG
3255_1	3255_1_Fp	3255_1_Rp	GGTTAAACCGATAGAATCAGCTC	CGAACTAGAGCGGTTTTGGA	58.366	60.378	200	AATGGACCGGTTAAACCGATAGAATCAGCTCACTTCATAAATAATTTTATTTAATTAAAAATTATAAAAAAAATATATATATATAACACAAAAAAAAATACAATCATTAATTTTAATAATTTCTAACATCAAAATAAAGTGATTTGAACAATAAAACGATTTCGAACCCTTTTATTGAAAATAAAGAGTCCAAAACCGCTCTAGTTCGCCGATTTTGA
3270_1	3270_1_Fp	3270_1_Rp	TGCTTCAGGTGTTTAAATGCAA	GAGTGGTTTGGTGGCAGAAT	60.649	59.973	155	ATTTGAATAAGAGTTTTTACTCTAACTTGTATTCATGCTTCAGGTGTTTAAATGCAAAGTTACAATGTTATCTAAAGTACAATTCAAATATTTGAACTCTCTTATCTAGATAAGCTAGACCATGAAAAAAGATATATATATATATATATATATATTTGCAATTCTTGGAAATTCTGCCACCAAACCACTCATTCTGGACTACGGCGCAGGTAAAACC
3271_1	3271_1_Fp	3271_1_Rp	AGTCTCAGCTTGAATGCGCT	GTGCTCCTGAATCTGGAAGG	60.307	59.803	194	AAGATAATCAAAAGTCTCAGCTTGAATGCGCTCGCAATTCGTCCTCTGAAAATATAGCTAGTAAGCCATTATTATGAACGTAGTAAGTCCATTATTGCATGGTCTATTAGTATATTTATATATATATATATATATATATATATATAGATAGATAGATAGTTTTAAAGTTGAAATTTTAATAGTGTTCCTTCCAGATTCAGGAGCACACTCGTCGTCG
3281_1	3281_1_Fp	3281_1_Rp	TGCAAAATCTTCCGATTTCA	CATTCTATTTTTCACACAAAATTATCA	59.232	57.848	120	CAATCAATTTTGATGGTTTTAATCAGCTTATTTCTAATTTATGCAAAATCTTCCGATTTCATTTTTAATATATTTTTATTTTTTATATATATATATATATATATATATATATATATATATATTGGAGTTTTAATTGATAATTTTGTGTGAAAAATAGAATGATTATGTTAGAAACGATAAAAAAGTGGAAATATGTTTCAATTTAAAAGAACTTTTA
3295_1	3295_1_Fp	3295_1_Rp	ACGCGTAGCTAGTCTCGGAT	AGCGTAGTGTGTTGGGTGTG	59.129	59.666	172	ACGCGTAGCTAGTCTCGGATATAATCGGATAATTATGACCTAGTCATATCATCCCGATTAGCTACGCAGCATATATATATATAGAGCACTAGTACCATATCCCACGTGAACATCAACTCCGTATGTCTGAAATGATACTTCTATCCGCACATCACACCCAACACACTACGCTTCTCTATTTTCCCAACATAACCGTACACCAGAGTCAGTTACTGTT
3296_1	3296_1_Fp	3296_1_Rp	AATATGGATGAGTTGGGCTCC	CTCGAGCCTTTATAATATTGTATTTTT	60.167	57.077	189	TGGTCTAGCCCGGTGAAAAATATGGATGAGTTGGGCTCCAAATAAGATATTAAAATATATATTTTTTAAATAAATAAATATATTTTTAATTATATATATATATATATATATAATTAAAATTTTAAAAGTATAATTTAATATACCTCTAAAAATATTTTATTTTTTAAAAATATTAATTTTAAAAATACAATATTATAAAGGCTCGAGTTTTCCTAAA
3297_1	3297_1_Fp	3297_1_Rp	GCCACTCATTAGAGGGGGTT	ACCCCAGAAAAAGGATTTGA	60.328	58.477	198	TCAACAAAAAGGCCACTCATTAGAGGGGGTTTATAGCATTTATATATATATATATGAGATATCCGACTCATCTAAATTCATCTCTTGAATTTTAAATTTAATAGAGAACAAATCACTCATATAAAAAATCTTTACTACTCAGATAATTATTTAGGCGTAAGTATAGCATGTTTTTACCCTTAATTAATATCAAATCCTTTTTCTGGGGTACATCTAT
3320_1	3320_1_Fp	3320_1_Rp	CTTACACCACCAAGTCACGC	GAGCATCCGGATACGTGTTT	59.213	59.962	171	CTGAACCTTACACCACCAAGTCACGCCCTTTGAGGACATATATATATATATATATATATATATATATATATATATATAATAATACTTTTCAGGTCCGGACGCCCGAAAAATCTGGATGCGTGTTTTCTACAATAAAACAACGTTGTTTTATTGTAATAAACACGTATCCGGATGCTCCGGACGTTGCTTTATTGTAGAAAATATGCATTCGATTGT
3323_1	3323_1_Fp	3323_1_Rp	GCCGAGATTTTATCGGCTCT	TCCACAAAATTGTGAACGGT	60.682	58.874	138	AAACTGATAGCTTAAGTGGGCGCCGAGATTTTATCGGCTCTTAAGAAGGCTACTACTACATTGAGTGTACTGAGGTGGATTTCTCCTCATACCCCAAAAATATATATATATATATATATATATATATATACACACACATACCGTTCACAATTTTGTGGATTTCTTCAATTGACAGTCAATGGATTCATGCCTCTGTTGATACGAATTCAATTCCTC
3341_1	3341_1_Fp	3341_1_Rp	TGAGGAATGTGATGTTTAAGGA	CCCAAATAATACCACCACGG	57.217	59.931	167	ATGATTTCTATAATGAGAATAAAATGGTTATAAAACATGTTGTATGAGGAATGTGATGTTTAAGGACTTGTATTATGATTTTGTTACTTTATGGAAAAATCTAAAATTTACAAGCTTACATGAAATTGTTATAATATCATACTTTATATATATATATATATATATATATATAGCTTTCTTTGATTTCTCCACCGTGGTGGTATTATTTGGGCTTGT
3344_1	3344_1_Fp	3344_1_Rp	TGCAAGATTTGAGTCGTGAGA	CTGCTGGGCATGTACTTGAA	59.581	59.864	132	ATTTACTCTTAAATTTCTTTCATTTATTATTTTTCTTTTGGTCAATTCAGATATATAAGTAGTGCAAGATTTGAGTCGTGAGAGAATAACAAGTAATGTTGAAACTATCTGAGACTAAACCAAAGAAGAAGAAGAAGAAGAACTTACCGAGCCAGTGGCGCGACGGTCGCACGATTCAAGTACATGCCCAGCAGCTGCCAAATACTTCTCTCACAG
3367_1	3367_1_Fp	3367_1_Rp	GGTCATGCTTTTGGTTGAGG	ATTTTGCGTCCAGACCAATG	60.495	60.894	149	ATAGCAGCAGTTTGAAATGTCTCTCATGTAATAGGCTTTTTGATATGCTCAACTTCTTCAGGGTCATGCTTTTGGTTGAGGAAATAACTGTATGGAATAGTTGTGAGGGAAGATTTTAGACAGACACTTTTTATATATATATATATATATATATTTGAAATTCGGATACACATAAAGTATTAGTACTTTGCATTGGTCTGGACGCAAAATTTCAT
3369_1	3369_1_Fp	3369_1_Rp	ACTCGTCACCTCCTTCGAGA	GACGAAGAAGCCTTCGACTG	59.986	60.134	97	TTTATGTTCACCTTTCTTGTACCTTGCTGTACAAGTATACCCAAAATGCCCTCGCCCCACTTCTTCACCAACCTCTAACCTACTCGTCACCTCCTTCGAGAACCCAAACCTCTTATCTAGCTCCGCCGCCGCCGCCGCCCCCCCTTCCTCCTCTGCCGCAGTCGAAGGCTTCTTTGTCGACCTCTTTCTTCTCAGAACAGCCTTAATGTGCTTCG
3370_1	3370_1_Fp	3370_1_Rp	TTTAGTTAATCATGGAACTTCTTCAA	TGGTCAGAACTGTTGTCGGA	57.674	60.285	155	CTTCTTGAATCTTGATTTAGTTAATCACGGAACTTTTTCAAGCTCATCATCATCATCATCATCATTTATGCAGCAGCAGTCACATTTACTCAATCATCAAGTCACAAACGTTGCTGCTAAGAACCCAAAGAAGAGAACAAGAACTTCAAGAAAGACTCCGACAACAGTTCTGACCACAGACACGTCTAATTTCCGAGCAATGGTGCAAGAATTCA
3392_1	3392_1_Fp	3392_1_Rp	GACACTCGTTAGCGTTTCCC	CCAAAAGCCGTTCGTAATTC	59.74	59.586	133	ATTAACAAGTGTCATAAGGACACTCGTTAGCGTTTCCCTTATTATATATATATATATATATTTTTTTGTGTGAACGAAAATCACTTTGGAAAAGTGAAAATCTTACTACTAACTAAAAAGATATTGAACTTGAATTACGAACGGCTTTTGGGCGGGCTTCTTTGCCTCTCATTTCACACCCTACATATAAGATTAGCTGATGAAGCATTCTCTTA
3424_1	3424_1_Fp	3424_1_Rp	TCATGAGGGAGAAGAAAAGGA	TGATGGCTTTTTGATATTTCCAG	58.847	60.311	95	CAGAAGAGAGTAGAAACTAAAAATCCTAATTAGAAGGCAGCAAAATATTAACAAATGTAAGGAACTCATGAGTGAGAAGAAAAGGATACATAAACAGTATCAAAATAAATAAATAAATAAATAAATTGGTTACGATTCTGGAAATATCAAAAAGCCATCATAAATAAATTGCTGATGTACTACTACATCAGCAACTGACAATAAGACAAAAGGA
3426_1	3426_1_Fp	3426_1_Rp	GCCACAGCACACTTTCCAAT	TGTGTGTATGTATGCATGTGTGTG	61.107	60.284	160	GATTCAGTAATCTAGGTCTGCCACAGCACACTTTCCAATTGAGAAAAAAAATCTCTTATACTCGTACAGTCATTATTCTCTACCAATGCTGGTACCAATCATTTATTGCAGCTTATACATACACACACACACACACAGAGACATACATACATACACACACACATGCATACATACACACACACATACATACATACATACCTGTGTGTGTGCGTGC
3427_1	3427_1_Fp	3427_1_Rp	CCCAAACAATCGAACCAAAT	GACAGTTGCAATCTCGGTGA	59.662	59.837	140	ATTTCCCCAAACAATCGAACCAAATTCAAAACCACCACCACCACCACCCATCTTCTTCTTTGCAACAAATGTGACCGTGTATCTCTTCTTCTCACCAACCGTCCTGAACATAAGCATTTTGGGCCTCACCGAGATTGCAACTGTCGACGGCCCATTAACAGTTACATTGTACAACGAACTTGCAGGCCCAACATTCGTCAACTCCCGAGTGTA
3433_1	3433_1_Fp	3433_1_Rp	TCCCGCGAGACTATGATTTT	CTACCTTCAAGCAACCTGCC	59.668	59.875	190	AAGCTACTTGTTAATCTTGTCCCGCGAGACTATGATTTTTTCCATTTGTCTCTCTCTCTCTCTCTCTGTTTCTATGGCGTGTTCTCTTATGCTTTAGCTCTAATAATTTTAATACTGATTGTGCTGTTTTATTAGTAAAGTAATTAGTGAACTTTATTGCAAAAATGTTAAACTGCCAAAGTATGTCTTGGCAGGTTGCTTGAAGGTAGACAG
3451_1	3451_1_Fp	3451_1_Rp	CCCAACATTGCTCACAAAAA	GTACAACGCAGCATCAGCAT	59.561	59.902	104	CAAATCGGACCCAACATTGCTCACAAAAATCTTCCTTTGAGTATACTCCGACTGCTGATGGTGCTGCTGGTGCTGCTGCTGCTGCTGATGCTGGTTCTGATGCTGATGCTGCGTTGTACTAGTAACAGAAGGAGTCGCGACAGGGCCGATAGAAGCCAACTGACAGGCAGTCATGCGGTTACCAATCTTCTTCTGCGGCTCCTTAAGTGCCTT
3455_1	3455_1_Fp	3455_1_Rp	CGGACGAAAACATTCATTCA	GCCGATTTTATAGGTGCGAG	59.518	59.704	98	GGACGAAAATATTTATCCAATTGCACGTAAAGTATTAATACTTTATCGAATATTTTTTTTTAAAATTTAGACGTATGATTTACGTGCCGTCGGACGAAAACATTCATTCAGTCGACCATATTAGAAACTCACTATATATATATATATATATATATATTAATGTTAATACTCGCACCTATAAAATCGGCCACGGTATTACCATTGGTGAATCTT
3460_1	3460_1_Fp	3460_1_Rp	AAACACGCACGAAGGGTTAG	TCAATTGATGACGACGCCTA	60.168	60.22	96	AATTAATTATTAGCGAAGAAACACGCACGAAGGGTTAGTAATAAAACATATATATATATATATATATATATATATATATATATATGGCTGAGCTTAGGCGTCGTCATCAATTGAACATGGCATTATAAATGGCTCTGCTTTCTTAAACAAATCAACACAACTCTTATAACAAAACCAAAATTCTGACTTTCACATTGACCCAGCGCCCGCCCG
3462_1	3462_1_Fp	3462_1_Rp	AAGGAGCGGGATTGTATCCT	GATGGTTTTGCTCCATGAGG	59.925	60.461	123	CACTGAATCCAAGTAACATTAAGGAGCGGGATAGTATCCTAAACTAAAATAAAATTCTTAATAATAATAATAATAATCAAGAAGACAAACTAATGACATTTGCTACTATAAAACACCTAAAAGAAACCTCATGGAGCAAAACCATCTTTGCACTACTAATCCTGTTAGATGAATGAAACCTACAACTAAAACTCCATTTTCACAATAGCATTA
3463_1	3463_1_Fp	3463_1_Rp	GTGCCACCTCGGAAAGAATA	TAGGAAACGATGTCGACGAG	60.074	58.874	117	TTTTCCTTTAATTTTCTCTAATCATTTCTTAATAAACCCTATCATTATACATGCTTCTTTAAGGTGAAAGAGAAACGTTTTAGAGAAAATAGTGCCACCTCGGAAAGAATATTAAAACAGAAAATTCTAATTTCTTCCAGACGAACAGATATATATATATATATATATATATATATATAAATAATAATCTCGTCGACATCGTTTCCTATGTGC
3472_1	3472_1_Fp	3472_1_Rp	GCCGCAGTACATACGTCAGA	TTCCAGCTTCTGGGTAGAGTTT	59.895	59.411	204	TCTCTCAGCCGCAGTACATACGTCAGAAGTGCACATCAAGCGATGCTCATTCTTCCAATAGATATCTGGACCGAAAAAACAACAACCATAACTGAGTTCCAAAAATCAAGAAAAATCGAAACCCTAAATAATAATAATAATAATTATTATTATTATTAAAAGAAAAGGAAAAAGAAAATGAAGAAATGTAAACTCTACCCAGAAGCTGGAAA
3485_1	3485_1_Fp	3485_1_Rp	CCATCTTTAAGGCGTTCTGC	CACCATTAGATTTACGCCAGC	59.845	59.622	120	CACAAAGTAAAAACGGAGGATGCAAGAAACTCTGCTGCTACTTCAAAAAATTATCTGTTGAATAAATTACCAGACTGTTCCTTTTCCATCTTTAAGGCGTTCTGCGTAAAGACGCGTTGTAAACTGGTTTACACATTCCATAGAGAGAGAAAGAGAGAGAGAGAGAAGACGCGCCAATCGTCCAGCTGGCGTAAATCTAATGGTGAATTTTA
3489_1	3489_1_Fp	3489_1_Rp	CCCGATATCGTTGTTGGAAT	ATCCTGGGACGAGCTTCTTT	59.645	60.212	160	ACTTGCAGCTGCAACCCCAATATCGTTGTTGGAATTGGAGTCTGATGATGATGATGATGATGACTCTTTATTAGTGTTCGTTTTTGCTTCAGACAAAACATCAACAAGCAGCATTTCTTCTGGGTCGTGGATGTTGAAAGGAAGTGAATTGTGACTGAAAAGAAGCTCGTCCCAGGATAACGATTCAAATGACGATGAATTGAATGAAGATT
3492_1	3492_1_Fp	3492_1_Rp	CAAATTGTGACTTTTGGCATTT	TGGCCACTAGTCATTTCTTTCA	59.033	59.747	184	CATCGGTCATTATATAAATGTCAAATTGTGACTTTTGGCATTTATATATAATATATATATATATGTATTTTGATATTTAATGTAAATATAATACATATATTATAGATATTTATATTTAATTATTTGATTATTTAATTGTTAAATGATTAAATATATTATGTATTAAATATGTAGTTTCTTTAATGAAAGAAATGACTAGTGGCCAATTTTGA
3493_1	3493_1_Fp	3493_1_Rp	GGTCTCTATGACACCAAATTCCA	CACCAACTGCTGGGAAAAAT	60.235	59.971	189	TAATGGTCTCTATGACACCAAATTCCACTAAAAATATATTTCTCATATATATATATATATATATATATATATATATATATATATATATATTATAAGTTTTGGGTACAGCATTCTTTTTTTGGTGAAGACTCAAGCATGAGTAATTTGTCTTCATTCTTTAATTAGAAGGGGTGATTTTTCCCAGCAGTTGGTGCATAAGGCGATTTAGGACT
3496_1	3496_1_Fp	3496_1_Rp	TGGAAATGATGAGATGGCAA	TAGTTCGTGCGTCCCTCTTT	60.009	59.875	149	GAAAATGTACTTGGAAATGATGAGATGGCAAATTATGATGGTTGAATTGAATTTCTAATATATATATATAATTATATATATAGTTTTTGAATTTGTAATTAATATTGTTATTAAAATTGGTGGGAAAGGAGAGGCAAAGCAAAGAGGGACGCACGAACTAAATTTTTTTAAAAAAATCCAAACTAACAACGAGTTGGAGAAATATAGTGGGC
3499_1	3499_1_Fp	3499_1_Rp	GGTGCTCATTTGCTTGGTTT	GCTCTGAAAAAGGTGTCGTG	60.118	58.497	160	GGGAGATGAATTATATTTAGCTGCCAATTCTGTGATAAATTTGGTGCTCATTTGCTTGGTTTTACTCTCACACCTTACAGGAGAAAAGACTCATTTTTCAGATGGACTCGATTAGTGAATATACACACACACACACACACAAGACACCTCTTTTCAGAGCATTTGTTTGCAACACTTTTTCTTCCATTACTGTCAACAGCCCGTTCTTTCAA
3501_1	3501_1_Fp	3501_1_Rp	TAACAATGCGTAATCGCGTC	GCTGCAAGAAAAGCAAATTGA	59.731	60.502	152	CCTTCAGCATGCTTGGCTAACATAACAATGCGTAATCGCGTCATCGTTATTTTTTTTCCCAGACAGGTCTCTTTTATATATATATATATATATATATATATATATATATATATATATATATATATATATATATATATATATGGTGGATTTAACTCAATTTGCTTTTCTTGCAGCTATTTATTCATGTTTAATTAGTTGGTGGGGATGAGAAT
3512_1	3512_1_Fp	3512_1_Rp	GTGATTTGGCGGTGAGATTT	ATGCTTCCGAGGGTACAATG	59.939	59.955	114	TCACCTTAAGGTCATAGATTCGAACTCAGGGAATGCGTTTCTTGTAAGAACCTGAGACAGCCGGGGCTTTTACCTGTTCCGCTTAAACCTAGAATATGTGATTTGGCGGTGAGATTTCTAACGATTTAAATATATATATATATATATATAGCACACATCCCATTTCATATTATGGTGAAATGCCAATATCTCATTGTACCCTCGGAAGCAT
3528_1	3528_1_Fp	3528_1_Rp	CCATGAGCAATTTGCAATAAA	CAAAGAATGAGACTGATTGCACTA	58.688	58.588	151	TTGAATTAGGAAATCCATTCAAAAAACTATTCAGAAGCTTAAAAAAAATACCATGAGCAATTTGCAATAAATGTTATCACACATATAATGATACAGTAATATATATATATATATATATATATATATATATATATATATATATATATATATAAAAGTGCCACTTGTCTAGGAGTATTATAGTGCAATCAGTCTCATTCTTTGGTACTCAGTG
3544_1	3544_1_Fp	3544_1_Rp	ATTCGACGCAACTCTCCATC	ACTCATGGGTGGTGGTATGG	60.226	60.51	196	TGCCAAAATTCGACGCAACTCTCCATCAATAACACAAATCACATCATATTCACAGGATTTGTTAAAAAATAATAATAATAATAAATAATAAAATTGTTTGAAAACAGCCAAACTCCAAAAGGTTATATTGTACAAGTTGTTACTCTTTCATAATGTCTTTGAGGACAGTGCTTTTGCCAGCTCCCATACCACCACCCATGAGTAGCAGCA
3572_1	3572_1_Fp	3572_1_Rp	GCATTAACTTGGTGGGCTGT	ATGCAATGCACACATGATGA	60	59.501	105	AAAGAAAACTAATTTAAAGGATTTTTGCTCTAGTCCACTGCAAAAATTTTGTTTCGAAAAAGCATTAACTTGGTGGGCTGTGAACCTTAGACTTAAAAAATGCATTGCATAATACCAAATATATATATATATATATATTGTAATCCTCATCATGTGTGCATTGCATAATACCAAATTTAGCAGTGCCATAGAATAACAACCTCTTTCTAC
3573_1	3573_1_Fp	3573_1_Rp	TTTCAGTAACTGCATCAAACGTC	GAAATTTCCAACCCTAATTATGAC	59.326	57.197	205	TGGTTTCAGTAACTGCATCAAACGTCATCATTAGACTCAACTTAAAATATTGAATATGATAATAATAATAAGTTAATATTATTTATATTTAATACAATATCTATTTCAATTTTATATATATATATATATATATATATATATATATATATATATATAAACATGAAGAATGTTGATATATGTAATAGTCATAATTAGGGTTGGAAATTTCCT
3611_1	3611_1_Fp	3611_1_Rp	AATGGTGCCATTTGAAAACC	CCGATTCGATTGTCAAAACA	59.668	59.518	91	ATAAATGGTGCCATTTGAAAACCACAAAAACAAAACAAAACAAAACAAAACAAAACAAAACAAATGCATGTGCAATTTCCAAACACATCACTACCCAGCTGTTCTAGAAGAATTATATACTTCAGTTTGACAGCTGATAAAATGTTTCAACTAATGTTTTGACAATCGAATCGGATTGAATTGTCTATCGAACGAGTTAAATTGAAAT
3613_1	3613_1_Fp	3613_1_Rp	ATCCTCAGGAGTAGCGGTGA	GAATTCTCGAGCTCGCATCT	59.827	59.682	177	TCATAATCCTCAGGAGTAGCGGTGAGCATATTATTATAGTCTTTAGATACCAGCTAGGGAATGACACCGCAAATGGGACTAGGGGTGGATGACTTATATAGTAGTCCTGAAAATGAGCTGAGATATATTCTTGGTTGATATATATATATATATCCAGAGAATAGATGCGAGCTCGAGAATTCTTTATCTTGGCAAAAGCATGAAAAAT
3623_1	3623_1_Fp	3623_1_Rp	TTGACCCTATCTGAGAAAACCAA	GGTGGATTCATAAACCTGCG	59.987	60.331	196	AGGAGAAAATATTGACCCTATCTGAGAAAACCAACATTTAATGAAGCTCTTGCTTAGGTCATATTACTTGCATGTGTAAGTATATTCTATAGTATTTTATTTTATTTTGTGCATATATACATACATATATATATATATATATATATATATATATATATATATATATACATACATATACATACACGCGCGCAGGTTTATGAATCCACCA
3626_1	3626_1_Fp	3626_1_Rp	GCAAACCCAAATCCAAAGAA	TGTGGTTAGCAAGCCAGTCA	59.916	60.449	159	CACAGGCGCCGAAGAAGCGAGGTCGCAAACCCAAATCCAAAGAAGAGAAAAAGGACGAACCCAAGATGAAAGACACCACCACCACCACCACCAAACGCACTGCTCACCAACACACTGTCGATGAGAAATACACTCAGTGGAAGTCTCTTGTTCCTGTTCTTTATGACTGGCTTGCTAACCACAACCTTGTCTGGCCTTCTCTCTCTTG
3631_1	3631_1_Fp	3631_1_Rp	GGTGTCATTTTCCATTGTTGAA	ACCCAATCAGATTACGTGGC	59.708	59.82	125	ATCAAACATTTATAAAAAATTATCTCTATACAGATTCTATTTTGATGGAGATTTTTAGGAGAGACTAAAATATCATTAGGTGTCATTTTCGATTGTTGAAAACAAATTTGAAAATTTTGCATATAATAATAATAATAATAAATAATAATACGGGAGGTCATTGCATCATCCCACACGGTGCTGCCACGTAATCTGATTGGGTTGACAG
3635_1	3635_1_Fp	3635_1_Rp	TCTGTCCCAACACTTCACCA	TATGTGCCAGCACAGACCAT	60.129	60.144	154	GAACGGCTTCAGGGCTCTGTCCCAACACTTCACCAAGCTTATACACCACCATCTCAAACAACACAAACATGGCTCCTTCATACACACTCCCCATCGGCATCAACGGTCTTGATTTCTCCTTTCCTTCATCATCATCATCATCATCTGCCATGGTCTGTGCTGGCACATAAGCCACGACACTAGCATGCTTCACACTCGACCCACTCT
3641_1	3641_1_Fp	3641_1_Rp	GAGCCAATCACATTTCCGTT	TGAAAATGCAGTGCGGAATA	59.939	60.215	183	CCTGAGCCAATTACATTTCCGCTGCGTATAAAGAAAGCCGTTTCCTATCGTCCGGACCTGAAGATTTTATATATATATATATATATAAAAGTAAAAGTCAAATGAGGAAAAAAAAACTTTAATCACAAACCTATTACAATTTCAATTATCCACGTGTCACTTTTTATTCACTACGATATTCCGCACTGCATTTTCAAATTTAATAAT
3651_1	3651_1_Fp	3651_1_Rp	AAAACCACCCCCTCTTCTGT	TAACAGCCCTTTGCTTTTGC	59.834	60.376	97	CGTATTCGTCTCTCTCATTATCAAAACCACCCCCTCTTCTGTCCCTCTCAAGAGCTACGGTCTATAGCTCTCTCTCTCTCTAACTCAGGGAGGACCCAAAAAAATGCCCAAAATTGCAAATTAGAAACCCTAATTTAGCGAGCTAGCGTTATTTAAAATTTTGCAAAGCAAAGGGCTGTAAATGAAAATAAACTGAACCCCCGTTGC
3680_1	3680_1_Fp	3680_1_Rp	GGTTAATGACGATAGGGGCA	GGCGAATTGGAATTCTAAATAAA	59.784	58.624	175	ATTTATGAGGTTCCGTAATGGCTTAGGGATTGGTTAATGACGATAGGGGCACTTTTGGGAATTGGAATAGAAAATAAATAAATAAATGAAATTTAAAAAAAAATAAAAAAAATCGTGAAAGTGGCGCATGTGCGCCACTTTCACATTTATATTTATTATATATATATATAATTTTATTTATTATTTATTTAGAATTCCAATTCGCC
3683_1	3683_1_Fp	3683_1_Rp	CATGCATGTTTCCCAAAAGA	GCTGCTGCTGATAATGACGA	59.518	60.127	156	AAATTAAGACTAATAGTAATGATAATAAGTTCATGGGTACCCAAACGCCATGCATGTTTCCCAAAAGAGCCTATCTTCCATTTCATCTTTCACCTTTCTACTTGTATTATTATTATTATTATTATTATTAGTGACTCCATTAATATGCCAGCTTGAGTATTCTTCATCTTCATCTTCGTTATCATCGTCATTATCAGCAGCAGCAT
3689_1	3689_1_Fp	3689_1_Rp	ATGAATGGCATCAGGGTCTC	TTCCTACAGACGCAGCTTGA	59.893	59.74	154	AAGAGCTCGATGAATGGCATCAGGGTCTCCGCCAGAATCGACGGCGAGGCGAGCCAGCTCAAGAACGGACCGAGGCGGCCACCAAATGAGCTCATTCTCTTCCCTATGACTCTTATTATTATTATTATTATTATTATTAAATTTTTTATCATTCAAGCTGCGTCTGTAGGAAAAATCTTCACAAAATTCAATCTTGGGTTTCTTGT
3702_1	3702_1_Fp	3702_1_Rp	TGCCCTTATTCCATCAGCTT	AACTGTGGGCATTAAAACCG	59.668	59.861	117	CTTATTCAAGAATACAACGGACACAAAAGTATCCGAGACTTGACAAAATCACGGGTGCCCTTATTCCATCAGCTTCCCATATATATATATATATATATATATATAACCGAATTTTAGATTTTTCTTCCAATTCGGTTCAATTTGGTGCGGTTCGGTTTTAATGCCCACAGTTATCAGATTATGGTCAGGTACCGACCGTCATCCG
3705_1	3705_1_Fp	3705_1_Rp	ACGCTACAAGTGGGAGCAAC	TGCATGCAATGGGTACAAGT	60.321	59.995	114	CCCTCGAAATAAGTCTGGAACAAGAACGCTACAAGTGGGAGCAACATCAGTTCTAATTTATTTTATATTTCACACACACACACACACACATATTTATAAAATTATATATTAAAGAGCTTACTTGTACCCATTGCATGCAACGCGATAAGCGAAATCTCTTGTGGCTGAATCCTGAAATCCAAAAATATCTGAGAGCAGAAGCAGA
3714_1	3714_1_Fp	3714_1_Rp	GCTCTTCTTTCCTTGTAAGCCTC	CGACGTCGTTCTCAATGCTA	60.037	60.011	145	CTTCTGCTAAGCTCTTCTTTCCTTGTAAGCCTCTATTTCATGGGTTAATTTTTTATATATATATAGAATGTATTTTTGTTGTAGTTTTTTTTTAATACACGATGAAGATTAGGGGTTTAAGGGTTATTCATTTGGTAGCATTGAGAACGACGTCGTTTCACTTAGAAAAATTTTTAAAAATTAAATTTCAAAAAAGGGGGTTTTT
3716_1	3716_1_Fp	3716_1_Rp	GCCAACGCTAAAAACGTCAT	TTCTGTCGATGAACTCCTTCC	60.138	59.274	165	ACAAATCGGCACTCAAACATACATTCATAAGCTTCGCCAATGCTAAAAACTTCATAATTAATTTCCAAAAATAAAATACTAATAATAATAATAATAATAGAAACCAAGAAAAGAAACAATATACATGACAGTAAATTTTGAAAATAATATAAATAAAAAGAGTACAAGCTTACATCAAGAAGAGGAAGGAGTTCATCGACACAAT
3719_1	3719_1_Fp	3719_1_Rp	CCTGCGAACGAAAAATCAAT	GTGGCAATCAAGTTCGTTCA	60.074	59.697	106	AGATGGTCTATTGAGAATTGCCATACGAGAACTAGCTTTGCCTTCAACTAAAACCTGAGAACGAAAAATCAATTTAATTAAAAATAAGAATACGCTAAAGGACAAAATAGAAATTGAAAAATATATATATATATATATAAATAAATGAACGAACTTGATTGCCACAATCATCGTTAAAAGCGTCATTTGGAAGAGAAGATAAGAG
3721_1	3721_1_Fp	3721_1_Rp	CAGCTATCAACTTTCCTCTACAAAAA	CCTTCTCTGTTTGGTTGCTGA	59.454	60.416	102	ACAAAATTACTACAAGTTAGTTTTTAAAATAATCACTGACAGAAAACCAAATATATACCAAAAACAAAAAATCAATTTAGATTTTCTTTTTAACAGCTATCAACTTTCCTCTACAAAAAGATTAACTATTATTATTATTATTATTATTATTCAATCAAAAGGAGTACAATTTTCTCAGCAACCAAACAGAGAAGGTAAATTTTCA
3723_1	3723_1_Fp	3723_1_Rp	AGAGCAAATCAAATCCACAGC	AAAAGCAAATCAGAAGGTAATTGAA	59.33	59.605	140	AAACTATGCATTTCATACTAAGAAGAGCAAATCAAATCCACAGCTGATTAATCAAACGAAATGAATAATAACATTCTTAATCTAAAATTAAACAGGTGAATCAAGTTGTAGAGAGAGAGAGAGAGAGAGAGAGCGCAATTCAATTACCTTCTGATTTGCTTTTTTGCTATTTTTGTAGTGGTTCTATTAAATTTATTTTTTTTTC
3734_1	3734_1_Fp	3734_1_Rp	TGCGTAAATAAAAATTAACGGTTG	GACCATTGAACCAGTCCACA	59.412	59.367	130	CGGTGTTTAGTGTATATGTGATAAATAAATTTTTTATAATTTTCATGTGCGTAAATAAAAATTAACGGTTGATATATAATTATATATATATATATATATATATATATATATATAAAATTATTCAAAAACTATCCACTAAAATTTTAAAAAAACTTGTTGTGGACTGGTTCAATGGTCAAATCTGAAATTGTTACATGAGTTTGT
3737_1	3737_1_Fp	3737_1_Rp	GGTGACGATGTTCGTACGTG	CAGTGCGGACACACGTTTTA	60.032	60.753	170	AAGTGAATTGTGTTCAGTTTGATACTTGCTTTAGGTGACGATGTTCGTACGTGCGTACGTGTATATATATATATATATATATATGGTGAGGTTAAGGTCCGAACGTCTGGATTATCCGGACACGTATTTTATTTGATAAAATAAAATTATTTTATTAATTTACTCCAATATTATACTATAGTATAAAACGTGTGTCCGCACTGT
3750_1	3750_1_Fp	3750_1_Rp	CTCTGAGAGACAATGAGAAGAGAA	GGGTAAGGGCAGAATCGTAA	57.108	59.043	159	CGAATGTTATTTCCTCAATCAAAAATATAAAAATTACTCAGAGAGAGACAATGAGAAGAGAAAGAGAAGAAGAAGAAGAAGAAACAGAGAATTCAAAATTTTTTCAAACGTTAGCAGTAAAATTTCTCTCTGTTTTCTTCATCTTGCAACCTAGCTATGTCTTGCGGCGGGCCCCACTAAATTACGATTCTGCCCTTACCCTCG
3758_1	3758_1_Fp	3758_1_Rp	TCAATACCCAAGTGTTGGCA	GGAAAGCGGAAAATGCTACA	59.964	60.209	106	TTCTGTTGCTGTTATTCTAATTGCTCTATTCAAATGGAATTGCCGCGCTGCTGCTGACTGTAGCGACTGCAGTCTATCACGTACCTGCTGTTCAATACCCAAGTGTTGGCATTGCTTATGTCCTGCTGTAGAAAGATGTCATGCAGCAGCAGCAGCAGCAGCAGAAGAAGAAGAGATTGTAGCATTTTCCGCTTTCCATTCAGT
3765_1	3765_1_Fp	3765_1_Rp	CAAGACAGGCTTTATTCGGC	TCGGACCAAACTCAACTCAA	59.845	59.262	112	AAGTCGGGCCTACATTTATCAAATGATATTTAAGTTCGGGTTTGAGAAAAGTCCGGCCCGAGTTGTTACCGGGTCAAGACAGGCTTTATTCGGCCCGTATTTTTAATATAAAATATATATATATATATATTATTATTATTCTTAAACTTGAGCGGGCCCAAAATTTTTGAGTTGAGTTTGGTCCGAATCTCTAATTATAAAAT
3767_1	3767_1_Fp	3767_1_Rp	TTGCAAGAACACTCATTTAATCAT	CGGCCATTCCTTTATACAAATC	57.898	59.713	188	TCATAACTTAATAGTTGCAAGAACACTCATTTAATCATAACTATATATATATATATATATATATATATATATATATATATATATATATATATATATATATATAACATATTTTAACATCTTATAAGACAAATAATACTGGATTGTGTGTGTATATATATTGCAAGTGGGATATTTGATTTAGATTTGTATAAAGGAATGGCCGA
3770_1	3770_1_Fp	3770_1_Rp	TGCTATAGGATTGCACAGATGC	CGATTGACTTGTACCCAGAGC	60.259	59.749	114	TCTGATAACCGCAGCCTTAAAAAACTCAACACTGTATTCTCCAAGCTTGAATTTAGACATAATAATGATGCTATAGGATTGCACAGATGCAGCATCATCATCATCATTATGTCTCAATAACAAAAGATTTGATTAGAGATGGTAAGAAAAATGTTCTCTGTTGCTCTGGGTACAAGTCAATCGAACAAGAAAACCATTTTTTA
3772_1	3772_1_Fp	3772_1_Rp	ATTCGGGCTTGACTTGGTC	CCCAACCCGCACTTAAAAA	60.065	60.841	130	ATTGATGTGACTGTCATCAAAGTGTGGAAGATAGTTTACACATCAACAATAGTATTCAACAATAGCTCGATTCGGGCTTGACTTGGTCCGGTTTTTATTAATAAAAAATTATAAAAAATTTTATTTTATTATATAAATATATATATATATATATATATAATTTATTATATAAATATATTTTTTAAGTGCGGGTTGGGCCGGGT
3790_1	3790_1_Fp	3790_1_Rp	CCCTAAATAAGAGTTTGGGTCG	GGAGTAAAGAACACATTTTTAAGCG	59.054	59.657	140	TTAATTGGGTGGTTTAATGAGATTATAAAACCCTAAATAAGAGTTTGGGTCGAATTGGAATTCTAAATAAATAATAAACAAATATTAATTATGTGTATATATATATATATATATATATATATATATATATATATATATATTGACACGCTTAAAAATGTGTTCTTTACTCCCAAGTATAAGAGTGTCGAAGTAATAAAATAAC
3830_1	3830_1_Fp	3830_1_Rp	TTTCAGGTTCCAAATCCAGG	AGTGCCCCAACAGGTAACAG	59.903	60.028	157	TCAAGAAAAGAGAAAAGTTCACTAATTCTTTTTTCCTTTCAGGTTCCAAATCCAGGTGATTCCCCAACTTATTTGATTTGGGAAATATTTCTCTTGGCCTTTTAAGTGGAGCTAAAACTTGTTGGTGTTGCTGCTGCTGCTGCTGCAAGTAGAATTGATGAGTGAATAATTGGCTGTTACCTGTTGGGGCACTTTCATGCA
3831_1	3831_1_Fp	3831_1_Rp	TAATGGGTGGGATGGTGATT	TCCTGAACAGCTCCGAAAAC	59.871	60.375	138	CATCAATTGCGGCAAAGTCGAGCTTTCTATAATGGGTGGGATGGTGATTTTCAGCAGCAGCAGCAGAAACAGCAGCATCATCATCGGTATCAATCTTCCACTCCAAATACTTACTATGAGCAGAGCTCTGAGAAGACCAATGAGATTGTTTTCGGAGCTGTTCAGGAGCAGGGCGGGAAGCGTGAAGCCGTGGTAATAAAA
3846_1	3846_1_Fp	3846_1_Rp	GCATTATGACAGCGGGAACT	CTCCGTACAACGTCATCCCT	60.103	59.989	153	ACCAGCTATTCGCCTCAACCCAGGTGCCGCCGCAGTGCTTGCATTATGACAGCGGGAACTGTGGGCCCCATGTGGGCCACGTCAGTAACAGTAATAATAATAATAATAAAAATAATAGGAGTAATAACAATAATAATGGAAATAGTAATAATGGGAATGGTATTAATGGACACGTAGGGATGACGTTGTACGGAGCGCCG
3849_1	3849_1_Fp	3849_1_Rp	CGTCTCTGGTAACAGTCGCA	GGCGGGAATACTCACCACTA	60.049	59.955	156	AGGGCTTACTTGACTATGTAACATAGTTCCGTCTCTGGTAACAGTCGCAGATATAAATCACGCATATTTTTGTTTGTAAAACAAAATGAAATAATATAAATTAGACAATTATTATATATATATATATATATGTTTAGGGAAAACCCACAAGAAGTCGTTGTAGTATAGTGGTGAGTATTCCCGCCTGTCACGCGGGTGAC
3880_1	3880_1_Fp	3880_1_Rp	TACAAATTTGACCCCTGGGA	CACTCCTTTTCCCCGTACAA	60.162	59.964	146	TTTACAAATTTGACCCCTGGGACCTTCCTGGTAATTACATATTTTTTAAAAATTCTTTTACATATTCAGATTATTATTATTATTATTATTATTATTAATTATTATTTGGCGAAATTTCAGATTTGGCCTTGTACGGGGAAAAGGAGTGGTTCTTTTTTTCGCCGAGGGACAGGAAATATCCAAACGGTTCAAGGCCGAA
3899_1	3899_1_Fp	3899_1_Rp	ATGGGTCGCATCTGGTTTAT	ACCACAACCACCCAAACATT	59.273	59.989	157	TGATGGGTCGCATCTGGTTTATAGAAAAAACAATCAAGAAAAGAAAACTGGAAGAGCAAACAAAAACAGGTTAATATATATATATATATATATATTACTTTAAAATTAATAAATTTGTGTGTTAGGTTTTTCTGGTTTTAATGTTTGGGTGGTTGTGGTTCATGTGTGTGAAGGCCAATGGAGGTTAGTGCTAAGAAG
3906_1	3906_1_Fp	3906_1_Rp	CCTCAATCCCCCACTTACAA	CTAGAAGAAGCCATAGCCGC	59.784	59.229	144	ACCATATACACCTTATTCATATTTATGCCTTCTCCTCAATCCCCCACTTACAAATTCTTTTTTCTATCATCATTATTTGCTTTGCATAATTTTGCTGCTAGCTAGCTACCCCGCTCTCAATTCTTTCAATTATTATTATTATTATTAGTTTGTTGGTGTGACGGCTATGGCTTCTTCTAGCGGCGTGCCACCAGGGTT
3914_1	3914_1_Fp	3914_1_Rp	CGAGACTCACTGCACCAGAG	GCTGCAGCTTCTCTTGATGA	59.757	59.425	82	ACCAATATTCAAATTCATAACTTGCCAAAATCAAAAAGAAAATAATGCTGCAACCATAGCTACCACAAAGGAACCCACATGTTGCATGGCCACGAGACTCACTGCACCAGAGACATTCACTTTATCATCATCATCATCATCAGGACTATCATCTTCATCAAGAGAAGCTGCAGCAGCATCCTGCTTATCAGATTTTC
3915_1	3915_1_Fp	3915_1_Rp	TGGTTTAGTTGACAGGTTTCCA	TGAACTGACCTGACCTCCAA	59.512	59.23	144	CAATGATGTATGTTGTGTTTAAATGTAATTGTGAAGCAAAAGTATTTTGGTGGTTTAGTTGACAGGTTTCCATCGATTAAAAAAAATAATAATAATAATGCAAAGGAGTTTTATAAGAAAATTGATGGAGTGTCTGTAGCGTCACTCAAAAAAAAATTATGTTACATGAAAACATTGGAGGTCAGGTCAGTTCAGTT
3918_1	3918_1_Fp	3918_1_Rp	CATATCATCCCGATTAGCTGC	GGTGTACGGTTATGTTGGGC	59.543	60.118	137	ACACGTATCTAGTCTCGAATATAATCGGATAATCATGACCTAGTCATATCATCCCGATTAGCTGCAACATATATATATATATAGAGCACTAGTACCGTATCTCACGTGAACATCAACTCCATATCTGCACATCACATCCAATACACTACGCTTCTCTATTTGCCCAACATAACCGTACACCAGAGCCAGTTACGGCT
3942_1	3942_1_Fp	3942_1_Rp	TATTCTTAGCCATCCCACGC	CCTGCCACATGCAGTTGTTA	60.06	60.72	178	CCAATTTTTCTTTTATGATATTCTTAGCCATCCCACGCAATTCGTGTTCATATAAACAAATGAATTTCTTCTTATATTTAAGCAACAAAATTTATAATTATCTCTCATCGTATTATTTAATAAAATACAACAACAACAACAACAACAAAAACAATAAATCCTCTTATCTATCCATATAACAACTGCATGTGGCAGG
3958_1	3958_1_Fp	3958_1_Rp	GTGGGCTCCTAGGTAAAGGC	TACATGTGCCACACCCTCAC	60.096	60.45	111	AATGAATTTTCAACGTGGGCTCCTAGGTAAAGGCAGCATTCGTGGTCCACACTTGTGTGTGTGTGTGTGTGTTTGTGTTTGTGTGTGTGGCCTATGTATATGTGGGTGAGGGTGTGGCACATGTAATTTTAACTTTAATTACTCAGTCCATTTTCTTTTCAATCCAGTATTGCAGCTGTTGTTTATGACGGACGT
3971_1	3971_1_Fp	3971_1_Rp	CACACCTGGAAGCTTGGAAT	GGCTAAATTCATGAAAATAAAAAGC	60.111	58.78	85	GGGAGTCGTCTAGTTGGGTAGGTATCTGTAGACACTTGTGCAGCTTAAGATTGTTCCCCTTTTCAAGCATATTATAGCAGCTCATTGGGGTCAATAGATTGAGAGCACACCTGGAAGCTTGGAATTGATTTTGTGTGTGTCTATATATATATATATATATATCAGGCTTTTTATTTTCATGAATTTAGCCTCTCC
3972_1	3972_1_Fp	3972_1_Rp	TGTCAACTTCATTATATAGGTTCAAAA	AAAAGCAAAAGAACGCAAGC	57.536	59.652	187	AAAACTGTCAACTTCATTATATAGGTTCAAAATTATTTATATACATATATATATATATATATATATATATATATATATATATATGGTTCTTTCTTTTCGAAAAACAGGAGAAGAAAAAATTGAATTTGGCCAGTTAAAATCACGAGAGCAGCATTTTTTTATTTAAATTTGGGCTTGCGTTCTTTTGCTTTTTAG
3975_1	3975_1_Fp	3975_1_Rp	ATCAAAAATCCCCAAATCCC	TGAATGTGACGAACAACATGA	59.83	58.529	117	AAAACAAAAATGTCAGACGAAATCAAAGCTGCCAGCATTTAAAAAATTTCCAAAATCACATCAAAAATCCCCAAATCTCTCTCTCCTCAATTCACAGAGAGAGAGAGAGAGCAAAATACATCATGCAATTAAAGCCCTTAAACACTTACACAATCACAATCATGTTGTTCGTCACATTCATAATCCTCTTCTTCA
3978_1	3978_1_Fp	3978_1_Rp	AAATTATTTGTGGAAGCACAAGC	TCGTGTTTGGACTGCTGGTA	59.574	60.301	147	TTGCTAGTTAGAAAGTGAACATTTAATTATAATTGAAATTATTTGTGGAAGCACAAGCTTTGAGAGAGAGAGAGAGAGAGAGGGAAAAAAAATGCGCTTACCCCATGGCAAGGAGAGTGAGAGACCAAGCAATGGTGGCAGCTGAAGCTGCAGCTGGCATACTACCAGCAGTCCAAACACGAACGTGGTTCAAA
3980_1	3980_1_Fp	3980_1_Rp	CCAAGTCACCGCAAATTCTT	TCTCGTAACACCAGGCATTG	60.11	59.716	87	ATTTCATAAAATCCTAATCCAAGCCAAGTCACCACAAATTCTTTCTACAACGTGAGCTCTTCTAATAATAATAATAATAATAATACCAAACAATGCCTGGTCTTACGAGAATTGATAAACTGGAATTTGCAAAGCAACCAGCTGGGAGCTTATCAGATATGTTCTTCGGGTTTCTTGACGACGGAGAGACGATT
3982_1	3982_1_Fp	3982_1_Rp	CCATACACAAAAGCTAGGGCA	GGACATCTCAATAAGTTGAGGACC	60.138	60.242	122	ACCATCATGATTGATATTTTCAGTTTGTTATTCATAAATTAGTTAGTAAAGATTATCAGCAACCCATACACAAAAGCTAGGGCAATTATATTTATATATATATATAAAGAGAGGTCCTAATAAGGAAGTATTGAAATATGTGTTTTTCTATCTTTTAGTGAGGTCCTCAACTTATTGAGATGTCCTCACTAGAA
3985_1	3985_1_Fp	3985_1_Rp	CCTGAGAGGCATAAAAAGAAGAA	CAAAAACAACCCCCACTCTC	59.067	59.425	115	AGATACCTGAGAGGCATAAAAAGAAGAATACAAAGAGAGAGTTAAGCGATAGTGAGAATGATTTAGATAGAGAGAGAGAGAGAGAAACTAAACCCCGAAGCAAACAGAGAGTGGGGGTTGTTTTTGTTTTATTTGTACCTTTTTTACCAAGTGTTAATAAATAATTTTATTCTTTTTTTTAGGTCAACTTTTTC
3988_1	3988_1_Fp	3988_1_Rp	TACAACACCAAGCCCAGTCA	CTTCAGGCGTTGGATTGTCT	60.152	60.255	171	AAACCCGAGAATAATGGAGCAGCTACAACACCAAGCCCAGTCATGCATATTAGTGTCCATAAAAATTAATTGGGCTTAGTGTTTTTAAATATATATATATATATATATATATATATATAATATATATATTTAAGTGTTTGAAATTTGTGCTTTTTAGCTTCTTACTACTAAAGGAGACAATCCAACGCCTGAAG
3992_1	3992_1_Fp	3992_1_Rp	TCAACGATTTTCCACTATAATTGC	ATTTGTAATTTGGAACGCGG	59.44	59.832	159	TCAACGATTTTCCACTATAATTGCTAATGCAATATGTTATATATATATATATATATATAAAGAGACTTATTTGATAAGAATGGTTAAATTATGTATTTATTTGAGAAATCTACGAAAATATCCCTGTACCAAATAGTCCCCGCGTTCCAAATTACAAATGTCCATAAAAAAATCTTTGGTCAGTCTCGGTTTGT
3993_1	3993_1_Fp	3993_1_Rp	AATGCCAAAATTGACCTTCG	CCTTCTTGGAAATCCTGACAA	59.938	59.157	152	AGAAGTCTGTTCAAATGCCAAAATTGACCTTCGAACAAGAATGCTCTGAACACATTGTTCGAATGAACTCTAAGTCGAAACTTTATCATATATATATATATATATATATATATATATATATGGACACACACAGAGGCTATCCTGTTGTCAGGATTTCCAAGAAGGTTTGAAATGATGATTTAGTTGAGTTGAGG
4002_1	4002_1_Fp	4002_1_Rp	ATGAAAATGGAAGCCACAGC	CAACAATCATCGAAACCCCT	60.081	59.79	140	CAATGCAAGCAAGCGAGTACACACAGAAATACAACTGGGCAACCGATGAAAATGGAAGCCACAGCCACATTAATGTGTGCAAGGATGAATGAATATGTAAAATGTACATAACAATGGAAACATTGAGAGAGAGAGAGAGAGAGCGAAATATAAGGAATGGACACGACGGGTTTCGATGATTGTTGAGGATTTA
4013_1	4013_1_Fp	4013_1_Rp	CCAGATTGCATGGGATTTTT	AATTTCGGGCCATCAAGTTA	59.762	59.411	128	AACTCTATCGGACGGTCCAGATTGCATGGGATTTTTTAATATATATATATATATATATGGATATCATCATGGTGAACGATGAATATGAGCAGGTGGTTCTGTTGTTAGTCTACTCATCATAACTTGATGGCCCGAAATTATCGTGTGGACCAATAAATGATGAAAAGACTTTCCTGGAAAAAAGGGGAACTTT
4020_1	4020_1_Fp	4020_1_Rp	GGGCCAAACAAGAAATGAAA	AAGTGCGCAGGATAAGGAGA	59.916	59.978	151	AACTTCAGCTGTCAGCAGGAGTCAATTCTGGCTAACTCGGGCCAAACAAGAAATGAAATTAATCAAAAACAATAATCACACAACAATTAAAAATTAAATATATATATATATATATATTAAAAAAGAAGTCAATAGTCGTTTATACTTTTTCTTCATCCTGCGCACACCATCTCCTTATCCTGCGCACTTCTCG
4047_1	4047_1_Fp	4047_1_Rp	CCTCACCTCGAAATTTTGATTA	CCCACCGCCTATTAAGTTTT	58.25	58.138	182	TAATTACCTCACCTCGAAATTTTGATTAAAATACAAATAATTATCTCGATATATATATATAAATTATCTCGAGCTTTCTACATCCAAATGTCTAGGATTTTCAAGCTTGTATTTGTTTAATATGGGAATTAATTCCAACTTCAATGAATTGAACCATGGAAAGACTTAAAACTTAATAGGCGGTGGCCATG
4051_1	4051_1_Fp	4051_1_Rp	GTGGTGAGGTTTCCAACGAT	TGTCATTCTTGCTTACCTTGAATC	59.827	59.672	90	TCACCTTGATGTATTCGAATTTAGGGGGTACGTTTCTTGTAAGAGTTTGAGACAGTCGAGTGTTCTATCTGTTTCGCTTAAGCCCAAAATATGTTGTTTGGTGGTGAGGTTTCCAACGATTTCAAATATATATATATATATATATATTAATGTTACCTGAAGTTGAGATTCAAGGTAAGCAAGAATGACAG
4054_1	4054_1_Fp	4054_1_Rp	ATCAGCAGGCCGTAAAGTCA	CCTCTCCCGTTAATTGAGGA	60.796	59.122	124	ACAAAGTCAAGATGAGTCATCGAGGTTTCTTCAAAAGTTTGATGAATAATAACCTAGTAATATCAGCAGGCCGTAAAGTCAATTACTACTACTACTACTACAATTTGGTCAAGTTAATTATTCTTAATTAATTAATTAATTATTAATTATCAAAATTGAAAATAATCCTCAATTAACGGGAGAGGAATGCG
4056_1	4056_1_Fp	4056_1_Rp	TCAGCAGACTCCACTTACGG	GCTTTTTGGATTTGGATGTCA	59.034	59.93	130	ACGGCGCCCACGATTCCGCCCAATATGGCCACTGGACCCGTCAGCAGACTCCACTTACGGTATATCATCGTTCTTCTATTCTCTAGTATCTACCAATCTCAGACTTCTTATTCTTCTTCTTCTTCTTCTGCAGAGCTCCAAGGATTTAATTGAATTCAGTTGACATCCAAATCCAAAAAGCTTTAAAACAT
4081_1	4081_1_Fp	4081_1_Rp	TCCATGGAATGGCTTAGGTT	ATTAATTGCATGCACACCCA	59.387	59.816	104	CAAAAGTGGTATTCAAATCCATGGAATGGCTTAGGTTTAAAGATTATCCTTTGATACAACCACTCTTATTATAATATATATATATATATATATATTTGGTCGGTTATTGGGACAAGTATGGCTTTTGCGTGGGTGTGCATGCAATTAATCAGCTTTCAAGAAACAAAATAAGAAATTATTTATAAGTGAA
4082_1	4082_1_Fp	4082_1_Rp	CGACTCCACCCTCTCCATT	CACCAACTCGTACTCCGACC	60.056	60.567	134	CATGTAATTCTCTTTGCTTAATTTCGCAAACATTTTTGCACGCAAGCCCCTCCCCGACTCCACCCTCTCCATTGCAGGCTCCTCCTCCTCCTCCTCCTCCTCCTCCTCACAACACGTGTCAAACAAATCCGAGTAACCAATACCTGGTCGGGTCGTAGTACGAGTTGGTGTTGAAGGCAGGCTACAGAAA
4093_1	4093_1_Fp	4093_1_Rp	GAAGAGGGGACACTGTGCAT	TTCCCTTCTTTTTGTGGTGC	60.12	60.088	136	TTGAAGAGGGGACACTGTGCATACACCAGCAAAAGAAGAACAACAGCAACACCAAGACCAAGGAAATTTTATTTGTTTTATTTTCTCTCTCTCTCTCTCTCTCAACTTTATATTTGTTGCACCACAAAAAGAAGGGAATAGTTCGGGGAGAAGACTCGTGTGGGAGGAAGATGGCACGTGTGGTGGTGA
4125_1	4125_1_Fp	4125_1_Rp	CCTCACTGGAACTCTCAGCC	CCGAAGCAAATGCACCTAAT	59.986	60.096	170	ACACCAGCTTCCTCACTGGAACTCTCAGCCTCAAAGAAGAAAACGAGGTTTAATTTCTTATTATTATTATTATTATTATTATTATTATTATTATTTTTTACAAATCAATTTCTATCTATGCTCCAATTTTACGTTATTAGATTTAATGAATTGAGAATGTATTAGGTGCATTTGCTTCGGCTTTCAT
4152_1	4152_1_Fp	4152_1_Rp	ACATGGATATACCCGCCCTT	CATTTCGGTATGCGAAGCTA	60.419	58.936	179	TACACATGGATATACCCGCCCTTCGCAAACTTGATGCCATGCTTATTGTAAGTATCCGCATTTGCAATAATTAGAGAGAGAGAGAGAGAGAGAGAGAGAGAGTTACTGTTCTGCATGGGTTTGTATTTTTTTCACTACCTCTGTTCAATAGGAATGCCTAGATAGCTTCGCATACCGAAATGAATT
4154_1	4154_1_Fp	4154_1_Rp	CTTTGAAGACTCAATGCCCC	GAGGGGATTGTGTGGATTGT	59.67	59.636	112	TCCAATATCCCGTACTATAGAACCCACTCTTTGAAGACTCAATGCCCCCGATTTCCCACAATCCCATTGCTCTTGTTCCCCTCTTCCTCCTCCTCCTCCTCCTCCTCCACAATACATTTTACAATCCACACAATCCCCTCTCTCCCTCTCTCACAAACCCCACCACCACCATCACACGACCAAAAT
4158_1	4158_1_Fp	4158_1_Rp	TTCTTCCCTTGCTTCACAGG	AGCCCGAGTCTAGTGGTTTG	60.366	59.353	99	ATTTACTCAAAATTTAGAAGGCTTGTAATTTATTTTCTTGCATAGTTGAATATCTTATTTTTATGTTTCTTCCCTTGCTTCACAGGCATCGATATAAAATTTTATTATTATTATTATTATTTGGAAACGTTGGAAATCTTGCCGCCAAACCACTAGACTCGGGCTTAAGCGGAGTAGGTAAAACCT
4181_1	4181_1_Fp	4181_1_Rp	CCCTAAGGGCACTCATTAGC	CATGTTCAATTGATGACGACG	58.812	59.98	164	CTTAATGAGTGCCCTAAGGGCACTCATTAGCATTTCCCTATATATATATATATATATGGCTGAGCTTAGGCGTCGTCATCAATTGAACATGGCATTATAAATGGCTCTGCTTTCTTAAACAAATCAACACAACTCTTATAACAAAACCAAAATTCTGACTTTCACATTGACCCAGCGCCCGCCCG
4188_1	4188_1_Fp	4188_1_Rp	TGAGGATAGGGGCACTTTTG	TTTGCATAAGGAAAGTGGCG	60.066	61.12	99	ATTTATGAGGTTCCATAGTGGCTTAGGGAGTGGTTAATGATGATAGGGGCACTTTTGGGAATTGGAATAAGAAAATAAATAAATAAATAAATAAATTATAAAAAAAAATTTGGAAAGTGGCGTGAGCCACTTTCCTTATGGAAAATAGGAGTAAATTTATTTATTATTTATTTAGGAATCCAAT
4199_1	4199_1_Fp	4199_1_Rp	CGAAGTCTTTTCTCAAACCCA	ACTAGGACCTGGAGTGCTCG	59.341	59.474	106	TCGAAGTCTTTTCTCAAACCCATCTTTAACTATCTTAAACCATTCAATCATATATATATATATATATATGTTATTTACCTGACTTCGCGAGCACTCCAGGTCCTAGTCATATTTGTCAAAACAAATGACGAAATGTCGTTAGAATCGCGATTTAGGGTATTCTCGACTTAATTACGATAAAATT
4211_1	4211_1_Fp	4211_1_Rp	CATTGTTAGTCTCTCTTTCCTTTCA	GAATCAAGGCCAAAACTGGA	58.223	60.051	145	CAGCAATGTTAGTCTCTCTTTCCTTTCATCTTTTTTTTTCAAGTCTCTCTCTCTCTCCCTCTTTCTTTTTTCCAGCAAAATTTTTTATTGCATGCCAAATCTCCAAAATAGAGCTGAAACAGTCCAATTCCAGTTTTGGCCTTGATTCCTTTCATGAATGCAAAAATATTGATTGGCAAGAGC
4212_1	4212_1_Fp	4212_1_Rp	TGTATTGATATCTCCTGTCGTGTTT	CGTGGATTGTAAGGTTACCCA	59.008	59.733	130	ATGTATTGATATCTCCTGTCGTGTTTTATTATAAATGAATTTCATATATAAAATATATATATATATATATATATATATATATATATATATATATATATATTTGAATGATTTGGGTAACCTTACAATCCACGTGAAAAATAAAACTCGTAAAGGTAAATATAATTCAAAACATACAATATCTTA
4213_1	4213_1_Fp	4213_1_Rp	CATTCCCTTATCACCTGCGT	GGTTGATGTTTGCTTGGACA	59.955	59.547	171	AATTCAACTTCCTTTCCCTTATCACCTGCGTCCAGTTTCAACAATTGCTAAATAAAAAGAATTTAGAAAATGAGAATTTGTACTCTGCATACAAAAAATAATAATAATAATAATAACGTAAAATATTAATGGCACCCCCTACGAGTCCAAAGAATTCATCATTGTCCAAGCAAACATCAACCG
4232_1	4232_1_Fp	4232_1_Rp	TTTTATCTGTCGTTTCGGGG	CACAACAAAACAAACAAAGCAA	59.931	58.818	117	GATAGCCCCTTCATTTGGTATCTTAATTGCTATATTTTTACTTTCCTAAAACGCTGCGTTTTATCTGTCGTTTCGGGGTTTCCATACTGATTGCGTAAAGTGTGTGTGTGTGTGTGTGTATTTTATGTAATCACGGTGTTATAATTGTTGAAGTTGCTTTGTTTGTTTTGTTGTGTTGTGTT
4234_1	4234_1_Fp	4234_1_Rp	TGAGAAATCGCATACAATGTCAA	CAAGCGAAGAGGATATCGAG	60.502	57.67	171	CTAGTCTGGTATGAGAAATCGCATACAATGTCAATTGTAAGAAAATTAAATCAAAATTAAAAATAAATATATATATATATATATATATATATATATATATATATATATATATATATATATTATGATGTAACATGGCCATCTTGTTCAAAACTTTTGGAGTAACTCGATATCCTCTTCGCTTG
4258_1	4258_1_Fp	4258_1_Rp	TTTAACAGTGTGATTTCTAACATTTTC	TAGTAATGCTGGCCGAAACC	57.243	60.096	90	GGATAATTTAACAGTGTGATTTCTAACATTTTCAAATATATATATATATATATATATATATATTGGAGAATTTTATGGTTTCGGCCAGCATTACTATTTGTGTACGAAAGCTACAAAGCAAATTAATCCATTGAAAACGCTCACAGATTTGAATACATTGTTTAAAATATTAGCTCTGGC
4270_1	4270_1_Fp	4270_1_Rp	GGGTTGGGTTCAGTTTTGATT	TCGGTACAAAATATTACTGGAGTTCA	60.082	60.173	174	GGGGTTGGGTTCAGTTTTGATTAATGGTTTAAATTTTTAAATTTTAAATTAATATATATATATATATATATATATATATATATATATATATATATATTTCAAATCTAAGTCATTAAATTAAAATCTAACCATTCAGATTTTATCTACAGTGAACTCCAGTAATATTTTGTACCGATATC
4272_1	4272_1_Fp	4272_1_Rp	CAAAGCTAAACACAAATCTAGGCA	TCATTTCTACGTCTGACAGCTCA	59.856	60.067	120	CAAACATAAAGACAAAGCTAAACACAAATCTAGACAATGATTTGTCTTTAAATACTTCTGCATTTTTCTTATCACATGATGATGATGATGATGATGATGATGATGATGAGATTGAGCTGTCAGACGTAGAAATGATAACTGTGAAGTCAGTAAATTACACAAGCTTAAAGGACTTGTTG
4279_1	4279_1_Fp	4279_1_Rp	TGATGCTTTTCAGTGGTGGT	TTTTCCAGGTGGAAGAAGACA	59.139	59.697	172	TGATGCTTTTCAGTGGTGGTTTTCCTCAAGTAGTGATTGCATTCTGCAATCTTCTGTGTGATTGTGGGAGGGAGAGAGAGAGAGAGAGTTCTTAATGGTAGACTTTCAAAGGAATGCCTCACAATTTGAGGCTGTTAAGAGGAGTTAAAAATGTCTTCTTCCACCTGGAAAAAGAAAA
4286_1	4286_1_Fp	4286_1_Rp	CAGCAACCCCAGTCTTCATT	ATCAAAGACACCGCCTTCAG	60.111	60.255	96	AAATATAAAGGAAAACCAAATGTACAAGAAGAGCTGGAGAATATGAGAAGAGCAACTGCTGAACAATTACTAGAAGTGCAGCAACCCCAGGCTTCATTACAGCAACACAATAATAATGAACAACCTTATTATTATTATTATTATAATTGTTATCCTGAAGGCGGTGTCTTTGATTTTT
4291_1	4291_1_Fp	4291_1_Rp	TTGTTGGTTTGGATATTGTGC	CTTGAAAAACAGCCTTTGGG	58.4	59.719	126	GAATTGTTGGTTTGGATTTTGTGCTAAAGGACATTCTTAGTAGTGTTTGTCTAATATATATATATATATATATATGTGAATGGAGATTGAACTTCATTGTATGCTTTTAAATTTCAGGCCCAAAGGCTGTTTTTCAAGTAGCTTTTTCGAGTATGGCATCAAAATCTTTCAAAGGTAG
4318_1	4318_1_Fp	4318_1_Rp	CAAACCCTAAGTTTGGCACG	TGAGGTTGAGAAATGCGAAA	60.525	59.395	121	TATCAAATCTTTTTATTTTTTACACCAAACCCTAAGTTTGGCACGTGCGCTATGGCTCTTCGACACGTGCTCACCTGACCTTTATTTTTTAAGCCTCTGTTCTCTCTCTCTCTCTCTCTCTCTGTCTTTCGCATTTCTCAACCTCATAAAATCTCTCTATTTCCTTCTCTTGCCG
4360_1	4360_1_Fp	4360_1_Rp	TTGTGCTCAAGTTGTTGTAAATGTT	TGCATAAGGCTCCCGTTAAG	60.018	60.223	126	CATTACAGTAAATTGTGCTCAAGTTGTTGTAAATGTTAATCTTGAAAATAGCTTCTCTATAAAAAATATATATATATATATATATATAATAAAAAATAAAAAATAAATATGTCAAGACCTTAACGGGAGCCTTATGCATTACGTATGTCCTTTATCGATATTCTGATGAGA
4403_1	4403_1_Fp	4403_1_Rp	CAACGCCAGTACCAGTACCA	GTGGGAGACCAAAAGAACGA	59.634	60.088	139	CACAGCCAATTCATGCAACGCCAGTACCAGTACCACTAGTCAAACAACAACAACAACAACAACAAAAACGAGTGCTCATTTCAATATCGAAGAATCAAAAGCATCGAATCCTCTACATTTCATGAAGTCAAAGCTCGTTCTTTTGGTCTCCCACGAACTCTCACTTT
4424_1	4424_1_Fp	4424_1_Rp	TGGTCCTCACAAATCAAGAATG	CCATCTTTCACCGATTTTGTT	59.971	58.938	155	CTCTTCTGGTCCTCACAAATCAAGAATGTCCATATATATATATATATATATATATATATATATATATATATATATATATAAATAAGCAGCAATATTGTATACCTGTTTTGCAGTTAAAGTTGAGATTACTAGTTTCAAACAACAAAATCGGTGAAAGATGGTTG
4458_1	4458_1_Fp	4458_1_Rp	GACGGTTGGTTACAACCTCTAAA	CCGGACATTGGAGACTCGTA	59.462	61.055	152	ACATAGACGGTTGGTTACAACCTCTAAATTTATATATATATATGGTCAAGTTTATAATTCGGATACGTGTTTTGTTTAATAAAATAAAGTTTTTTTATTAATTGATTCATAAAATAACATTATTTTATTGTATAAAATACGAGTCTCCAATGTCCGGATAT
4470_1	4470_1_Fp	4470_1_Rp	CGCAGCTCGTAGCTCATATTT	GAATCATCGGTCACGGTGTT	59.666	60.79	134	GATTAGCTAACATCTGCGCAGCTCGTAGCTCATATTTTGAAGCCACGTAGAAGATAACTCACAAAAGCTATATATATATATATATATATATATATATATATATATATTATTGCTTCTCAGTAATTATAATAACACCGTGACCGATGATTCCGTACTAAG
4472_1	4472_1_Fp	4472_1_Rp	CATTTGACGATAGCACTTGTGA	CATTTAACCTAGGCTTTGTGTCG	58.847	60.063	153	ACACATTTGACGATAGCACTTGTGAAAAATAATGAGAGGATTGATAATGCAAAAAATAATAATAATAATAATAATAATAATAATAATAATAAAGGTTTTTTCAGTCACTGAGTCGGATTATTCTCATTAAATACGACACAAAGCCTAGGTTAAATGTAT
4508_1	4508_1_Fp	4508_1_Rp	TGACTTGATTTGATTTTGTCTTTTT	TCAAGAAAGGTTTTGGGCAC	58.359	60.088	138	TGACTTGATTTGATTTTGTCTTTTTAATTTATTTATTATTATTATTATTATTATTTTTTTTATATAGCCATGGGAAACATATCGGGCAAATTTATCGATTGATTTGAAGAAGCACCATGTGCCCAAAACCTTTCTTGACAAATTTGCTTA
4517_1	4517_1_Fp	4517_1_Rp	TCGAAAATTAATTGAGATATGCGT	CCAAAATTCGCTTAACCCTTT	59.104	59.507	146	TCGAAAATTAATTGAGATATGCGTAAATTAGTTCAAATATCCTTTACAAAAAAAATATATATATATATATATATATATATATATATATATATATATATATATATATATATATATATATGACACCTAAAGGGTTAAGCGAATTTTGGT
2_1	2_1_Fp	2_1_Rp	AAATTTCTGGCGGCTTCATT	CCCACAGCACCATTTTCTCT	60.93	60.111	178	GAAATTTCTGGCGGCTTCATTCAAACGAAACGATACATAGACTTACAAAATAATAATAACTTGGAAGAAAAGAAACGTAAAATATAATAAATAAATAAATAAAATAAAAATAAAACAACTACTAGAGAGAGAGAGAGTGTGTGTGTGTTTTCTAGAGAGAGAGAAAATGGTGCTGTGGGAGATGACATTGGCGACGGCCTATTTCTTGGGGCTGAAGCGGACTTACAGACTTGCTTTGAAGATTCAGCGTCGCATTATCAGCCCTAAGCGTTC
11_1	11_1_Fp	11_1_Rp	ATGATGAGGTGGCCATTTGT	CATTATTTGCAAACCACCCC	60.203	60.053	206	TTCTCGATGATGAGGTGGCCATTTGTCAACAAAGAAATTAAGTTTTTTTAAAAAAATAATAATTTTAAGGGGAAAAAAAAGAGAGAGAGAGAGAGGACTTTGGGTTTTGATTTCTCCTAAAGGCCCCTAAGGCTTGCTGGTTTGGCAAACCTAATGAGTCTCGAGGGCGGAATTTATAGATTTGATAAACGAGGGGTGGTTTGCAAATAATGATAAGTTTTGGGTAAATTGACCATGGTTAATATTAACTATTGTGTGTGGTTAAGCGGTTTG
44_1	44_1_Fp	44_1_Rp	TTGATGTGCTGGCGAACTAC	TGAGAATGGTTCCTTGAGATGA	59.871	59.67	220	AAATCCTAGTACTACTATTGATGTGCTGGCGAACTACCTGTGATGTTTGGAAAAGAGAGGGGGTGAGCTTAAAGAGCTCACTAAGTAAAACACTCATACTCTCAACATGACCTCACCAATAAAATAGGGATATATATATATATATATATATATATATATATATATAAGTATGTATGTATATAATATAATATATGAAAATAACATATATTATAATATCATCTCAAGGAACCATTCTCATAACAATACAAACATCTATCAAACATGGTTACTAAT
61_1	61_1_Fp	61_1_Rp	CTTGGCAAAGGCTTCAACTC	TCTGCTCAAGTGAAACAAGATTT	59.993	58.188	96	TACTGGCGACCCTTCGCCGTTGCCTCACTCGTTGCTCCTCCTCCTCTTCATTATCTCTCTTATCAGTAACATTCGTCATCGTTGACACGCTCTCGCTGATGCTGTCGCTGCAAAACTCAGACACCTCAGACATGATTTCCTCATTGCTGCCCAAGTTTTGGTTTTCTTGAATCTTGGCAAAGGCTTCAACTCTGTGGGCACTAATCTTCTTGGTTTCTTTTTCTTCTTCTTCTTCTTCTTCTTCTTGCAAATCTTGTTTCACTTGAGCAGACT
78_1	78_1_Fp	78_1_Rp	CCACAAAATGAGATGCCAGA	GCTGGCCGATATTGACTGAT	59.648	60.066	152	CAAAGAATCAAAGAACCAGAAATTTCAAATAGTACTAAAGAAAATGTACAAAATAACCACAAAATGAGATGCCAGAAGATAAAAAAGGGCACACAACTCCATCTAACCAGAGATTCAAGCAGTTTGTTAAAGGGATTTAATATCAAAGAATATATATATATATATAAATATATTCCTTTTTTTTATCAATATCAGTCAATATCGGCCAGCAGGCTTACATTAGCAATTGAAGCAATATATTTATCAGCTCCATAGTGGAAATGAGTGCCTCCT
85_1	85_1_Fp	85_1_Rp	CCTCTCTAAAGCCAATCTGCC	CCGGGACTTTTCTGCTATCC	60.346	60.949	243	CCTCTCTAAAGCCAATCTGCCTATACATATCTCATCTATAAAAGATGCAATAATTATTGTAAATGCTTTATTAGTGTGGCTAGAATAGCTTCTCTATTACTATCCATATATATATATATATATATAAACTTCTCCATTAATGAACTTGAAGGTGATTTTTTCAAAAAGTGCTTATAACAAAAACTACCGTTTATGACATATATCTTTTTTCTTCTAATTCTCACAAACCCTACACAAACCAAAATAAGGACAGCAGAAAAGCCCCGGCCCGGA
116_1	116_1_Fp	116_1_Rp	CCATACCCCTTAGGGAGAGC	CGCTCAGGGGACTCTAATTG	59.919	59.83	113	CTGAACCTTACTTCACCAAACCATACCCCTTAGGGAGAGCTTCATACTTACCTTAATAACCTTTGAATATCTTTACATGATAATTTCAATATATATATATATATATATTTGAAATCGTTGGAAATTTTACCGTCAAATCACTCATTCTGAATTTGTACACATATATACATATACAAATACATATACACATACATACTAACAATTAGAGTCCCCTGAGCGAGGGTTAAAAAATAGCTTTTTTATTTTATTTAAAAAATTTTACCAATTAGGGAC
148_1	148_1_Fp	148_1_Rp	CGTAGGACAATAACCGAACCA	GAATCCAATCCTCTCACCGA	59.869	60.011	211	CCAGATGTGTCAACGTAGGACAATAACCGAACCAACATGTCATATATATATATATATATATATCCAAATTCAACAACAATAACCACTGTGTTTTTACCAGGTCGTGAATGTGTAGAATTAATGGCCATGTGGGAATGAACATGAAGTGGAATGAATGGAATATGGAAGCATATAGCAAAAGGGTCTTGAGAGAGAACAGATTACTCGGTGAGAGGATTGGATTCTCACAAGTAGCTCATTGTGGTTAGTCCGCAGTTACTGCTGATTCATCC
193_1	193_1_Fp	193_1_Rp	GGGTAAACCTAAATTGATAACAACAAA	GCATTGGCTTTGAGCATCTT	59.863	60.361	188	ATTTTTTTTTAATTCGGTTTGTTACACATAATATAAGTTAGGGTAAACCTAAATTGATAACAACAAAAAAACAATATATATATATATATATATATATATAAATTTTCCCGAACTTAATAAAATAATAATTCAAAGTCAAAAGATTATATAACCAACTTCACCTATTTATTATTTAGTTTGATTTGATAACAAATAATATAATTAATTGAAGATGCTCAAAGCCAATGCACTTGCCGCCACTATAACTAACTCTTTGCATCAAACATTCTTCA
197_1	197_1_Fp	197_1_Rp	TTTGCTCCATGCTTTAGTGC	CCAACAGCATATGCCTGAAA	59.066	59.688	260	TAATAACGTATATTTGCTCCATGCTTTAGTGCTTTACTTTAATTTCAGTATGTTAAGGACTGTTGTTGCCTGTTGTTAGTAGTTTGAGGATTATTAGTTTGAAGAAGTGGTATTGTATGTGTGTGTGTGTGTGTATATATCTCTCATATGCTGGTGTTATAGGGTTAAAGGCACTGCATAGTTTAAGCTGGGCATCTAACAAGTAGTTTTTCCTGGTTGACAAAGTTGTTCTGAATACAAGAAAGCTTTCTTTTTCAGGCATATGCTGTTGG
217_1	217_1_Fp	217_1_Rp	GAACCAAAACTGGTTCGGTAA	AAAAACAAAACGTCGGTTGC	58.983	60.018	106	CTTCGAACCAAAACTGGTTCGGTAATACATGTATAAAAAAAATATACGTATAGAGAGAGAGAGAGAGAGAGACTACCATCCCTCCATGCAACCGACGTTTTGTTTTTGTTGAGGAGGAGGCGGGGGGTATTGAGGAGCATACTGAGGAGGGGGGTACCCCCCCTGGGGAGGGTACCCCCCCTGGGGAGGGTACCCGTGTTGTGGAGGAGGGTACCCTTGCTGAGGAGGATATCCAGGTGGAGGATAAGCGTCCTTCGCTGGATATCCCTCTG
226_1	226_1_Fp	226_1_Rp	ATCCATCTCCTTACCCGCTT	TGCCCAACCAGTATTGTTCA	59.925	59.964	111	TCGGTACATTTTCGTGCCCCCGGGGTGTAGGGTGTTATGGGCTTCATCCATAATTTCTCTTTTAATCTCCAGGTCATTTGGAATGCACAACCTTCCTTTGAATCTCATTATACCATCATTATCAATGGAAAATCCATCTCCTTACCCGCTTCCAAATATATATATATATATTTTTTTGTTTCATTAGTTATGCATCATTCAATTGTCTATTCTTTATCCTTTTGAACAATACTGGTTGGGCACTTATAGCTATTAACATGTGTTCCTGCTCC
232_1	232_1_Fp	232_1_Rp	CTGGCGAGATTTTCAACCAT	TTTTGTGGCGGTCAAAGATT	60.074	60.481	113	TCATATTGAGGTATTGGATTCGAATTCAAGGATTGCATTTCTTGTATGAACTTGGGACAGTTGGAAGTTGTACATGCACAGCGAATCAGAATGAGTGGTTTGCTGGCGAGATTTTCAACCATTTAAATATATATATATATATATATATATATATATATATATATATATATATATATATATTTTGACATTAAAAAAAATCTTTGACCGCCACAAAATGGAGCGAAAAAATGGCGCACACATAATTTCACTTGACAGGAATACCCTTAACATCA
234_1	234_1_Fp	234_1_Rp	TGTGTGAGTGGGAGATGTTGA	CTTGTGGACCCGTGTGTCTAT	60.146	59.899	168	TCATTATGTGTGAGTGGGAGATGTTGAAAATGTTAAATAACATTATTGAAGATGTTAAACAACATTCGACAATTGAGTTGAGTGTAAGAAAAGAATACGGTTAAACCGTTCATTACATTAGGTACATATATATATATAGACACACACACCCATATAGACACACGGGTCCACAAGGTTGGTATATATTTTATGTAAATTATAGGGGCATATAAAGATAAAAAAAATATATCCTTTAATTGAATGTAAACTTTATGTGAACGGTAATGTGTGGA
277_1	277_1_Fp	277_1_Rp	TCTTACAATCCATAAAATTTCCCA	CGAAGACGTCACTCCCTCTC	58.836	59.986	228	ATCTTACAATCCATAAAATTTCCCATAGACACAAACACACACACACACACACACACTTAAATGCAAATGCATAGTGCATAACCAAAATAATTTTAAAAAATAAAGATTAAAACTTCATTAAACAACACGACCCACAACAGGGTACTTCGCTTCGAACTTGTTCTCCCAATCATTAAGAACACCCATCTCTTTCTCAGTGAGCCCATCGAGAGAGGGAGTGACGTCTTCGTCATTCTTGGTCATCTTAGCTAAGGCTCTGCTGGCGTCTTTG
286_1	286_1_Fp	286_1_Rp	ATATGATTCAAGGGGGAGCC	GAATTGCCTCGTAGCTGCAT	60.117	60.382	242	AAAAAAAATATGATTCAAGGGGGAGCCCGTGAGCTTTTGAAAATTTACCCACTATGAGTTATGACCATAATGCTTTTATTATTATTATTATTATTATTATTATTATTATTATTATTATTATTATAATAATTATAATAATATGTAATTTAATCTATATGTAATTTAATCTATAACTCTCTCATTTCACAAATAATGTAGGTACGTGAACAACAAAACAAAAGCTTAAAACATGCAGCTACGAGGCAATTCTACAAACTTGACTTGATTTTGA
315_1	315_1_Fp	315_1_Rp	TTTTTCATGGTCATTTTCATCTTC	CCGCTTACTATCTCTATGTCACCA	59.378	59.708	202	AGAAGCACAATTTTCTGACTTACATTTCAGCAAAAATCTCCTAGATAATTCCCCTATTTTTAGAATATTTTTCATGGTCATTTTCATCTTCTAGACACCAAATATAAACAGTATAACCAATATGGAAAAGTTCACACACACACACACACAAGTATTTGTATGTGTTTAGATATAAATTTTCGAGAAACAGAAATGACTAAATTGGTTATAAAAAAAAGAAGGTAAAATAAAACCTTTAGATTTGTTGGTGACATAGAGATAGTAAGCGGTA
344_1	344_1_Fp	344_1_Rp	TCAAGAGACAAAAGCTCTGTGAA	CTCAAAAAGTCAGCGCCTTC	59.295	60.132	113	TTCAAGAGACAAAAGCTCTGTGAATCTGTACCTTCTCTCTCTTCTGCTAGGAGAAAGGAAAAACAAGAGAGAGAGAGAGAGAGACAACAGAAGGCGCTGACTTTTTGAGAGAGGGGAAACTGTTATATATAAACTTTGTACCAGTAGAGAGAGAAACAGTTGCAATAAAATAATAAATATAAATGAAACATGAAGCCTAGAGAGAGAAACAAGTGGTTTTGGCATCTCTATGTTATCTTGTCCTTTCTTGTTATCCTTGAGACATTGAAAA
350_1	350_1_Fp	350_1_Rp	GGTTTGAGATTTTAGCTCAGCC	TTCTTTGTTGTCAACGTCCG	59.398	59.734	140	GTTTGATGAAACTCTGAGAGATGTCACAACTTTCTTGTGATTTTGATTTTGTTGTGTTAATAGATGAATCAATGATAATATCTATCTGGGTTTGAGATTTTAGCTCAGCCATTATTGCATAATAATATATATATATATATTTATAAAGTGTGCTTACATTGATATTCTTCACATACATTGCCTATTATATATAGGAATTAAGTGAGCTCGGACGTTGACAACAAAGAATGTTTCAAGTACTCTAGTACTTGTTTGGATTTTGAAATTAGGA
364_1	364_1_Fp	364_1_Rp	TCAAAATTACAATGAAGCAGCA	TGTGCAGGAACATCATCACAT	58.495	59.983	257	CACCAAAATTACAATGAAGCAGCATAAACTAATGACCAAATATATATATATATATATATTTGTCCCTAATTTTTCATTTCATAATTACCCATCAGATTTGTGTTGCTCTAACATAATTCAATAATAATATTTTATTATTAAAACGACAGAAACTTAATGAATAATTACAAAATAATTATAATTTTATTGAATAATGATTTTTAAAAAAAGAAAAAGTTGGAGACAAAAATATATTTTCCCTCATGTGATGATGTACCTGCACACTGTTAAC
368_1	368_1_Fp	368_1_Rp	TGCGAAAGTCCAACTAACCA	CCCAATACGCTCTCATTTTATTTT	59.317	59.79	191	CGTGCCGTTAAAGACATTATCGCCTATGATAATATCCCTAACGCTAATTTTTCCAGCTATAATGATTGTGAAAGTCCAACTAACCAATCAACTATATTACGGGTACTATCAAATGCAATGATTACTATAGTCTAACTTTATAATCAACTACAAATGATAAGTTTGAATATAGTCCAACTGTTTCAAAGAAAACAACAAAATCTTAGTCCAACTAATATATATATATATATATACACATTTAATGACGAAAATAAAATAAGCGCATATTGGG
382_1	382_1_Fp	382_1_Rp	CATTTTTCCATGGGGTTGAC	TGATGTTGTCATGTATAAGCGAGA	60.029	59.674	168	CATGAATTATGGGATGTAAATTGAAGTAGAATTTCTTCAAACTCATGAGGGTCCAGGGGCTTGATTAATTAGAAAGTGTTTAGTCATTTTTCATGGGGTTGACTATATGGATATTTTGATATTATTGTGTTATTTCGAAAATATTATTTCATTAAGCTCAAGAAAATTTATATATATATATATATATTTTTGTATGCTTTCTATCTACATAAACTTATAGATTCTCCTATCTCGCTTATACATGACAACATCATTTGTTTTTATTTTTCA
432_1	432_1_Fp	432_1_Rp	CAGAAGATTTTACCTGCGCC	TGCCAATATTATCCAAGCCA	59.845	58.983	129	TACGTTCTCTTATTGGAATTTTGGGTTCGAATCTATAGAATGTACTTCCTGTAAGAGCATGGGATAGCAGAAGATTTTACCTGCGCCGTAGTCCATAATGAATAATTTGATGATAAAATTTTCACTGATTTAAATATATATATATATATATATATATATATATGGAGACACCAGAATGGCTTGGATAATATTGGCACTAAATATGAAACCTTCAACCAAAGAATTATATTATTTTTTAGACCTTAATAGGGTCCCTCAAAACTCAGGTCA
444_1	444_1_Fp	444_1_Rp	CGTAAAATAAGCTGGGCTCG	GCCAAGTTTATCGGCAACAT	59.868	59.967	210	GGGTCTGAGAAATAGAGGCTTGATTTGGGTTTGGGTTCGGACCTGAGCAAGGCTCCGTAAAATAAGCTGGGCTCGGTCTCACCCTGACTTAAAAATATATATTTATGTTTTTATATATAATAATAATAATAATAATAATAAAAATAAAAAATTAAAATTTTATAAAGTTTTTTATTAATAAAATTCGAGCCAAGCCGACCCCACCCTGCAAAGGCCCAAGCTAGGCATTTCCCGGGTCCGGGCCAAAAAGATGTTGCCGATAAACCTGGC
450_1	450_1_Fp	450_1_Rp	CTCAAAACCTGTAATCAATTTTATTTT	GAAGTGGCATCCCGATAAGA	57.586	60.036	171	ACTCAAAACCTGTAATCAATTTTATATTTTTTTAAAATAATTAATAATAATAATAATAATAATAATAAATATTCAAATAATTAAAAATGGAATTGGTTACATCATAAGCTTGAGAGATTTGTTTAAAATTGGCCTCGGCGTCAGTGTTATTATTCGGGTTCTTATCGGGATGCCACTTCATGGCGAGTTTTCGGTACGCCTTCTTCAATTCTTCGTCATTCGCGTTTCGGCCTACTCGTAGAATTCTGTAATAATCAACGCCCATCGGT
540_1	540_1_Fp	540_1_Rp	CAGGAGATTCAAATAAGTGCTGG	TTTTCCCCTAAGTTGACCCC	60.136	60.159	201	AGTTATACATTATTCGGGATAAATAATTAACACAGGAGATTCAAATAAGTGCTGGACTGTATATACAACAGATTTTTGATAATATTATTTTTATATATATATATATATATATATATATATATATATATATATATATATATAAAGCATTTTCAGTAAAAATGTTAATGACTTTTAGGTATCTAAAAATGAAAGCTAAGAACATCCCTGTCACTAGGGGTCAACTTAGGGGAAAATTTGCTAATGAATGATGCAAAGTATTTTGACCAAA
545_1	545_1_Fp	545_1_Rp	CGAACAATGCCTTTTTCCAT	CCAATGTCAATTACAAACCTCG	59.938	59.379	194	GTGTTTATGTCCGATTCATGAATACGAACAATGTCTTTTTCTATAATATTACTGTTATTTGGTGGCAGCTCTTGTATTTTTATATAAATATTCAATCTAATTATGATTAGATTGAAACTAAATTTGATTTAGTGATATATATATATATATATATATATATATATTAGACAAAGACCCTAGGATTTACAATGTAGTACACAGTTACAACGAGATTTGTAATTGACATTGGGTAGTGTTACTACAAGGTGTATATCCTTAAATATAGTTC
596_1	596_1_Fp	596_1_Rp	CCAATCAACGGTGGAGAAAT	CCGAATTCTTCTTAAAAAGGTCAA	59.79	60.004	228	AACTTAGCAATGATGAGTGGTTAAGGTACTCCAATCAACGGTGGAGAAATCAACCCACATTTTTCAACGGTGAAGATTGAACTTCTTCTTACAAATCGGCTAGTCGGTTCTTTAAAACAATTCCTTCATACAAAATTACAAAAATATCATTTTATTTAGATAAAATTATCCAAATTCTATATATATATATATATAAACAAATAAAAGAACATAGCACTTAGTATTAACTTTTGTTTGACCTTTTTAAGAAGAATTCGGACAATTTTAT
603_1	603_1_Fp	603_1_Rp	TCATTTGCCACCAAATGCTA	CGGTTGACATTAATTGTGCG	60.073	59.992	107	TAACAACTAAATTCTAAGTCATTTGCCACCAAATGCTAACTCTTGCGGGTGATATAATTATATATATATATATATATATATATTAATTTTTTCTTAACAAATACAAACGCACAATTAATGTCAACCGAAAAAATAAGTATATATGGTCTACCAACATTTATTTGCCCCATCGGCCATGTGGTTCGTAAGAAGAATGATAAGAGTAATGAACACGATAGAAGGTGTAAATTGGCCTGGGACGGCATGAGTTCGGTACGAGAAATTTGAA
648_1	648_1_Fp	648_1_Rp	TCGATTGATTTTTAATTTTTCAAAC	TATACGCATGGCCAAATTGA	57.878	59.92	230	GATTAATCGATTGATTTTTAATTTTTCAAACAATTTTTTTTTGATTAATAATTTTATGTGAAAAAAGAAATCAATAAAAACGATAAAAATAAATGAGAATATATATATATATATATATATTTAAATGAATTATTATCCGAATAATAAATAAATTTTTATTTTAGTTTAGAGCCTCTTGAGCCACTACAAAAACGCTAGAATCTCAACAAGGTCCAGTCAATTTGGCCATGCGTATAGAGAGACGTGTATCAGGTGAAGTCGTGTCGG
675_1	675_1_Fp	675_1_Rp	AACACAAGCCAGTTTAGCACA	GCTTTCAAATACGGATGGCT	58.498	59.186	221	TATAAACCAAATCCTAAAGAAAGTGATGAAACTAACACAAGCCAGTTTAGCACACTTATCATCTAAATAATGAATTTCGTTACTAATAAATTTCTTATTACGCTATTTGACTCCCAAATATATATATATATATATATATATATATATATATTGTTGTACTTAAATTGTATGCTTTCTCCTTTTATCAACTCAGTGATAACTAAGAGAAGTTTTTTTTCCCCCTTTAATATGAGAAGCCATCCGTATTTGAAAGCCAAACTATGCTT
686_1	686_1_Fp	686_1_Rp	CCAGTGTTTCATACAACCTAAAAGC	TTTTGTACATTTGTTTTCTGTCTTTTT	60.316	58.782	232	GAGACCAGTGTTTCATACAACCTAAAAGTAAAGAAAAAAAATACGAATGCAATAATTACAAAAATAAAAAATAATAAACAAGTGGAAAAAAAAACTTAATTAAAAATAAAAACAAAAATAAATGCAAAGAAGAAAGAAAATGAAATGCAGAAAATACAACAGAAAAGAAAAGAAAAGAAAAGAAAAGAAATACAAAAAGAAATAAAAAGAACTAAAAAGACAGAAAATAAATGTACAAAAATTATTTTATCTACTAAATTAATTCC
716_1	716_1_Fp	716_1_Rp	TTTCCTGGCCTCTTTTTCAC	CGCTTACCGCCTAGTGTTTT	59.288	59.424	81	ATAGAAACAGAAATTGAATAAGATTTATGGTCCTGGTGTTATGGCTATGCTATTTTGTGTTACCTATCCTAGTTTACGTAGAAACTGTTGTTTGGAAGATTTGATTATGATTTCTCTATTAAATGACCACTGTGAAAACCTGTCTGCAATTGCAATTGTGCTAGATTTTGTTTCCTGGCCTCTTTTTCACTGTAGAATTTTGTTGGCTATATATATATATATATATATATATATCAATGTTTTAAAAAACACTAGGCAGTAAGCGT
718_1	718_1_Fp	718_1_Rp	ATTACTGGGGCGGGTTTATC	GAAGCCCGTGATGATGATTT	60.041	59.9	219	TTGCAGTCTCTGCCTGATTGCTGGGGCGGGTTCATCATGAACTATAACATGATAAATCAAGAACAGACTCTTAGAGAGTTGATGGCGATGTTGAAAGAGGCAGAGCCATAGCTTCTTAAAAGCAGAAAGCGCGAGGTGCATCTGACTTCGACATCACAGAAGGCCAAGGCTTGGCCGAAGGCTTCCGGTGGTGTGAAGAAGAAGAAGAAGAAAAAGGGCAAAGGAAAATCATCATCACGGGCTTCTAGGAAGACCAGTGACAAATC
736_1	736_1_Fp	736_1_Rp	AACGTAAGGAATGCAATGACTAA	CATCTCAACATCTGAACCTGGA	57.911	60.111	129	ACATTTATTTTTCAACAGTAGAGTTCAAACATCAAATTTATAACGTAAGGAATGCAATGACTAATTAAAAAAGTAATGATATAAGTGGTAAATATAAATAAATAAATATATATATATATATATATATATATATATATATATGGAAATCTCCAGGTTCAGATGTTGAGATGAATTTTTACATCCTGACCAACACAAAGTACTAATATTTAGTCGTGTAATATTTTTAAAATTTGGAGACACGAAAAATATTAGTACTTTGTGTCAAT
741_1	741_1_Fp	741_1_Rp	GCTGGACTTGGTAAAACGGA	GGAACCTCAACAGGTGCAAT	60.11	59.973	213	ATGCCACCCAAAATCTTTGGCTGGATTTGGTAAAACGGAACCTATATATATATATATATATATATATATATATATCAACAACCAAACATATAATATTTTAAGAAACTACAGGACCATTTGCTATCATTTTTTTTTGAGTTCAAGGAACTCACTGCACATATTGTCTTGAGTAAATGTGGAAACTTCTGATGTTTGATTTTTCCCATCTCCGTATTGCACCTGTTGAGGTTCCTTATCTCCACTTACCCATGTTAATCTCATCTGCA
832_1	832_1_Fp	832_1_Rp	CCGGACTTACCGGGTTATTT	CAATACGCGCTCATTCGTC	60.068	60.381	253	GACCCCGGACTTACCGGGTTATTTTATTACTTCGACACTCTTATACTTGGGAGTAAAGAACACATTTTTAAGCGTGTCAATAACCAACTACAAATGAAAAGGTTTGAATACAGTCAAATGTAATGATTACTATAGTCAAACTATATAACCAATTACAAATGATGTAATTACAGTCCAACTGTTTCAAAGGAAACAACAAAATATTAGTCCAACTAATATATATATATATATTTATCGACGAAAATAAAATGAGCGCGTATTGGG
834_1	834_1_Fp	834_1_Rp	TTCGCCATATTCTAATTCTTAGCTC	CGTTGATTCATCCCCAGATT	59.382	59.75	251	GTTCGCCATATTCTAATTCTTAGCTCTTATTAACACTTCCAAAAAAAATTTCTGTTTCTCACACGTATACGTACTTTCTCTTCTGATATTTATATATATATATATATATATTATTTCATTTATTATCTCACGTTAGCTAGGTTTGGTAGTTGATACAACATTACAAACAGCTGTTCAAACAAAGCTTCATATTACTATATACTAATACTAATATTTATTATTATCATATCATAATCTGGGGATGAATCAACGGTGGAGATTTCA
836_1	836_1_Fp	836_1_Rp	TGAAATAAGCACTTAAAATATGGCA	ATTTGCTGAGCCTTGCATTT	59.177	59.851	179	CATTGAAATAAGCATTTAAAATATGGCATATGACACATGCACACGCCCGCGCACGCACGCGCACGCACACACACACACACATATATATGCACATGCACATGTCCGTGTAATGAAGAAAACATTAGAATAAAGGAAGACAAATGCAAGGCTCAGCAAATTCTACTATCTCATGAAAAATAGAATCCACCCAATAACAAGCAAACCCCAACTTAGGAAGTCATGTATCTTTATAAAACCCTTTACATAATAAGAGAGTACCTTCAC
840_1	840_1_Fp	840_1_Rp	TCTCCTAAAACCCCACATGC	TCCGAAATGGGAAGCTATTG	59.933	60.031	213	CATCTCCTAAAACCCCACATGCAGATTCTATCTCTTCATGAATCCTTCGCTTATCATCATCATCATCATCATCATCATCACATTCACGTCCAAATAACAAACCCTGTAACATTTCTAATTTCTTCTCAGACTCACACAAATAGCTTCCCATTTCGGAATCATTCCCTTCATCTTCTTCATCATCTTTATTATTTTTCCCATCAAAAACCACACCATCTTTCTCAATGAAACAATTCACAAGATGGGATAAGTCAGTAAAACTCT
842_1	842_1_Fp	842_1_Rp	CGACAAGTGGGTCAATTCCT	CAGAATGGTTGCTTGAGATGA	59.966	58.862	240	AACCCGAAAAGCGAATGCGACAAGTGGGTCAATTCCTGATACCACTACTGTTGTACTGGCGAACTACCTGAGATGTTTGGGAAAATGGGGTGAGCTTAGAAAGCTCAGTAAGTATAGTATTCAAAATCTCAACATGACCTCATAAATAAAATATGGATATGTAAGTGTGTGTGTGTGTAAATATGTGTGTGTGTATGTGTAATAATATTTGAAAATAACATATATAATAATAAACATCATCTCAAGCAACCATTCTGTAACGAC
870_1	870_1_Fp	870_1_Rp	TTTAAACGGAGCCAGGAAAA	GGTTCCACAAAATATTGCCA	59.693	58.335	231	CAAATTTAAACGGAGCCAGGAAAATTCTAGATTATCATATATATTTATATACATATAGAGACGAAATTAGGATTAGGAATAATCATGAAAAGGCATCATATGTGCTTTGACTAAAATAGCTTATATCCCCATACAATGTATCTGAAAGTTGGATATATATATATGGAGACCAAGAAAAAGATTAATCATTACATGGAGGACTTAAAAAGGTTATATGGCAATATTTTGTGGAACCATCACTCTTTGTTTCTCTAGGTTTTGGTC
965_1	965_1_Fp	965_1_Rp	AATAACGTGCTGCCTTTGTTC	TTATTGCAGGCTTTCCAACC	59.284	60.074	186	TCTCTAATAACGTGCTGCCTTTGTTCGCGGCGGCTCTTATGCCTGCAGCACTTGGGTAAAAAAAGAGAGAGAGAGAGAGTTTGATACTCTCAAATGGAAGTTGATTTTAATTTTACATAGATTTGGGGGCAAATTTTCAAAGGGTAATGTTTGTTATTGGTTCTTGTTAAGCAAGGTTGGAAAGCCTGCAATCAATATTGGAATTAATTTAGGTAATAAGGTCAGTATATAAATTCATTTTGTCCAAGCAATATATTGGTGA
1004_1	1004_1_Fp	1004_1_Rp	CCATGTAACGTGTTTTGCTCA	GACACCACGTGGGATTCATT	59.641	60.645	156	TTGCCCTTAATGTTGATTATCTTAATCAGAAGGTACCCATGTAACGTGTTTTGCTCAGTTGTGTGTTTGTTTAGAGAAAAAAATTGCATTTTTTGTCCTTTAGTATCTTTTTTCACAGGAGTTAGTTATTATTATTATTATTATTATTATTTTTACTGAATTTAAATTATTTAATGAATCCCACGTGGTGTCAAATGGGATAGTGTGCTTTCTCATATGGGTTTATGTTCATTTCATGAGCTTAGAACGTTTGATTTTGCTT
1026_1	1026_1_Fp	1026_1_Rp	TGTGCTCCGCTTAAACTCAA	TCCATATTCTTACCTGTCATAGGATTT	59.609	59.61	177	TGACGTTTAAGTTTTGGGTTCGAATCCATGAAGTACGTTTTTTGTAAAAGTCTGAGACAGTCGAGATTTTATGTGCTCCGCTTAAACTCAAAAATAATGATTTGATGGTGGGATTTCTAATGGTTACAAATATATATATATATATATATATATAAGCAGTAAATTTTCAGTAGTTGATGTTCAGTTAAATCTATAAATGTTGATTACACATTATGCCATATAAATCCTATGACAGGTAAGAATATGGATTTTTTTAGTATT
1027_1	1027_1_Fp	1027_1_Rp	ACGGCTGTCCTCAAAAGAGA	AGACATGACCCCAATAGGCA	59.989	60.34	238	CGATGACGGAATCAACGGCTGTCCTCAAAAGAGAGCCTGGAGCTGAGACGTAGCGAGTCAGCCCACCACTACTAGTAGTACTAGTACCGCTGCTGCTTGTGGGACCCATCTGTTTTTGTGATGAAGACGAAGACATTGGAGAGGAAACTGATGGATATATATATATATATATATTCAAATGTTAATTAATTAAAAGGGAAGTGAAAGCTCTATTGCTTTTGCTAAAGACGGATGCCTATTGGGGTCATGTCTTGAGAGTTT
1037_1	1037_1_Fp	1037_1_Rp	CGGAGGCTATTCTGCATTTC	CGAATCGAGACCGTTCATTT	59.807	60.074	219	GGCTTTAGCACCACGAAAAATCGGAGGCTATTCTGCATTTCAATCGGACTGATTCAAAACTACTAACACATTAAAAAATTAATTAAAATATTAACCAAAAGCCTCTCAGCTTCAATTTCACAATTTGTACTGTCTTTTTTTTAAAATAATAATAATAATAATAATAATAATAATAATAATAATAATAATAATAATAATAATAATTCTCTTTTTACACTAAAAATGAACGGTCTCGATTCGTCGGAAATAAATTTAAAAGAG
1071_1	1071_1_Fp	1071_1_Rp	TGGGAATTAGATTTAAGGCTGC	CGACCCAACTTAAAAGCCAG	59.608	59.741	181	GAGAGAACTAAGAAAGTAAGAAGAGATGAGAGCACAGTAGAGAAGAGAAGAGATGGAGAGGTAATTTGGGAATTAGATTTAAGGCTGCTAAAAAGAAAAGAAAGTATCAGTTTATATATATATATATATATATATATATATATATATATTTTAATTATTTAAGTTAAGTTCGGGCCAGGTTGGGCCCGGCTAAATATGTTGAGCCTGGCTCAGGCTTGAGCCTGAGTCTGGCTTTTAAGTTGGGTCGAGATTTTTTTTATC
1193_1	1193_1_Fp	1193_1_Rp	ATTTGATGGTGGGGTTGCTA	TTGAACAGTACAGATAGTCAAACGG	60.192	59.647	131	TCACCTTGAGGTTCTGAGTTCGAATCTATGAGATATATTTTTTGTAAGAGCATAAGACGGTCATAGATTTTATGTGTTCTACTTAAACCCAATTGATAATTTGATGGTGGGGTTGCTAACTATATATATATATATATATATATATATATATATATATATATATATATATATATATTAAAATATCTGTCTATTGTAAAGATATCACCGTTTGACTATCTGTACTGTTCAATTTGAGAATAAATCTAAATTCAGCTCTTGA
1196_1	1196_1_Fp	1196_1_Rp	TATGCCCATCAAATACGTCG	TCCCAACATAGAGCAACACAA	59.401	59.184	172	AATTCAAAAAAGAATATGCCCATCAAATACGTCGTCACGAGATATCGTTATATATGAGTTATGATGTTTGAACTTTGAATTTATTATTATTATTATTATTATTATTATTATTATTATTATTATTATTATTATTATTATTATAACTTTGATGTTGGAATGTTAAACTTGTGTTGCTCTATGTTGGGATTTTCAATTTAAACTTATATTTGTAATATATTGATTTATGAATTCATGTTGCAGGAAATTTTATTCAACTCA
1236_1	1236_1_Fp	1236_1_Rp	TACCGCACGCTAAGCCTATT	GTGATTTGGCGGCATAATTT	59.896	59.801	133	TTAAATTCTACACCACCAAGCCAAGTACAATGTATGGCTATATGCTACTGAAGAATCCATCGACATACGTAGTAAGTCAAATTTAAAGGAAAAAAGATTATCATAAGTGTTAACTATCATTACCGCACGCTAAGCCTATTTCCTGGCACATTAGACTTATTTTAGCTAAGAAATTAAGCATAAGTATATGGCTATATATATATATATATATATATATATATTAGATTCGTTGGAAATTATGCCGCCAAATCACTCATT
1246_1	1246_1_Fp	1246_1_Rp	TTTTGTTACGGACATTGCCA	TGATTGTGTGTTTTGGTTGTGA	59.969	59.904	161	TCCAAGGCTTATTACAACTCAATTGAACTTGTTTTGTTACGGACATTGCCAATAAAAATGGAACTAACAATATATATATATATATATATATATATATATATATATATATATATATATATAAAACTGAAAACGACAATTGTTATATAAATGTTATCTCATACAAAACATACTCACAACCAAAACACACAATCATATAAATGTTATCTCATACAAAACATACTCACAACCAAAACACATCAATCAAACAAGGTTTGCTGG
1249_1	1249_1_Fp	1249_1_Rp	GAATGCCATTGACACGATTG	GAGCATTTTGATGCAAGGGT	59.931	60.081	236	AGCACAAGTAGGAATGCCATTGACACGATTGTAAGAACACATAATTCTGCTAACATCTCCTTCTTTAACACACATTTCAAATGGTCTAAGGAATGTTTCCACCATATCTTGCTCAGTCACCTTCAAAATTCAAGAAATTAAACTTGTCAGGAAACAGAATTTCAAAACTAAATACATATTTGACAAATAGATTTATATATATATATCTATATATTTTTTCTTTTAGTACCCTTGCATCAAAATGCTCACGATTGACT
1261_1	1261_1_Fp	1261_1_Rp	ACCCATGTAACGAGCTTTGG	GATTGTTCGCGTAAAACGGT	59.993	60.003	180	TTAGCTATTAAAAAAAGGTGTTTGATTTCCTTAAGCTTTCTCTTTAACCCATGTAACGAGCTTTGGGCCAGTGACTCCCAAACCAGTTGGCCTTAGGGCACTAAGTGTTAAAACACCCCTACGGACTTAATTGCTCGAGTTAGAGAGGCTACGAAATCAAACTTATTCACACACTTTTATATATATATATATATATACAAAAAAACTTAAGCTCCACTGTTTCACGCGAACAATCACTACTTACTGAGGAAAGATGT
1270_1	1270_1_Fp	1270_1_Rp	GTGGTCTTCCCCCAAATTCT	AGAAAGGTGGGAGTTGTGGA	60.169	59.549	110	TTAACAAGAATAGAGGGGAAAAATTCTGAGATAGGGTGATAGAGGGGATGGAAGTATGTAGAAGCAAGAAGAAGAGAAGAACGATTTTTGGGGGAAATTTGGGTGGTCTTTCCCCACATTCTCCTTATATATATATATATATATATATATATATATATATATATATATATATATACTGCTTAAGGTTGGAAAAGGGTATTTTAGTCATAATCCACAACTCCCACCTTTCTTTCTAGTTCCATTACTAGTATCTCAAC
1281_1	1281_1_Fp	1281_1_Rp	CGCGGCATATGGAGACTACT	GCAATGAGCAAGCACTCAGA	60.257	60.296	121	CACGGAGCTTCCTTTCATCGGAGAGCATTTTTGCAAACCTGCATACATTAAACAGAAATTATATAGTAAATCTATGAATTAACATATAGCCGCGGCATATGGAGACTACTCGAACATTCAGAATTATATATGAAAAGATTTAAGAGCATTCATATATATATATATATATATATATATGAAGTTAGTTACCGTCTGAGTGCTTGCTCATTGCTGCCAGCATTTTGAATAGGTTCGTATAAACCCGTATCTAAATTTAT
1287_1	1287_1_Fp	1287_1_Rp	AAATCCGAGATACCTTTTAAAGCA	ACTCAACTGCAGAATCGGCT	59.579	60.02	155	GACACTTGACAGTAATTAAAATCCGAGATACCTTTTAAAGCAATACGTAGAGGTTGTTAACGCATACATATATATATATATATATAAAGACTTGACTAATTAAAGACTCTTCCTCATCATAATTAATTAATTAATTATCAAATCAGCAACGAGAGCCGATTCTGCAGTTGAGTGCACCAGCTGTCGTGGTCATTGAACCCACAAGAGTCGATGGTCTTGCATTCAGACTGGAAGCCCTAGCATAGATTGACGATGCA
1316_1	1316_1_Fp	1316_1_Rp	TCTGAGGCATGCCAGATACA	GCCCTTTCCAATCGGTTATAC	60.376	59.693	130	GTAGAGCTTCAATTTCCTAGTAATGTGATTTCTTATGCTGGTATGAAAAACCATACCACAATTTAGAAAGTGCTTATGTTGCATGGCATAAAACTGCTATTGATTCTGTAAAATAAACTTCTGAGGCATGCCAGATACGGCCAGGAAGTTCTAATGTCAACGGTAGAAAATGAGAGAGAGAGAGAGAGAGATGGAATGATACTTCATTTGCAAGAACTACAGTACCTGGTAGAAGTATAACCGATTGGAAAGGGCC
1356_1	1356_1_Fp	1356_1_Rp	ATTGACAGGACATGCCACCT	GTGATGGGCTCCAACTCCTA	60.395	60.073	164	CTACAATATTAAAATAGTGAGACGCATTATTTAATCCATCATGTGAACTTCTATGCTCAAATGATAAATAATAATTGACAGGACATGCCTTCTTGGTTTTTCTCACTTTCTACATATAATCAACCAATATTATTATTATTATTATTATTTGTCTATGCATTTTCAGGAGCCACTCTTGGAAAAGGTCTTAATAGAGGATTAGCAACATTAATAGCAGGAGCTTTAGGAGTTGGAGCACATTACTTAGCTAGCCTAT
1362_1	1362_1_Fp	1362_1_Rp	GGGAATCCCACATCCCTAGT	TATGGATTTGATTTTCGGGG	60.015	59.593	187	AATGCTACCCTCCTAACTGAAAAGCTAGAAGCTAGGGGAATCCCACATCCCTAGTCCAAAGTCTGGGGGCTAGGGGAATCCCACATCCCTTGTTCAAGTCCCGTGTGCACACGATAACTATATCCGTCAATTCCATATATATATATATATATATATATATATATATATATCCAGTTACATACTAGGGTGGGTTTTTCCCCATGCCCTGAAAATCAAATCCATAGCTCATGTCTCATGTAAATCATAAATCAAAAAT
1364_1	1364_1_Fp	1364_1_Rp	TTTATGGTTGCATCTCTTGTCTTT	TCCCAATGTCAATTACAAACCA	59.227	60.089	164	GTATTTATGTCCGATTCATGAATACGAACAATAAATTTTTCCATAATATTACTTATTTATGGTTGCATCTCTTGTCTTTATATACATATTCGATTTAATTACGATTATATTGAAACTAAATCTGATTTAGTGATATATATATATATATATATTAGAGAAAGACCCTATGATTTACAACATAGTGTGCGGTTATAACATGGTTTGTAATTGACATTGGGAAGTGTCACTGTAAGATGTATATCCTTAAATAAACTTT
1396_1	1396_1_Fp	1396_1_Rp	GGGAGACACTAGCTCTTTTATTCTTT	TGGCTGCTGAATATCACTCG	59.037	59.972	108	ATAGGGAGACACTAGCTCTTTTATTCTTTCACACACAATATATATATATATATATATATATATAACTATTTATGGAGACTTATTTTCAATGCGAGTGATATTCAGCAGCCACATCTACAACATTTCCCTGGGGGTGCAGGTTCGCAACACCTCACACAAAGTGGACATGCGATTGAAGGTGCCTTCTGCACTCGCATCACTCCATTGAGACCTGCGACATACAAACATTAACATATATCAAAATGAAGGTGATAT
1430_1	1430_1_Fp	1430_1_Rp	GAGTGCCACATTCGTTAGCA	GATAACGTGACCCGTTTAGAGAA	59.871	59.552	80	ACCATTGATATTTTGAAAGATAAGGAGGGTTATGAAGCAAAACTTTCCTAAAATATATTCTTAATGAGTGCCACATTCGTTAGCATTTATATATACATATATATATATTAAATATTTTCTTATTCTCTAAACGGGTCACGTTATCTTATTTTCTTAAGAATTCCTTTTTATTAGCATCGTATATTTTCTTCCTATATACACAAAATTTTCAATTATTTTTCCTAAATGAAATATAGTTTCAATTATGATATCTT
1434_1	1434_1_Fp	1434_1_Rp	ATGTTCGGGTCCTTGAGTTG	TGTTTCCGATTCTATATTTGTAGTGG	59.966	59.727	209	AAGTGATTTACGATTTTCAAGGGTGCTGTCATGTTCGGGTCCTTGAGTTGTCTGAAACCAATAAATAAAAATAAAAACAAAATGTAAAATTCATTTATTACCATGAGAAAAATGACATGGGTACAAAAACATCACTAAAATTACCAGAAAATATATATATGTATGTATATATATATATATATATATATATATATATATATTAAAGAACAAATACCACTACAAATATAGAATCGGAAACAGATAAATAATACTGC
1437_1	1437_1_Fp	1437_1_Rp	TTGAGCCAAGGGTATTTTCG	CAAAGCCAACAAGGCAATTT	60.067	60.11	154	ATCATGTCCAGAGAGGTTCCCAGGCTGAGCCAAGGGTATTGTCGTCCAAAAAACAACTTGTGTCAATGAATTGTTGCTGCTGTTGCTGCTGCTGCTGCTGCTGCAAGGCTGCTTGTTCTTGAGATTGTGCCATTTCCATGCAAATCAGGGCTATTAAATTGCGTTGCTGGCTTTGCATGTTGACAAGCTCGGCCTGTGCCTTGGCTAACTCTGCCTGAAGCTCACTCACTTGTTTCTGCAGATGGCAAATCGCG
1480_1	1480_1_Fp	1480_1_Rp	CCTGACTCTTTCTTAGCATCGG	TGCTGTTCAAATCTCGGAAA	60.385	59.395	131	ATGTACAAGATTGGAAGACCTGACTCTTTCTTAGCATCGGTAATTTGGAAAGCAATTATTATTATTATTATTATTATTATTATTATTATTATTATTATTATCAACATCAATAATTAATTACTTAATTTTTTTCCGAGATTTGAACAGCAAACCAACACACAGTGTTATTAGTTTCTCTCTCTATTTTCTTATTTTCATATGCCTAATAATTAATTATTTATTTATCAGATATCGAATCATTTAGCAAGTGTCG
1508_1	1508_1_Fp	1508_1_Rp	CTTCGACATCACAGAAGGGC	ATGATTTTGCCTTGCCTTTG	60.801	60.074	90	TAGAGCTTCAAAAGAGCAAGAAGCGCGAGGCGTACTTCACTTCGACATCACAGAAGGGCAAGGCCTGGCCTAAGCCATCTGGTGGTGTGAAGAAGAAGAAGAAGAAGAGGGGCAAGGGCAAGGCTAAATCATCACGGTCTTCTGGGAAGACGCGAGACAAATCCCAAGACGTCTACCTCAACTGTGGCAACATGGGTCACTGGAAGCGTGACTGCCGCGTGCAGAAAGGGGACGCGAAGGATAAGAAGGGAAG
1536_1	1536_1_Fp	1536_1_Rp	TGATTTTGGGGAGTTGGAAG	TGGTAAGCCCCTTTAGTTGG	59.903	59.084	138	TGCTTTTGATTTTGGGGAGTTGGAAGAAGCAATTATGCTGCAAGAAGTTAAGTTTAGGCATGATGAAGCTAAAGCACGTATGCTATATCTCTCTCTCTCTCTCTGTGACGTTTGATAAAAACAACCAACTAAAGGGGCTTACCATTTACAATGGAGTAATGATTCTTATGCTAAAGACTTGAATGGTGTCAGCCTACAAACTTAGGAAGTTTACTGACTCCATAACTGCATAAAAGATGAAAAAAAAATGTC
1545_1	1545_1_Fp	1545_1_Rp	GGGGCACTCGTTAGCATTT	CAGCCTTCCTGCTTTCAGTC	60.088	60.134	156	CTTAACGGGGCACTCGTTAGCATTTTCATATATATATATATATATATATGCTGTTGGCGCCAAATATGAAACTTCTTAGCTTCTGTAGCTGTAAAGTCAAGTGAAGAAAGTGGAACCACGACGTGGCTTAGCTGGGGGTGGGGACTGAAAGCAGGAAGGCTGTGAATCAAATGAATATGTGGCCTGTGTTGCCAGTCTTTCTGTCCACTCTGGCTCTTGTTGGTTGCTGCTGTTGTTTGTTTGTAGCGGGGA
1558_1	1558_1_Fp	1558_1_Rp	CTCAAGGCCGACCCTAAAAT	AGAGCAGCCTGAAAGCAAAG	60.443	59.898	239	CTCTCCGAGAATCTCAAGGCCGACCCTAAAATATATGATATGACTTTATATATATATATATATATATATTATTTGTTATCAATAGGAGTCACACTTTAGAAACTCGCCTAGAACTTCCCAAAACTGAGGGCAACTCAAGGCCACCTATGGACTTTTGATGTGAACGATTTTCATTCATTCTGCATACATGACTTCCAAGAATATGAGAATCGATTCAAGCTTTTTTGTAGGCTTTGCTTTCAGGCTGCTCTG
1588_1	1588_1_Fp	1588_1_Rp	AAACACTGGGATTATTGATTGC	TTTTATGGGAAGGAGGCAGA	58	59.64	104	ATGCACCTGGTTTTTTATTTTTATTTTTCCTTCTCTCTCTTTTTCTTTATCCAGTTATATCTTCTGTATACTCTTTTGTTATCTCTAGTTAATATATTTCTTTTAGGATATAATTTGATGGATTCCATTATAGCTTATATAAACACTGGGATTATTGATTGCTAATATATATATATATATATATATATATCCCTGTTAGAAGTTGCTGTGAAGTTAGAAATAAATCTGCCTCCTTCCCATAAAAAATGGTA
1610_1	1610_1_Fp	1610_1_Rp	ACCTTACAATACATAAAATTTCCCA	TGTTGTGGGTCGTGTTGTTT	57.244	59.897	113	ACTTTACAATACATAAAACTTCCCATAAACACAAACACACACACACACACACACAAAGAGACATTTAAATGCAAATGAATAATTATAGCAAGTAAAATTAGACAACACGACCCACAACAGGGTACTTAGCTTCGAACTTATTCTCCCAATCATTAAGAACACCCATCTCTTTCTCAGTGAGCCCATCGAGAGAGGGAATCACGTCTTCTTCGTTCTTGCTCATCTTCGCTAAGGCTCTGCTTGCGTCTTTG
1614_1	1614_1_Fp	1614_1_Rp	CACATTCATTTTCTTTCTTCATCG	CCTGCTGAGGTCACTGTCAA	60.004	60.022	136	AAAAGGAAAGTCAATGAAAATGTGAGATGAAATGTCAGCATCTCACATGCTTACTGATAGTGACACATTCATTTTCTTTCTTCATCGTTAGAACTTCGAACTCTGTATATATATATATATATATATAAATAATCGACAAAATAACAAAACATACTGAAAACAATAAATAAGTAGAAAAGTTGACAGTGACCTCAGCAGGTGCCTGAGGGTTCTGCAAACTAATTGCACGAACAGAATTCTTCTTCAACTTC
1656_1	1656_1_Fp	1656_1_Rp	AAGCACTTAAAGCGAACACAGA	TCCGTCTTTTCCGTGATTTC	59.223	60.051	90	TTGAGTACTTGGTTGATGGAATCCGACCTAGCTCAGATCATTTTGTAATGTTATAATGAAATAGCCAAAAGCGCTTTTAAAATAAGAAAAAGCACTTAAAGCGAACACAGATTGAGAGAGAGAGAGAGACAGAGACCTCGCTTGCGGTAGAAAGTGGAAGTAGACGGAAGCGACTCACGGCGGAAATCACGGAAAAGACGGAACCAGCGTTCGACGGTAGATGAAAACGAACCGTTTTCAGAAAATATCA
1674_1	1674_1_Fp	1674_1_Rp	GTGGACCCTACATTCCTTATACA	TGAGAAAGTTAAAGCATTGTAATGAGA	57.089	59.77	230	CTGGACCATACATTCCTTATACAATAATACAACATACACTCTCTAACCACAAAATTTTTCTAAAATATTTAATTCCAAATTTTAATGATACTGAAGAAATATATCATAAATTTTTTTGGTATAACTTAACTAAATTATTAAATAATAATAATAATAATAATAATAATAATAATAATAATAATAATAGTGAAATTTATATTTTTTATATTTTTGTTTAACTTTCTCATTACAATGCTTTAACTTTCTCACA
1693_1	1693_1_Fp	1693_1_Rp	CTACAGGCAGCGACGGTACT	GAGAACGGGGAAATGTACGA	60.474	59.933	166	GACTGCGGCCAGCTACAGGCAGCGACGGTACTGCTGGTTTCAAGTCAGTGACAGTATTACTCTTCGTATTATTATTATTATTATTAATATTATTATTATCCTCTTCAGCTTTTTTCTTCTTAATGTCGCCGCAAACGGCGTCGTTCGGCTGCTCAACCAATATCGCTTCGTACATTTCTCCGTTCTCATAAAACTCACACTAACTATATTAGATAACGTTTCAAATTTTCACAGCATTTCGATTCGCCG
1732_1	1732_1_Fp	1732_1_Rp	CCGTTAGGTTTAGTCGTGCAT	TGTGATGAACTGTATCGATTCCT	59.167	58.592	170	TATGTTGCATGATGTTTAACATACATCATGTCGAAATTTTAACAAATCCGTTAGGTTTAGTCGTGCATGCAAACTATAGAAATTCAAAATGATATATATATAAATACAAAATGATATATATATATATATATATATATATATATATATATATATATATATATATTTATGATGAGAACTATTCAAATTGATTTATAAGGAATCGATACAGTTCATCACATGTTAAATAAGTATAAGTCATGAGGTTCAGAG
1736_1	1736_1_Fp	1736_1_Rp	CCGTCATTGATTGGTGATTG	TTTCAGCGGAAGATTATCCAA	59.774	59.668	193	ATGTTTAATGGGTCCTGCGTTGGTAGCGGAAACCGTCATTGATTGGTGATTGTTGTCGGATATATAGATATCCGATTTAGACTGAAATAATTAAAAAATAATAATTAAAATCATTATAAATATATTAATGGATATATACTTGCCAATTGAAATACAGAAAATAAAAAATTAATAAATATTATTATTATTATTATTATTATTTTGTTGGATAATCTTCCGCTGAAATTTAATCACTATTTATTTTTTTGG
1748_1	1748_1_Fp	1748_1_Rp	TTTGTATCCAAACCAAACCCA	CCCTCATGCATCAGACAAGA	60.074	59.787	126	ATAAAGTTCTTTATTTAATTGGCTAGCTATGACAGAAATAATAACAAATGTGTAAGTAGGACCATTCAAAAATAGTCTAGTGATTAAAATCCAAATCAAGATTTTGTATACAAACCAAACCCACTTAATGCTAATATATATATATATATATATATATATATATATATGCTTTGCTGTCGGTGAAAGTTAAAAAAAAGCAATGCAATCAATTCTTGTCTGATGCATGAGGGCCAGACCCTGTTGCAGTAG
1760_1	1760_1_Fp	1760_1_Rp	GCTCAAAACAAGAGCACGAA	TCCACTCTGCTATTTCTGCTAGG	59.199	60.048	230	AAAAAAAGATTGAAGCTCAAAACAAGAGCACGAACTCTATTGAACTAAACTAAACCAAAATTAAAATATAATTAAAAAATAATTTGAAAACTTGGAGAAAAACACTAACCTCAAAATTGCAAGCTGGAAAAAGCGAAATCGTTACTTTTTTGGTTGGAAACTGAAGAACTGTAGAGAGAGAGAGAGCGAGAGAGAGGAGGAGGCTGTATAATTTATATATACCTAGCAGAAATAGCAGAGTGGAGTAA
1764_1	1764_1_Fp	1764_1_Rp	GCTCTATTACAACCCCATCATGT	TCAGTCTCATTTGTAAATAGCTGGAC	59.281	60.083	129	ATATCACTGTAGTATATGTAAATGTAGAAAGCTGTGAAAGCTAGCTAGCTCTATTACAACCCCATCATGTAAAATAAAATTTTATATATATATATAACAAATTTGAAATTTATTAGAAAATTATATAAATATATTATATATTGTAGAGCTGTCCAGCTATTTACAAATGAGACTGAAAATTTATGTCCTTTAATATTCAAAATGATATTTACCCATATATGCACATTATTTTTTTAAGACCTTTTTGG
1768_1	1768_1_Fp	1768_1_Rp	TCCAAATACCATAAAGAATTTCACC	TTGCTTCCCTTTCACACTCC	59.552	60.232	183	AAGACATAACACCTAAACATAGTGATGTAATCCAAATACCATAAAGAATTTCACCTAATATTGAATATTTAGACTAATTCTTTAATGAATTTTAATGTAACTTGAAGGCTATAATATATATATATATATATATGATTGAAGAAAAAAAGTGTCAGCGGAGCCAGAAATCAAAGTTATGTGAGGGGGGGGAGTCGGAGTGTGAAAGGGAAGCAATGGTTTATCCAAAAGATATGGGGACAAGTCGTCAG
1831_1	1831_1_Fp	1831_1_Rp	TTAAAATTAGAGGCCCGGCT	CGGGTCGGGTTTTACCTAAC	60.056	60.584	184	CAATTCGGCCTGTTTAGGTTTTGGCCTAATTTGGGATAAAAAAAACTCGGACTGGATTTTAAAATTAGAGGCCCGGCTCAGGCAGCTCAACTAAAAAAACTCGGACTCGGCTCGGGAGATATATATATATATATATATATGTATATAATTTTTCATATTAAAAAAGCAGGTTAGGTAAAACCCGACCCGAGCCCGAGACGGGCCGGGCCTATCCGGTAACATCCCAAGTCCAGACTTTTCCAAGAAC
1850_1	1850_1_Fp	1850_1_Rp	TTCAACCAAAAACCTCAGCC	CCCGAAACTAGGGATGACAG	60.088	59.545	182	ATGATACAATTTTAACAAAATCGAGACTTCACCGCATACATACATTCATATGGGCCATCCTGGATTTCAACCAAAAACCTCAGCCCGAAATCGAAGTAAATGATCGAGAGACCTTGCCCGCAGTAAATTATATATATATATATATATATATATATATATATGATAAATATTCAGATATGCATTAAATATTTACATATCTAAGTCTGACCCAAATTTCTCTGTCATCCCGAGTTTCGGGACATAGGAC
1853_1	1853_1_Fp	1853_1_Rp	GACAACAAAAATTCAGCTTTTCAA	TCTCCATTCACGTGTTTTTCA	59.7	59.159	167	ATTCATAGACAACAAAAATTCAGCTTTTCAAGTCATTATTTTTTACCTGTTATATACTATGAAGTTTATTTCCGCTTATAATTGTCAATTACACTGAGTTCATTGAGGAAATTTTATATATATATATATATATATATATGCATACGTACAAATTGAAAAACACGTGAATGGAGACTTCATGTAATAATTCAAAATTTTAGTAAGTGTATTTTTCGTATTTTCCAAGTTGGGTAATTCAGATATCATG
1886_1	1886_1_Fp	1886_1_Rp	CTTGGCATCCGAGGATTTTA	TCCCAATGAACTGCCCATA	60.031	59.868	194	TGACCTCCAAATCATGGGTTCGAATCCACATGTGTATTTCTTATAAGAATCTTGGCATCCGAGGATTTTACCTGTTTCACTTAAACCCAAATCAGGTGATTTGGCCGTGGGATTTCCCACATTTCTTTTACACATATATATATATATATATATATGAAAAAATTTATAGAACCAAAAGAAAACAGTTTATTATTGTGATTTTACAAAACTAAAACGAAAATTTCATATGGGCAGTTCATTGGGAAG
1922_1	1922_1_Fp	1922_1_Rp	TGAGGCCTCGGAGACTTAGA	CGTGTTCCTAGCCTAGACCG	60.088	59.891	137	TCATGCTACTTCTAGGCGTAACAACCTTTTCAGAACTCGAATTCAACTCGTTGCCCCGCTTAATAGCTTGAGGCCTCGGAGATTTAGACTCTGGAGACAGTGGAGCTTTACTAGGTTTAAAAGTTGGCAATGGAGGTGGTGGTGGTGGTGTTAGTGTTGGTTTTTTGAGAGAATTACGGCGGTCTAGGCTACGAACACGGTTACAAGTAGGTTGAAGAACCGGCCTGCCATTGATTTTAGCAACCG
1930_1	1930_1_Fp	1930_1_Rp	TGCCTGAGTCTAAGTTCGGC	CCGTCTCAGGTTTTATCCGA	60.538	60.066	163	TTTAGAATTAGAGATTTGATTTGTGCCTGAGTCTAAGTTCGGCTCAACTCAAAAAACCTAAGTTCGGGTTTTATAAAATATAAATGTAACATATATATATATATATATATATATATATACACACTTATATATATAAATAATTTTTTTTATTAAAAAATTAAATCGGATAAAACCTGAGACGGGTCCGCTCGGCTCTAAAATAGCTTGGGCCGGATTTTTCTGAAGCTCTAGCCTAAATATTAAAAC
1935_1	1935_1_Fp	1935_1_Rp	GCTTGAGGTAGTTTGAGGCG	TTGGGAAAACAAAATCAAAAA	60.015	57.226	217	CACCTCATGACACCTTGAGTCGAGACAGCTTGAGGTAGTTTGAGGCGCACGCCTTGACCCGAAAGCTCTAAAGTTACTATTTTTAAAAGAAAATAAAATATATATATATATATATATATATATATATATATATATATATATATATATATATATGGGAGCTAAAAGTATGGACAAAGCGTCTCAACTTGAGCTTCTTTATACACTAAAAAGCTACAAAAAATAAAATTTTTGATTTTGTTTTCCCAA
1949_1	1949_1_Fp	1949_1_Rp	AACTGCCGAAATCAAGTGCT	ACTACGCCTTCCTCTCGGA	59.882	59.958	82	TTTGATTAGTGACCATCCAATGTTCATTCAATGTTCAAACAATGATCCACAATCTCGAACTGGGGCGAATGAAGAAAGCTGCCTTCATAAAGAAAGACAGCTGGATTGAGTTCCACAGCAACACTCGATTCGGCACAGTCGATTTGTCCAACTGCCGAAATCAAGTGCTCAAATCTAGGGCTCTCTCTCTCTCTTTGTTCTTTTCTTGTATAGTGCCTCCGAGAGGAAGGCGTAGTTGCGCTTTA
1966_1	1966_1_Fp	1966_1_Rp	GCGATAGAATTTCCAACGTTTT	AGAAGAGGCGAAGTTGGGTT	59.525	60.247	202	AGATAATTTAGCGATAGAATTTCCAACGTTTTAAAATATATATATATATATATAGACACACACTGTAATGAAACACAGAGAAGAAATCAATAAGAATTTCGTTTCAAATTTATTTTCTTTCTCATTTCTGGAGAATTAGTTAGCGATTCTTCCATCTTTTCTTCGTTGTCTTCTTCTTCAGAAATGAAGCCGAACCCAACTTCGCCTCTTCTTTTCCGATTGCTACAATAATTGAGCATTCGGAA
1995_1	1995_1_Fp	1995_1_Rp	GGGGACACGATTCAACAAAG	TGCAGCTGAAGCCTGTTGTA	60.353	60.742	191	TTGGGGACACGATTCAACAAAGCTGAAACTCGAATAACCAATTTCCATATATATATATATATATATATATATATAAAGAAACTCCATTAACAAGAACAAGAATTTGCGCTAACTTACGGAACCCTCACTGATGGTTGAGTACCCTGCGGAGGTGGCGGCGGCGGAACATATGGTACAACAGGCTTCAGCTGCAGCTGCGGAGGAGGTTGACTCCTAGTCGTCACGGCCTGTGACTGTGGATGCT
2006_1	2006_1_Fp	2006_1_Rp	CAAGAAAAAGATTTCACGTTCG	ACAAATCCCACAAAATCCCA	58.919	60.029	153	CGATATATGAAATAAATGAGAAACACCTCAAAAATAAATAGGGATATTTATTATGTTCTTCTTAGACAATAAATCAAGAAAAAGATTTCACGTTCGAGTTAAATTTATCTATATCCATTTTGGGAACATTTATTTATGGCCATTATTATTATTATTATTATTATTATTATTATTATTATTATTATTATTTTGAATTACTATGTGAGTTGGGATTTTGTGGGATTTGTCACATATTTTGTGGGGG
2064_1	2064_1_Fp	2064_1_Rp	TGTACCATGAGCAAAGGAAGC	TGCATGCGCTAACACAAAAT	60.264	60.281	201	CTCCACATTTTGGTTTAACCAAATGTACCATGAGCAAAGGAAGCTCGTATATATATATATATATATATATATATATATATATATATATATATATATATATATATATTTGTTGTATAACATGTGTTGAGGTTGATTTTGAAATTAAAATTATTTTTGGTGTTGTTTAAAAGTGTTTAAAGTTTCAAAAACGTTGTTTTAAAAAATATTTTGTGTTAGCGCATGCACTTTAGCACGTGCTGATTT
2082_1	2082_1_Fp	2082_1_Rp	TTCTTCTTTGCCTCCTTCTCA	CGCGACTAAACAGCAGATGA	59.181	60.157	180	TCACAACCAAATCCAAAAAACCTCTCACATGAAACATTGTAAATTTTCTTCTTTGCCTCCTTCTCACTAATACACAAAAATACCACACATCATCATCATCATCATCATAATAAAAATTAAAAACAACCCATCAAATTACAATCATTAAGCAATTCAAATAATAAATAATATAACCTGCCAAGAACTTGAGCTAGGGTTTTGACATAACAATCAATCATCTGCTGTTTAGTCGCGTTCTTGCCA
2116_1	2116_1_Fp	2116_1_Rp	CAAAGAAAACACTACATTCTCCCA	TCGATTGGCACTTCTTTTCTG	59.577	60.372	159	ACTTAGCTCTTGTTATTTATTAAAATAATGAAATTCTTTCTTTGTGCAAAAGAGTTTAGTATATTCTGCTATTAATGATTCAAAGAAAACACTACATTCTCCCAATATTTGTGTGATACATAAATGACAGATGCAACTTGTCATATATATATATATATATAGGACGTTATAGCTTTTATCTAATCACAGAAAAGAAGTGCTAATCAAGTCTTGTATTTCTTCCAATGTTCGCCCTTTAGTCT
2134_1	2134_1_Fp	2134_1_Rp	ACCCATGATTGAGAGGAGCA	CTCGAGTTCGACTCCTGTGG	60.622	60.997	184	TACTGAACCCATGATTGAGAGGAGCAACACAAGAAATAGAAGTACTACCACACATATATAGTGATATATGACAAAAAACAATAAAAACAGCCATATATATATATATATATATATATATATATATATATATTAATAAAAGATATGGAGAAAATCAAAGTAACCCTTATTTTCCACAGGAGTCGAACTCGAGTGGCTAGTCTAAGCTGTAAATTAAAATTTAGAAGGGTAGTAAAGTAATATGA
2135_1	2135_1_Fp	2135_1_Rp	TGCTGAAATTTGATTCATGAGG	CTGCAAGTTGTGGCAGAGTT	60.074	59.086	220	CCTTTAGGAAATTTCATGCTGAAATTTGATTCATGAGGTTAACTTAATTCTTTATTTATTTAATTTTTATTATATTTCTAAATAACTAATTTTCTTTTTGACGATTACCTGTATTATTCTTTGAACTTAATTTTATTGTTTTTATATATATATATATATATATATATATAAGCGGAAAAATTTTTTAAAAAATTTAATCCCTCATATATTGAATTTCTAACTCTGCCACAACTTGCAGGGTG
2139_1	2139_1_Fp	2139_1_Rp	CTCAAGCGGTTAAAAGAGGG	TCCCCACACACACACTACAAA	58.97	59.906	148	CTCTTCTGGTGGTTGAACAGTTTTTAAGAAATCCTCTGCTTTGTACTTGGAATATTTTTCTCAAGCGGTTAAAAGAGGGTGTTATATATATATATATATATATATCAATAAAGGATTCTCATTTTATCAAGTACTTATTTTAATGTAGTGTTATTTGTCTTTATAGTGCATTGAAATTTGTATCTTTTTGTAGTGTGTGTGTGGGGAATATTTTTGTAGTTTTAAAAATCCGATTGGGCTGG
2156_1	2156_1_Fp	2156_1_Rp	CCGCAACATTATAACAGGCA	TCTGGTTCACGGTAAGATGCT	59.585	59.749	112	ATGAATTTATTTACTTCACTTCAATTAAATTATTTTCTCACCATTTAAAGATAGCCCAACAGAATATAAGAAAATCTCTTCAGTAATCTCCTTGTATAATGCCACTTTTTTTCTCTTCCTTTGCCGCAACATTATAACAGGCAAAATTTTTATATATATATATATATATATATAAATTCTTTAAATGACAATAAAAAAATAATAATAATTGTTAAGCATCTTACCGTGAACCAGAGTCAATG
2163_1	2163_1_Fp	2163_1_Rp	CCGTTGAGAGGGAGACTGAG	AAAGTGCCTGTAGCGGAAAC	59.978	59.383	179	CGAGTCCGAGTGTATTTGTTGTGTCTCAATCCGTTGAGAGGGAGACCGAGAAATGGATGAGAATGAAAATGAGAGAGAGAGAGAGAGAGTGAGGGGGGAAAGGAATTTATATAGGGAGGCTACAGTTACAGGTACACGTCATCACTGGGAGGGTTTTTTGGGTATTATGTCACTTTTGAGTGTCCACGTGGCGTTTCCGCTACAGGCACTTTATTTGTTGTTACCTATCCTTTGCTGCCAC
2173_1	2173_1_Fp	2173_1_Rp	GCACTAAAACTGGGGTGCAT	ATAGGGCATGCCAAAGTACG	60	59.982	188	CAGACTTAAGAAGCTGGTGACATTCAAAGTTTTCGTCATTAAAACTTGGAAGTGCACTAAAACTGGGGTGCATAATGTTAGCAAACAAAAGGTTGTTAATGCACAAAAAGTATATCTTAAGGGACTAGATTATATTAACAAGTATTCCTATATATATATATATATATATATATATATATTTTTAGTGCTATATAAAGCATGGTAAAATACTGGTCCGAATCCGTACTTTGGCATGCCCTAT
2201_1	2201_1_Fp	2201_1_Rp	TTCTTTGAATTAGTGACCATGAAAA	CGGTGGTCCTCAATCTCATC	59.119	60.475	174	AAATAGAAATAATTTTTAAAAAACCACTACTAATAAAATTCTTTAAGAACTTATTCTTTGAATTAGTGACCATGAAAATGACTTTTTAATAATTCTATTTACACATATATTATATATATATATATATATATATATATATATATATTCTAAAAGAATTTTGGGGAAAATTAATTAGCTCTTTTTCTTCTTCTTCTTTTTTAAAAAGGAGATGAGATTGAGGACCACCGAACTAAATAATTGT
2211_1	2211_1_Fp	2211_1_Rp	GTCGTTTTATCGGTGGCCTA	AATACAGTACTCGTCAGGTCCAA	59.96	57.818	230	TGATAGCGTCGTCGTTTTATCGGTGGCCTAATCAAACGATTAAATTTCACCACGTATTTCCTACTAACTTTCAACAGTTGACGAATGTTTGTTTGTTGAAGTTTGAACGGTGAAAATAGTGAAGTGGTGTGCTTGTTATTAAATTGTAAGATTGAAAAAGATTGAGGTTGAGGTGTATTTTAGTGAACGGAATTGGGGGTGTGTGTGTGTGTGAATATTGGACCTGACGAGTACTGTATT
2240_1	2240_1_Fp	2240_1_Rp	TATGAACGTAGGCCTTTCGG	TTGAATGGCTAAATGCGACA	60.089	60.215	174	GTTTTGCTTGACGAAACGACAATTAGACTAAATTCCGCGGGAACTATGAACATAGGCCTTTCGGTTTAAATAAAAGACAAATTGGTCAATGAATTTACCATTTGTTTCAAATTCGTGCTACCATCCAAAGTCACTCACACCACAATTCCCCATCTATGTGCGGAGTTATATATATATATATATATATATATATTATGATGTCGCATTTAGCCATTCAATAATAAATTCTTCTAATAAAGC
2265_1	2265_1_Fp	2265_1_Rp	TCAAACATGGTTCTATTAACTGAGG	GCATCTAAATTTTGACCTTGGG	58.686	59.844	209	TTATTCTCATAACTATCAAACATGGTTCTATTAACTGAGGTCTAGTTAATAGTGACCTATCAAATGAAATTTAATATTTAATATTTATAAATATGATAGTGACAAAATATATATATATATATATATATATATATATATATATATATATATATATTTAGACATTCATAAAAAATATTATCTTGCTTTTACGTGAATATTTTCTCCCAAGGTCAAAATTTAGATGCTGATATTGTTGACTTG
2278_1	2278_1_Fp	2278_1_Rp	TATCGCATCGCAAGTAACCA	GGTCGACGCCTAAACCTAAA	60.237	59.225	183	TGAGAGGTTGAAAGCACGTAAAAGTCAAATAGTGGATTTATTTATCGCATCGCAAGTAACCAAACAAATAAAATCTGAAGATAACACATGGGTTTTAAATAAGAGAGTCAAATAGTGGCAGACAATCCTTTACAGCTTAGCAGAATCCAACTAGATTTGGAAAGCTCATGAATGATATATATATATATATATATATATAGCTGCCTTTAGGTTTAGGCGTCGACCCTAGGGGTTAAGGG
2285_1	2285_1_Fp	2285_1_Rp	AAGAGTTTGGGCCGAATTG	ACGCAACATTCGCCACTTTA	60.059	61.577	100	TTAATTGGGCGATTTAATGAGATTATAAAACTTTTAATTAGGTGGTTTAATGAAATTATAAAACCCTAAAAAGAGTTTGGGCGAATTGGAATTCTAAATAAATAATAAATATTAATATATATATATATATATATATATATATATATAAAAATTAAAAGGAAAGTGCGCATCGGTGCGTGACACGCTTAAAAATGTGTTCTTTACTCCCAAGTATAAGAGTGTCGAAGTAATAAAATAAC
2375_1	2375_1_Fp	2375_1_Rp	ATTGGGGACTCATTTGACCA	CTTTTTCAGTCTCTAATAACCCAAA	60.173	57.34	173	AATGAGGTTTCTACCCCAATCCGCTCATTGGGGACTCATTTGACCAACTCTTTTTTGAATGTATTTCCTTCTCGTTGTAAGCCATCCACGACACTTGAAATCACTGGTGAAGTATTAAGGAGTGTTAACGACCTTACGGTGTTTACTTCCTCTCTCTCTCTCTCTCTCTTCATTCTTTCTCTCGCGAGACCTACAATAGGCTATTTATTTGGGTTATTAGAGACTGAAAAAGTAAAT
2378_1	2378_1_Fp	2378_1_Rp	TCAGCTCTCTCCTGTTTCCTCT	AGATGTCACGGACAAGGACC	59.762	59.969	167	TTTTGCACTATTCACTCTATTCCTGTGGCATTTTTATCTCTGAGCTCTCTCTTGTTTCCTCTAGACACACACACACACACAGAGGAATGATTACTCTAGTGGTTTACTATTTTCCAATTTGATATTATTTGTCCTTTGGCATATTTTTCCTCCACTTAAAAGTAATTACTGTTGCTCTACATGCTTCGCAGGTCCTTGTCCGTGACATCTGGGTTTTTGAAAAATCCCTCTTTCATC
2382_1	2382_1_Fp	2382_1_Rp	ACGCGTAGCTAGTCTCGGAT	ACAGGCTCTGGTGTACGGTT	59.129	59.646	210	CCGCGTAGCTAGTCTCAAATATAATCAGATAATCATGACCTATTCATATTATCCCAATTAGCTGCAACATATATATATATATATATATATATATATATATATAGAGTACTAGTACCGTATCCCACGTGAACATCAACTCCATATGACTGAAGTGATACTTCCATATTGACATCACACCCAATACACTACGCTTCTCTATTTGCTCAACATAACCCTACACCAGAGCCTGCTAAAGCT
2386_1	2386_1_Fp	2386_1_Rp	CAGTCCAACTGTTTCAAAGAAAAC	CCCAATACCCGCTCATTTTA	59.258	59.789	84	AACTGTGTTTCGGGTACTTAAAAAGGCAATGATTAATATAGTCCAACTATATAATCAACTACAAATGAAAAGGTTTGAATACAGCCAAATGTAACGATTACTATAGTCCAACTATAAAACCAACTACAAATGATGTAATTACAGTCCAACTGTTTCAAACAAAACAATAATATATTAGTCCAACTAATATATATATATATATATTTAACGACGAAAATAAAATGAGCGCGTATTGGG
2393_1	2393_1_Fp	2393_1_Rp	TCTTGTTATATTTGTGCGTTTGA	GACTTGAAACTGGCCCCATA	57.499	59.933	194	CTATCTAGATTCTTCTTATCTTGTTATATTTGTGCGTTTGAGTTTACTATTTACTAGCTTTGCTTTAAATTGCTTAGTAAATAATTCTTGCTTTCATAATAACTAATTTAAATAAGGTTGGGTTAGAATAATTTAGTTATTGATATTAATACTAATTTCTCATACCGATATATATATATAATTATATCTATATATGGGGCCAGTTTCAAGTCCGGACGTCTGGATGAAATTTTACGT
2467_1	2467_1_Fp	2467_1_Rp	GCTGAACAAAAGCAATAATGTTGA	CAGCTTATTCGAGGACCTGC	60.514	59.978	129	AAAAGCTGAACAAAAGCAATAATGTTGAAAAAGAAGAAGAAGAAGAAGAAGGAGGTGGAGGTGTAGTATTTGAAATTGAGAAGCCACTGTCAAGCAAAATATGGACAACAGGAGCAGGTCCTCGAATAAGCTGTGTTAGAGATTACCCAACACAGCTGCAATTCCATGCACTTGAACAAGTCAATTTGTCTCCAAGGGTCAAGCCTGGACCATCTTTTGCAACTTGGAATCATGGT
2556_1	2556_1_Fp	2556_1_Rp	TGATAGCGGAGAGAGGGATG	TATTCTCACTACCCACCGCC	60.317	59.955	89	GCTTGGAGGAGAAGATGTGAGTGATAGCGGAGAGAGGGATGGCGACGGCATCGGCGGCGGCGGCGGACGAGGAGATGAAGAGGAGGCGGTGGGTAGTGAGAATAAGGAGGCCAGATTTTAAGGGAGGGCAAGAAACGGCACCTTCTTGGTCGGGTTCGATGTCGACGTTTGAAAGGAGGTTGCATTCGACTTCGTTTGGCAGGAGAACGGGCCGGCCGCTGCTCGTGACGGAGG
2569_1	2569_1_Fp	2569_1_Rp	TGGACACCAACATACAGAGGA	TGCCATAAACAGGCATTTTG	58.995	59.562	169	AGACTTCTGGACACCAACATACAGAGGATGTTTATATAGATGAAGAAACGCTTTTATCTTTGTTTGTGTACACACACACACACAAAAAAAAACAATGTATATACGCATATCTTATCTATATAGTTAGCAGAAGTTGCCAAATTTCATTTACATGGCTGCACAAAATGCCTGTTTTTGGCACATATATGCACGTTCTGCTCTTAATATACTGATGTAAGTGTCTCCCAAAAACAG
2667_1	2667_1_Fp	2667_1_Rp	AACTTAAAAGCCGAGCCCAT	AAGCCTAATCTGAGCGTTGG	60.095	59.476	195	TGACTTGTCAAAAATAACTAGTCGGGCTCAACTTAAAAGCCGAGCCCATGGTTATGAAAAATAATATATATATATATATATATATATATATATATATATAGTTTTTTATATAAAAAATGAATCAGATAAAACCCAAGACAGGGCGGAGTGGCCTGGTAATAACTTAGGTCAGATTTTTCCTGAACTTGGACTTAAATATTGTTACCAACGCTCAGATTAGGCTTATCAAAAT
2670_1	2670_1_Fp	2670_1_Rp	TGCAATCGACCATATCTCCA	CATTTTCTCTTATCATCAGCCG	60.033	58.854	179	AGCAGCCAAAGCCAACGCAGCAGGTAATGCAATCGACCATATCTCCAACCCTAATTCATCAAGCTTAAATCCATCTCTATAATTAAAATTAAAATATCAGTAATAAATAAAACAAAATAACTAACTACAACTGTATGTGTGTGTATACACACACACACACACACAAAAACACACACTCTCTCTCTACCTTACACGGCCGATGAGAAGAGAAGATGAATTGGATGAAGAGAA
2674_1	2674_1_Fp	2674_1_Rp	TCATGTAATAGGCCAGATTTGTG	TCCAACAAATGAAGCGTGAA	59.023	60.234	111	CACATACCATGTATCGATATCATGTAATAGGCCAGATTTGTGTATAGAATACCCATTTAATATATGGAACCTTAAGTTAATATATATATATATATATATATATTCATGATTTCACGCTTCATTTGTTGGATTAGAATTACATCTTACATATCTATTCACACGTATAGGTATAGGTCATGCAGGTTTGCATATTTATGTTAAAGGCTTATGGGATGGTTATGCCATCTCATG
2679_1	2679_1_Fp	2679_1_Rp	CCCAGGACTTCTCAATCACC	AGCGAGCCTCTGCTTTAAGA	59.505	59.499	127	TATGAGATGCTTGACATGCTTATTCTTATTTCCAAGCTCCTATAAGGAAAGGCAAAAAATAAAAACACTCAACCCAGGACTTCTCAATCACCTAAAGAAACATCTGCAATTTTCTATATAAGATTCAGCAGAATTAACTCAAATCTATTAAAATATATATATATATATATATATACCAATCTTAAAGCAGAGGCTCGCTCTTCTAACTTGTCGATTTCAACTTCATCTGAT
2684_1	2684_1_Fp	2684_1_Rp	CCCAGGCATTGAAAAGAGAA	AAATTTCAGTGAGCAGCGGT	60.184	59.882	103	TGAAGAATGGTGAAACCTCCATCTTTGATATCTCTTGCTGCCCAGGCATTGAAAAGAGAGCTTCTGCTTGGTAATTATTATTATTATTATTATTATTGTTTTTGTTTTTGTATTTGCTTGTAGTTTTATTACTGCTGCTCACTGAAATTTAGTTCATTATGCTATATGAGCAGAAATATAATCGGGTTCATTGTTACAGGGGATGATGTTATACCGTATCTTTGTGAGCTG
2691_1	2691_1_Fp	2691_1_Rp	GCGTGGTTCCTCTCCAAAT	TTGGGAAAGTATGGGATATCAA	60.065	58.312	212	TTTCTGACATTTTTTTTTGCGTGGTTCCTCTCCAAATTATATTATATCTTGGAGTAATGGAGTTGGTTTATATATATATATATATATATATATATAAATTAAAAAAATTCATTTCAATTAGAATTTTTATATATGAAAGATGAAAATATATTTGGGCTTATCTTTATCTTTTTGAATCATTTTAATTTTTGGGTAAAACCCAAATTTATTGATATCCCATACTTTCCCAAC
2692_1	2692_1_Fp	2692_1_Rp	CCAAGAATTTCGTCCCTTCA	TGGGACCTAACATTGCAAAA	60.044	59.013	173	CTGCTTTCTTGGTCCAAGAATTTCATCCCTTCAGGACCATAACACACACACACACACACACGGAAGCATTGGCTTGAGTACTAGATTTAGGTTGAGAACCAGAGTGGAGAATTCCATTTTGTTCTCGACACTTGTTTTTATACTATCTACTTGCTTTATTGCTACTGCTTTTGCAATGTTAGGTCCCATCATGGAATAGCCTAGAGGACTTCAAGAAGGCACTTGAGACAG
2701_1	2701_1_Fp	2701_1_Rp	GCCCTAAATTTCAGGTTTTCC	ATAGCGACAGCCCTTGAATG	58.984	60.235	120	AAATCAATATCAAAACATTTATTTTTCCGTAAAAGATAAAATTCATATTTAATATTTATATTTTTATATTTCATGTCCCACATTTTCATATTTAGCCCTAAATTTCAGGTTTTCCAATATTTAAGTGACTGGGTCTCTTATTATTATTATTATTATTATTATTATTTTATGTATTAAAAATTTGCTTTAAATCTTTGCTCTTAAATTCTCATTCAAGGGCTGTCGCTATAG
2721_1	2721_1_Fp	2721_1_Rp	TATTGGGCACACTCATCCAA	AATTAAGGAATGGAATTTAGTTTATGA	59.924	57.158	138	TATTGGGCACACTCATCCAACTTCTATCCATATCAACAAAAATATCTACAAATAATAATAATAATAATAATAATAATAATAATAATAATAATAATAATAATAATAAAAAACTCATAAACTAAATTCCATTCCTTAATTAATTAGCTAAATTCATAATTTAATATTTACTCAAAAATACATAATGGATAAACAATAATATATTAGAAAAAACATATACCACAATACTGTAA
2750_1	2750_1_Fp	2750_1_Rp	TGTCTGAAAAATCCTATGTGATGTG	ATAATCGGACTGGTCCACGA	60.282	60.34	160	TGTAAAGAAAAATCCTACATGACTTTGTAGGAAGAAAAGAAAAATCCTATGTCTGAAAAATCCTATGTCTGAAAAATCCTATGTGATGTGTAAGAAGGAAAATATTGAACTTTCATATATATATATATATATATATATATATATATATATATATATATATAGAATCCAGATTTATATCTGAAACAACTGAAAATACTAAAAGACTTCGTGGACCAGTCCGATTATAGATT
2769_1	2769_1_Fp	2769_1_Rp	AGCAGTGCCATTTTGGGTAG	GCATTTTCAAACGTAGCCGT	60.132	60.138	121	CGACCCACATTCACAAGAATCCTGACCCACCACCACATGCCACAAGCACAAATACCACATAAAGCAGTGCCATTTTGGGTAGATACAGGCTATATATATATATATATATATATATATATATATATATATATATATATATATTATTTTTGGTGTTTTGAGTAAAACGGCTACGTTTGAAAATGCATAAAAACAGAAGCAGAGGAAAAACAGAGGAGAGTGAAAGAGCTTA
2790_1	2790_1_Fp	2790_1_Rp	TGTGCTTCTGCCCACTGATA	GAATGAGAACAGAGGCGAGC	60.413	60.104	135	TTTTCATTGTGCTTCTGCCCACTGATATATATACATACATATATATATATATATATATATATATATATTTTCTTGACTTCTTCACCTTTCTCCTGTTGCCATCTTCTTTACCTCCTGAGGTAGCTCGCCTCTGTTCTCATTCTTGGCTGGTCCACTGAAGTTCTTCAGTATCCACATTTCATGTTTCTTAACTTCCTCTTGTCAAACCCCCTTGGTTCAACTGATTTCA
2802_1	2802_1_Fp	2802_1_Rp	CACCACCTATTACAAACCACCA	GGTGGCCTCATCTTTGGTTA	59.649	59.933	176	CATTGAAGTCACACCACCTATTACAAACCACCATTAAAACCATAATTAGCCTTAAACACCCAAACCGAATAATAATAATAATAATAATAATAATTTCACCTCTATGAAAACAGAATACATTTAACAAAAACTAATAATTAATTACCAGAAATCCCAATATCATAACCAAAGATGAGGCCACCCATGGCAGCAACAATACAGGTTACTAAAACAAATGGGGTGAGGTTTC
2804_1	2804_1_Fp	2804_1_Rp	AAATAAGGCCATTTGCTCTCC	ACCCGTTGAGGAGAAAAGGA	59.585	60.988	111	GTTTAATATTATTATCATCTATTTAAAATTATAATTTCATTAAACTCAGTAAAATATATATTTTTTATTCGTTTTTGTCATGTCTCGACTAATTTGACATAAAATAAGGCCATTTGCTCTCCTCATCAAAAAACAATAGAGATTTATGTTATATATATATATATATATATATCATTTTAATTGTGGTTTTTTTCCTTTTCTCCTCAACGGGTATTCTAATCACTTTCTT
2829_1	2829_1_Fp	2829_1_Rp	GGACCCATTATTAGCTCCTGC	TGAATCTGAAGATTGCGGTG	59.944	59.799	136	AGTTAGGGTCACTGAATTGGACCCATTATTAGCTCCTGCTTCTTCATCTACAGACCCCACTTCTTCTTCATCAGTTTCATCACTTTCTTCCTCCTCCTCCTCCTCCTCCTCATCCTCATCATCAACTTCTTCGTCACCGCAATCTTCAGATTCACAACTTTCCTCCTCCCTTTGTTCATCTTCTTCATCATAACGTTCAGTTGCTCTCGATTGAGTATCACTCCGTTT
2830_1	2830_1_Fp	2830_1_Rp	GGATTGACAAATTTAGGTCATCTG	TCTCACATAACTCTTTTGCAATTTT	58.931	58.505	114	AAACATCAGGTCATATACGGATTGACAAATTTAGGTCATCTGACACAATTTTAATATTATAAAATCATGTAAATCTTGATATAAGAAATAATAATAATAATAATAATAATAATAATTGAGAGATTGGGCCGTAAAATAATAGAAAGAAACTAAAATTTCAATATAGTTATGTGAGATTTAGAGACAAGATACTAACTATAAAATCATGTTTAAGCAATGATTAAAAAC
2874_1	2874_1_Fp	2874_1_Rp	CCACTATTTTCATCCGCAAAA	GGGCCTCCAAACTTCAAAAT	59.95	60.299	163	CTATTAAGCCAATGAAGAAGTCGTTATTTTGGTTTATTTATTGTAACCACTATTTTCAACCGCAAAAAATGAGGGCAATGAATAAAATTTAGGAGGTACTGTCCTCCTTTATTAAAAAATAATAATAATAATAATAATAAATGGAGAGGATTGATTTAATTAGCACCATTCTATTTTTGAAAATATACCCAGCTATTTTGAAGTTTGAAGGCCCGATGCTTTTTGAG
2914_1	2914_1_Fp	2914_1_Rp	CCGCTTTGCCCTTAACAAT	ACCCATTCCCACCCTTACTC	60.081	60.052	215	TCTTGCCGCTTTGCCCTTAACAATCACTAAAAAATATATTTATACTAAATATATATATATATATATATATATATATATATATATATAGAGGCAGGGTTGATAAATTTAAATATATTTTTTATTTTCTTAACCTCCTTAAGTCTCAAATTTGGGTGACAAATTTTATTAAAATACTTGAAAATTAACTCGACTATACTCTTGAGTAAGGGTGGGAATGGGTCGGACC
2957_1	2957_1_Fp	2957_1_Rp	TTCACTTCCATTCTTTAATCCCA	CTCCGAAGCCATTGAAAACA	59.83	61.137	171	CTCCTCAAGACCGCTATCTCTATCTTCCTTTTCACTTCCATTCTTTAATCCCACTAAGACTCAGGTCTTAGCAATCAAAATCTATATATATATATATATATTAAATTGTAGTATTTTCTTGTTATGTTAACATCCCATTTATTTCTAAATTTGAATTTGCAGGATTCAAATCGATATCGATTGTTTTCAATGGCTTCGGAGCCCAAAGAATCGGCCGCCAACAAT
3004_1	3004_1_Fp	3004_1_Rp	TTCCAGCCATAATGATTACGAA	CGCGCGCTCATTTTATATTT	59.455	60.209	206	TTTCCAGCCATAATGATTGTGAAATTCCAACTATCCAATTAACTATGTTTCGGGTACTTTCAAATGTAATGATTACTATAGTCCAACTATATAACCAACTACAAATGAAAAAGTTTGAATACAGTCCAACTGTTCAAAGAAAACAACAAAATAATTTTAGTGCAACTAATATATGTATATATATATATATAACGAAGAAAAATATAAAATGAGCGCGTGTTGGG
3020_1	3020_1_Fp	3020_1_Rp	TCAAGCATGGCTCAAGTCAA	GGCAGGTGCTTTCAGACTTC	60.539	59.997	175	AGACTCGAGCATGGCTCAAGTCAAGGTTTGGTACATAAGTTTTTATATATATATATATATATATATCATGTTTAATTTTCTGTAGAAGGAGGGTCATCTTTGGCTTGAGGTGCATCCTCATGAGCACTTCCCTTGGTAAGAGAATCGGTGGGGTCAGGGATAAGAAGTCTGAAAGCACCTGCCGTAACAAGAGTAGAAGGGTTAGCACCTGCAGTGGCAACAAT
3026_1	3026_1_Fp	3026_1_Rp	TTGGTGCTTTGAAGAAACAGAA	AGGCAGCTCTCATGGTGTCT	59.898	60.017	184	AGTTTGGTGCTTTGAAGAAACAGAACCTATTGATTGTTGCTGCTGCTGCTGCTGCTGCTGTTGTGAAGAAAATAGAATTGATTTATAAAGATAACAAGAAGAATATACATAGCCACTATGCCACCTCGTAGATATGCAATTGGGAGGGCTGATGAGGCCGCTCATCCAGACACCATGAGAGCTGCCTTGGCTGAGTTTGTCTCCACTCTTATCTTCGTTTTCG
3082_1	3082_1_Fp	3082_1_Rp	CAATAATTTCGTGGCGGAGT	CCCACGTATGCCTACCAAAA	59.96	60.742	222	CAATAATTTCGTGGCGGAGTTTCCAATGTTTCCTAAAAAAATTTATTTAAATTCCTTCATATAACCATACGTATTATTAATAAACCAATATTTTGGAACGATTATAATATATATATATATATATATATATATATATATATATATATATATATATTTATTTATTTATTTATTATGTAAACACTAAATCCATAATATAAGATAATTTTGGTAGGCATACGTGGG
3094_1	3094_1_Fp	3094_1_Rp	TGGCAACTTAGCATATTCAGC	GGCGTTTGGTATCGGACTT	58.083	59.947	206	AATGGCAACTTAGCATATTCAGCTGTAAATTTTATATATATATATATATATATATATATATATATATATATATATATATATATATATATCCAAAATGAGACAGTACTAACAAGATGCAACACAAAAAGAAATATTACATTACATAATTAATTATTAAAATATTCGTTAGTTAACCAAATATCACCTATAAAGTCCGATACCAAACGCCCGTCGGAGAATCTT
3118_1	3118_1_Fp	3118_1_Rp	GCATCTTTGCTTTTGCCATT	TTGAAAAGATTCGCACCTCA	60.217	59.395	202	GCATCTTTGCTTTTGCCATTAATCAACTGAGAGCCTATCATTCTATGGAGATGATTCTTTTCTATCATTTATCTAATCCTTGTACTTGTCAAAGAGGGATGCATATGCTTCCAACATCTTATATATATATATATATATATATATATATATATATATATATATATATATATTGTTTACAGAGATGAGGTGCGAATCTTTTCAATAATACTGTTGACAAAAGG
3119_1	3119_1_Fp	3119_1_Rp	GCCTCTGACAGAATTGAGCA	GGTACTGGGTACTGGGCTGA	59.116	59.989	189	TCCCTCCTCTATCAGCCTCTGACAGAATTGAGCATCAAAGAAGGAAGGTCAAACTATTATCCATGCTTGATGAGGCATGTAATCTCTCTCTCTCTCTCTCTCCATTTCCCTCTCTCAACAGTCATCAGGACCCTATCTTTTTGTTTAATTATTATTATTATATATTAAATGCAACATTATATTCAGCCCAGTACCCAGTACCCAGTACCGAATAGAAAATT
3132_1	3132_1_Fp	3132_1_Rp	GCATCATCGGAAAATTCTTG	ACAACACCGTAAACGGCTTC	58.16	60.037	206	CTTCGCATCATCGGAAAATTCTTGCCAGGTAATAATAAATAAATAATAATAATAATAATTTAATATCGCTCTTTTCTTTTTCTTTCTTTTGTTTTTATTAATTTAACGTGCTGTTGTTTTATTAGCGCGGCTGCTGACCGTTGAAGTGTTGAACAAGTATTTGGCGGAGAGGGTGTATCCGAGATTGGCGAGGAAGCCGTTTACGGTGTTGTACGTTCACA
3144_1	3144_1_Fp	3144_1_Rp	GCTTTGGTTCTTGCAGGTTC	AGCCAAAGGGTTGGTTTCTT	59.859	59.976	150	ATCATCCATGTCCAGTGAAGGTGCATCAAGTGAAATCTTTACAACCATGAGCAGAGAATTCAACGCTTTGGTTCTTGCAGGTTCAGCTATAGAGACAACAAACGAGACTACTGATGTTGTGAATAATAATAATAATAATAATAATAGTGGTAGTGCTGCTCACTTGGCTAGGATTGGTGAAGATGACATACCTGAAGAAACCAACCCTTTGGCTATAGTA
3177_1	3177_1_Fp	3177_1_Rp	CAAGCTCAATATCGGATTCCA	GGAGCTATGTGGTGGAGGAG	60.045	59.679	99	ATTGTCAGCCTCCACAATATCTCCTTCAAGCTCAATATCGGATTCCATTATCTCATCATCATCTTCTTCTTCTTCTTCTTCTTCATTTTGTTCTTCCTCTTCATTCTCCTCCACCACATAGCTCCTCTATACAAACATGTACGTATATTATCACAAAAATACACGTACATATAACTTTATACGCAATTAAAATAGAGTGAGACAGTGAAAGAAAGAATA
3205_1	3205_1_Fp	3205_1_Rp	TGATGAAGCAAGGTACGAGAGA	AGCCCACAAAACACAACACA	60.015	60.049	117	AATTAATTCAATCCCTCTCTCAATCTGATGAAGCAAGGTACGAGAGAAAAAGAGAGAGAGAGAGAGAGAGAGAGAGAGAGAGAGAGAGAGAGGGAGGGAGTGAGAGAACCAAAGAAGAGCCTTGTGTTGTGTTTTGTGGGCTGGAGGAGAGAGGAGTCAAGAGGTTTGTCTAATGAAGAGATTAATGGAGAAATAGTAGAGTCTGCCTTATCCTATCGT
3216_1	3216_1_Fp	3216_1_Rp	TGCAAAGGAATTTCTGCTCC	CCAACTTTGGTGGAGGAACT	60.331	59.037	151	AAACTTGGTCCATCCTAGTTAATTTTTAACAAGATGACCAAATTTGCTCCATTAAAGAAGCAAATGAATTTCTGCTCCTAGTAATTTAGCCTGCAGCAGCAAGGCTCATCAGCATATATAATAATAATAATAATAATAATAATAATTAATATTTAAAAATAACAAAAAACTAATTAAGTTCCTCCACCAAAGTTGGGCGGTGGGGGCCAAATAGCTCCA
3254_1	3254_1_Fp	3254_1_Rp	CCAGCCATAATGATTGCAAAA	GCGCTTATTTTATTTTCGTCG	60.816	58.943	206	TTTCCAGCCATAATGATTGTAAAAGTCCAACTAACCAATCAACTATATTACGAGTACTATCAAATGCAATGATTACTATAGTCCAACTATATAATCAACTACAAATGATAAGTTTGAATACAGTCCAACTGTTTCAAAAAAAACAACAAAATATTAGTCCAACTAATATATATATATATTTAAATATAACGACGAAAATAAAATGAGCACGTATTGGA
3282_1	3282_1_Fp	3282_1_Rp	CGCAGAGATTTTATCGGCTC	TCAACAGAGGCATGAGTCCA	59.945	60.402	180	AAACTGATGGCTTAAGTGGGCGCAGAGATTTTATCGGCTCTTTAGAAGGCCACTACATGGAGTGTAATGAGGTGGATTTCTCCTCATACCCCAAAACAAATATATATATATATATATATATATATATACACACACACAGAGTTCACAATTCTAGATGAAACGTTTGGAATTAACAGTCAATGGACTCATGCCTCTGTTGATACGAATTCAATTCCTC
3283_1	3283_1_Fp	3283_1_Rp	AGGAGGAAAGGGAATGCCTA	TGGTGACCTCTGTTGTATCCC	60.032	59.835	180	CACTGAGAAAATGGTACCCTAATTTTTCATATGCTTAAGGAGGAAAGGGAATGCCTAAATTGACATGGATAGAAACTATAGAAAGAAACCTAAATTTTATTGAGTTTGATGAATCAATATATATATATATATATATGGAGAGAATTCAGTCAGGACGTCTTGTATCAATATGCTCATTTCATCACCTATTACCCAAGGGATACAACAGAGGTCACCA
3288_1	3288_1_Fp	3288_1_Rp	TGTGCCTGGGAAAATAATCA	CATGTCAGCAACAGACCACA	58.965	59.265	207	TTTGTGCCTGGGAAAATAATCATTAAAAACAAGATTACTTGAGAAAAGATATATATATATATATATATATATATATCGATAAAATTGATTGTTTTTTATTTTTATTTTCTGTTTTGCATCTTGTAGGATACGAGAAACAATTATTTAAAAGAACGAATGAGAAACAAGCTACAGAGAGGGAAGCTTATCTGTGGTCTGTTGCTGACATGTAACTTTA
3337_1	3337_1_Fp	3337_1_Rp	ACTGGTCCGATTCTAAAATAATTG	GTTATCGTCCACGTGTCCCT	57.781	59.851	173	ACTGGTCCGATTCTAAAATAATTGAGAGAAACTTATATATGATACACTGAATATGTAAAGTCAATAAATGTATGATATATGTTAATTAATAATTATATATATATATATATATCTAAATATTAATGAATTGACGTCGTTCATGAGTCTTTCTTGAGGGACACGTGGACGATAACGGTTTCGGTCGTCAAGAGTCCAGATTGTCGTCTAACGACCCGT
3339_1	3339_1_Fp	3339_1_Rp	TATGGGAGAGGCACCAAAAA	CCTCGGATGGTAAGTAGGCA	60.439	60.088	108	TTATGGGAGAGGCACCAAAAAAAAATAAAAATAAATAAATAGATATATATATATATATATATATATATATATATAACCAAATGATATTCTGCCTACTTACCATCCGAGGACGTTATGGATTCTAACAAGGTGGTCGAGAATTGCTCTATCCAATTTGAGAATCAAGTTTTATGAGCAGAGTTAGTACTGTTGAGTCTAAAAGAGTTTGAGGTAAGA
3383_1	3383_1_Fp	3383_1_Rp	TGTTCTCTTAATCGGAGGGC	CTCTTCTCCCATCATCTCCG	59.269	59.755	187	CCTGTCATGCTTGTTGTTCTCTTAATCGGAGGGCGGGGCCGCTTCCCTAACAACATCTTAATTTATTGGCTTCAGAGAAAGAGAGAGAGAGAGAGAGAGAGGAGTACAAGTTTTGAAACTGGAAGGTGAGAAGAGAAGAAGAAGATGACGATAATTAAAGACGAAGATGATGGGAGAAGAGTGTGAGAGAGAATCTGGGCCGTTGCTTGCGGGCA
3407_1	3407_1_Fp	3407_1_Rp	TCAGGAGTTTTAGATGCTCCA	CATGCATTGGGTGAAAATGA	57.562	60.321	133	TTCAGACCATAGATTCGAATCTCAAAAATATGTTTCTTATAAAAATTTGGAACAGTCAGGAGTTTTAGATGCTCCACTTTATTGTGTAAATGGTGATTTAGCAATATGTGTGTGTATATATATATATATATATATATATATTAAATGATAGGTGATGACGTGGATTTGTCATTTTCACCCAATGCATGTTATTGAGTTTATCAATCTATTTTGG
3431_1	3431_1_Fp	3431_1_Rp	GCGTACGTATGCTGTTTTGC	TTGGCTCAGTCTCGTCCTTT	59.401	59.989	157	CAAGAAATGGAAGCGTACGTATGCTGTTTTGCAAAATAATAATAATAATAATAATAATTCTCATGCATTAACATCAACTCATGTATCTTTTACAAAATATTACTTGTTTTGCAGCATGTTTAAGGAATACCCTCACCCAGATGATAAGCAAAGGACGAGACTGAGCCAAGAACTTGGCCTCAAGCCACGCCAAGTCAAGTTTTGGTTCCAAAA
3479_1	3479_1_Fp	3479_1_Rp	GCTGTTCATGCTCTAACAAGTCA	ATGCCACGTACCATTGGATT	59.576	60.081	143	ACATGTAACAAGCTGTTCATGCTCTAACAAGTCAATCAAAGAAAAAATCTTTTTCATTTTATCTATATATATATATATATTTTTTATTTTTATTTTTAGCACAATCAAAGAAAAAGACACACAAGGCTTGTCAAAATCCAATGGTACGTGGCATTGTATCCCGAGTGCATATCATATTATCATCCATTCGGAATCGGCTATGAAATTTATGT
3480_1	3480_1_Fp	3480_1_Rp	TCCAGAATGGGTGATTTGGT	AAGACAAGGAAACTATGGCAAAA	60.173	59.215	129	TCACCTTAAGGTTTCGAGTTCAAATTCAGAAGGTGCACTTCTTGTAAGAGCCTGAGACAACTAGAGTTTCACCTGCGCCGCGGTCCAGAATGGGTGATTTGGTGGTGGGATTTCCACCGATTTCAAAAACAATATATATATATATATATATATATATATTGATAGAGTTCGTGTATAACCAATATGATATTTTGCCATAGTTTCCTTGTCTT
3488_1	3488_1_Fp	3488_1_Rp	TTTGTCACGGATAATTGCCA	CCGAGAGCAAGTCCTATTGC	59.93	59.978	148	TTCAACACTTATTACAACTCAATTGAACTTATTTTGTCACGGATAATTGCCAATAAATATGGAACTAACAATCTTACTTATGACCATAGCATAATAACATAATAATAATAATAATAATAATAATAATAATAATAATAATAAAAGCATCAACTGTTTGCACGCAATAGGACTTGCTCTCGGATAGACTAGACTAATATTGAGATACAAAAATG
3566_1	3566_1_Fp	3566_1_Rp	CAAAATATCCACATGAAAATTAGTCG	CATAGGCATAACATGGGTACGA	60.03	59.742	173	ATTTTCAAAATATCCACATGAAAATTAGTCGAATAATGATTTTATATATATATATATATATATAATATATATCTTTATTCAATACCCAACTAAAATGGAAAAACACTAAAGTTCCTTAGTTAAAAAAACAAAAGCCAAATTAAATATTTCTTCATATCGTACCCATGTTATGCCTATGTAGACTCAGATATCATTTCTTCGTACCGAACT
3592_1	3592_1_Fp	3592_1_Rp	CGAATTATTTCGGGTTGATTT	TTAGAGGATTGGCTTGGGTC	58.005	59.126	146	CGAATCTAATAATCAATATTTGAATTTGGATTCGGGAAAAATTTTATCCAAATTATTTCGGGTTGATTTAGTTTTTCTTGGATTGGATTTTTTTCGACCCATTTTTTTATTAAAATATTTATATTTATATAATTTATTATATATATATATATATATATATATTATTTTTAATTTCCGACCCAAGCCAATCCTCTAAATCTAAAGTCCGA
3653_1	3653_1_Fp	3653_1_Rp	ATACATGTGTGTAGATTTGAAATGAAT	TCTCATTGGAAGGCTCTTGG	57.231	60.331	137	TTTGGAGTGCACTATAAATATACATGTGTGTAGATTAGAAATGAATTCAATATATATATATATATATATATATATATATATATATATATATATATAGTATCAATCAATGTGCCTGTTGTTTTATGATTCTGTGGTCCCAAGAGCCTTCCAATGAGAAATCTTTTTCTATCTCTACATCACTGACGTCAGTATAATCGTCCATGTAAA
3673_1	3673_1_Fp	3673_1_Rp	GGCTAACGTTCTCCTAATATACTTGA	CTCGGGCCCAAATTTTATT	58.507	58.885	188	TCTTGGCTAACGTTCTCCTAATATACTTGAAAATAATTTTATTTGAATTTCTATGTTTTAAAGTTTTTATATTAAAATTTAAAAATTTAGTTTTTTATATATATATATATATATATATATATATATATTTAAAATGAAAAATTAATTTATATAATTCAAAAAATTATTTTATTAATAAAATTTGGGCCCGAGCACCTCGGGCTAGG
3687_1	3687_1_Fp	3687_1_Rp	TTTATGTGAGAATATGTGACAAGGAA	TGAGGTTCAGGTTGTGATGG	59.028	59.52	125	AAAGCTACACTAGGGTTTTAAATATTCTATTTTATGTGAGAATATGTGACAAGGAATAATTAAAATCTAATTATATATATATATATATATATATATATATATATATATATATATATATATATATATATTTATCTAATGACCATCACACCCTGAACCTCATGAAACTTATAGCATAAACATACCACCTTGAAACCAAACCTAATTTT
3717_1	3717_1_Fp	3717_1_Rp	TGATTAGATAACGAAGTTTCCAACAT	ATGTGTCACGTGCATTCGAT	59.404	59.999	159	GAATGATTAGATAACGAAGTTTCCAACATTTCTAATATATATATATATATATATATATATTATTTGATGTTCGTATATCAATTGATTTGAAAAGCTTAGATGAACAACTGGAGAGGCATCTGAACAGAGGCAGAAGTGGGATATCGAATGCACGTGACACATCGGCACACCGTCTACCGTGGCGTCTACGAAGGCCAGGATGTCG
3757_1	3757_1_Fp	3757_1_Rp	ATTCCAGTCTCCATGTTCCG	AATTTCCTGTTGCCGATTTC	59.927	59.022	121	CCCTTAGTTAGAATCATTGAAAAATACCAGTGAACCAGTGGCTGAGCTCCCACTATTCCAGTCTCCATGTTCCGCGACATCAAAACTAATACATCATTAATAATAATAATAATAATAATAATAATAATAATAATAATAATAACTAACACTCGTGGGAAATCGGCAACAGGAAATTAAATTACTTTTTCTAGACAAGTTTCCTAT
3804_1	3804_1_Fp	3804_1_Rp	CCGAGCCGAACCTCTAATTT	TCATTATGGATGTGCCTGTG	60.573	57.907	152	CTGGCCCGAGCCGAACCTCTAATTTTAAAAGTGCTCGGACTTTTTTGCCACTTTTATTTAAAAGTGATAATTCCTTTATATATATATATATATATATATATATATATATATATATATATATATGCATGAATAATATACACAGGCACATCCATAATGATTGTTTCTAAATTTATAATATAAACAAAATTTACGTGAAGCCTCT
3842_1	3842_1_Fp	3842_1_Rp	GAGTGACAATATGCAGGGCA	GCAAGTCACATTGAGCAGTTTT	59.679	59.429	133	AAAGGGAAGAATCAGAAATTTCAAGGTTAACAAACTCTGAGTGACAATATGCAGGGCATATATTTAATAAACAAAACAATTAATAGGAAAGGAAAAGAACAGTATTTTTTGTGTGTGTATGTGTGTGTGAGAGAGAGAGAGAGAGTCTGTGTACATGTGTTGTGACAACTTGAGCATAAAACTGCTCAATGTGACTTGCT
3848_1	3848_1_Fp	3848_1_Rp	AAATCAATCTCCAAAATGCAAA	ATCAGGTTTTTGGCGGTG	58.607	59.496	92	ACAAAGCTCCAAACAGATGTTTCAAAAATTACACTAATCCAACATTTTAAGGATAAATCGAACCAATATCTTACTTAACACTCAAGCAAATAAATCAATCTCCAAAATGCAAATGAAATTTCAAAAATAATATGTGTGAGAGAGAGAGAGAGAGAGAGAGAGAGAATACGTACGCTTTCCACCGCCAAAAACCTGATGAA
3874_1	3874_1_Fp	3874_1_Rp	GCAAAATTGACAAAACCCCA	GCTAGGGTTTTGGTTGCTGA	60.712	60.249	86	ATCATCAAGCAAAATTGGCAAAACCCCACAAGAAAATAATAATAATAATAATAATAATGGAGGTAGCTGTATCAGAAGGAAGCAACAAGAGCAACAATTGCAACAACCAAAACCTTAATAATAATGATAATAATAATACAACGACAACAAGTACATCAGCAACCAAAACCCTAGCCATCATCAAGAAGCCATCAAAGGA
3908_1	3908_1_Fp	3908_1_Rp	CCTTTCCATCATTCTGGTGC	CAATATGCGGGACACAAAAA	60.461	59.42	118	ACAGGATTTTTCTACCAGACCTTTCCATCATTCTGGTGCTATGCTGAATATTTATATGGAGAAGATTTCTACTATTCTGAAGGTCTACTTTGTGTGTGTGTGTGTGTGTATTTTTTTGTGTCCCGCATATTGTTATGTTTCCACTGATACTTATTATGGTCATCTTTATGTTCATTATGCAGGTGTTAAAAGCTCATA
3966_1	3966_1_Fp	3966_1_Rp	GACTTGAGTGGCAAAAAGCC	TTCTCCATATGCACGGTCAC	59.859	59.527	155	CAGACACCAAATTGACTTGAGTGGCAAAAAGCCAGCCCTAAAGTTTTCTTAACCTTTTCTTGCTTTTCAACAACTCCTCTTTTATTTTTATTTTTAATTTAATTTCTCAAAGCATTAAATTATATTGAGAGAGAGAGAGAGAGAGCACGTGACCGTGCATATGGAGAACAGTGACACATTTGTATCCAGGTGGTG
4044_1	4044_1_Fp	4044_1_Rp	CGGAGCTTGGTTCTGAAAAA	CCGTGCTCAAGAACATTGTG	60.357	60.301	163	TCCTCGGAGCTTGGTTCTGAAAAATCATGTTGTTGTTGTTGTTGTTGTTGTTGTTGTTCAGCAAATTCATGAGCTCATCTCCTCTAGTGTGATTATCATAGTGGTTAAAAAGAGCCTCAATGTTATTGAAGACTCGGTGACATATGACACAATGTTCTTGAGCACGGCTGAAACCATTAGGGTTTCCATTT
4078_1	4078_1_Fp	4078_1_Rp	TTTTGCCCTTTTGTTTTTCG	ACTTTTCCATGTGGACGCTC	60.082	60.119	93	GCTTAACTTCTCAAGTAAGTGAGACATTAGAAGACAGAAAAACACGTATTTCAATGTAGTGTTATTTGTCTTTTAGTGCATTGAATTATGTGTTTTTTTGCCCTTTTGTTTTTCGTCATTTGTTTGGTCATATGTGTGTGTGTGTGTGTGTGTGTATGTTTATCATGAGAGCGTCCACATGGAAAAGTTA
4100_1	4100_1_Fp	4100_1_Rp	GAGCCTGGTCATGGTTTAGC	ATCCGATGAGTCGGAAGAGA	59.7	59.761	110	AAGAGACAGTGGTGCGAGTTGCATTTATAGCTCATCCTCTCAAGAAAATTTTAGAGCCTGGTCATGGTTTAGCACTGATGATGATAATGATGATGATGATGGGAAAGAAGATGAGACCGAGACGCTTTTCTCTTGGAAGAGTCTCTCTTCCGACTCATCGGATTTGTTTCTCCGCGGGCACCGTTCTCG
4136_1	4136_1_Fp	4136_1_Rp	GGTCGGTTTCAACTGGGTTA	CACTTGCATCAACAAAAACCA	59.83	59.618	98	TCGACTCATGTGAGGTCCTTATACCTTGTTAGACTATGGTCGGTTTCAACTGGGTTATCTGCCTTTATCTCAACCTGCTTAGAAAAGAAGAGAGAGAGAGAGAGACACTGATTTTGGTTTTTGTTGATGCAAGTGAGCTTCAACATCTGCTTTGAAGTCATATATAGAAAGTTCAGTTCAAAGGAAG
4482_1	4482_1_Fp	4482_1_Rp	TTGCTGTTTCGTTTGTTGTTG	GGTTTGGGTAGCTATTTTTGGA	59.801	59.395	148	TTATTTTGCTGTTTCGTTTGTTGTTGAGTTCATTTCATTCTATTAATAAATATATATATATATATATATATATATATATATATATATATATATATATATATATATATATATATATATTGGAAAAGTTGCTATCCAAAAATAGCTACCCAAACCTTATT
22_1	22_1_Fp	22_1_Rp	CCAGTGTTTCATGCAACCTAAA	GTCAAGTTTTTGGCACCGTT	60.032	60.015	211	GATACCAGTGTTTCATGCAACCTAAAAGTAAACAAAAAAAATACGAATGCAATAATTATAAAAACTAAAAATAATAAACAAGTGGAAAAAAAACTTAATTAAAAATAAAAATAAAAATAAATGCAAAAAAGAAAAACAAAATACATATATATATATATATATATATACACACAATATTATTTTATCTACTAAATTAATTCCCCGGCAACGGCGCCAAAAACTTGACACGCTTAAAAATGTGTTCTTTACTCCCAAGTATAAGAGTGTCGAAGT
37_1	37_1_Fp	37_1_Rp	CCAACTACAAATGAAAAGGTTGG	CCCAATACGCGCTCATTTTT	59.795	62.17	179	TTTCCAGCCATAATTATTGTAATAGTCCAATTATTCAATCAACTATGTTTTGGGTACTTTCAAATGCAATGATTACTATAGTCCAACTATATAACCAACCACAAATGAACAGGTTTGATTACAATCAAATGTAATTATTACTATAGTCTAACTATATAACCAACTAAAAATAATGTAATTACAGTCCAACTGTTTCAAAGAAAACAACAAGATATTAGTCCAACTAATATATATATATATATAATGACGAAAATAAAATGAGTGCGTATTGGG
101_1	101_1_Fp	101_1_Rp	CCGAACCAACATATCATGTCA	CAGCCGACTTGCTCTCTTTT	59.262	59.757	239	CTCGATAAGTCAGTATAGGGTAATAACCGAACCAACATATCATGTCATATAATATCTTATATTGATAAATTAATCATCTTTGATTGAATATATATATATATATATATATATATATATATATATATATAAAGAAAAAGAAAAGAAAATGATGTTAGAGGCAAAGCAAACTAAGTCAAGCTTTGAACAGAAATGAGTCGAGCCATTTTAAAATATGCTAATGAAAACGAAAAAAGCCGAAAAGTTTGAAAAGAGAGCAAGTCGGCTGAGACGTGA
160_1	160_1_Fp	160_1_Rp	TTTTGGAAGCAAACCCACAT	AGGGCCATCCAGCTAGTTCT	60.344	60.233	176	TTCATGCTTACACGCCCGAACAGGTACTTCCTTTTGGAAGCAAACCCACATCCTAACATATATATATATATATTAGTTTTTAGTATAGAAAAATAAAACCATACTAATTCATTCAATCATGATGAACCAAATAAATTTACTTAAAATAGATAAACCTTAAAGTGGAACCCCACCTGAATTTTGGTCTAGAACTAGCTGGATGGCCCTCCCTCCATCGATTTGCCTGATATGCGTATCAGACCATGTGATGCTAAAATCTTCAACAAAAGTAG
167_1	167_1_Fp	167_1_Rp	TCAATCAACAATGTTTCGGG	CGCTCATTTTATTTTCGTCG	59.371	58.445	227	TTTCCAGCCATAATGATTGTAATAGTCCAACTATTCAATCAACTATGTTTCGGGTACTATCGAATGCAATGATTGTTATAGTCTAACTATATAATCAGCTACAAGTGATAAGTTAGAATACAGTCAAATGTAATGATTACTATAGTCCAACTATATAACCAACAATAAATGATGTAATTACAGTCCAACTGTTTCAAAGAAAACAACAAGATATTAGTCCAACTAATATATATATATATTTAACGACGAAAATAAAATAAGCGCGTGTTGGG
200_1	200_1_Fp	200_1_Rp	CTCAAGCGGTTAAAAGAGGG	TCCCCCACACACACTACAAA	58.97	59.848	178	CTCTTCTGGTTGTTGAACAAGTTTTAAGAATTCCTCTGCTTTGTACTTGGAATATTTTTCTCAAGCGGTTAAAAGAGGGTGTTATATATATATATATATATATATATATATATATATATATATATATATATATCAATAAAGGATTCTCATTTTATCAAGTACTAAATTAAAAGATGTTGTGTTATTTGTCTTTATAGTGCTTTGAAATTTATATCTTTTTGTAGTGTGTGTGGGGGAATAATTTCATAGTTTTAAAAATCCGATTGGGCTGG
229_1	229_1_Fp	229_1_Rp	AGTTTGGGATAGCCGAGGAT	AGTGCATCGATTCCCAATTC	59.925	59.9	185	TGACCGTCAGGTCATGAGTTCAAATTTAGAAAGTGTATTTCTTGTAAGAGTTTGGGATAGCCGAGGATTTCACTTGCTCGACTATTTGACGGCGGGATTTTCAACGATATATATATATATATATATATATATATATATATTTAAAAAAAGAATGGCTTGAAGAACTGTTAGTTTAGTTGCTGGTATACGTGGAATTGGGCTTAAAGTTGCTTGGAATTGGGAATCGATGCACTGTTTCTCATCCGAAATATTCGAGCTCAAAGGTTCCTGCA
261_1	261_1_Fp	261_1_Rp	GCACAACCTTCCCTTGAATC	AATAATATCCCGGGAGCAGG	59.532	60.13	224	ATTTGGAATGCACAACCTCCCCTTGAATCTCATTATACCATCATTATCAATCGAAAAGTCCATCTCTTTACCTACTTCCAAATTTTATACATATATATATATATATATATATATATATATATATATATATATATTCATTAGTTTTGCCTCATTCAATTGTCTCTTCTTTATCCTTTCGAGCAAAACTAGTTGGTAACTTATAGCTATTAACATGTGTTCCTGCTCCCGGGATATTATTTTCAACCTTAATTCTTGTATATCTTTCCATATCT
270_1	270_1_Fp	270_1_Rp	CTTTCAACAGTGGCCCAAAT	CAACGCAGAAACTGGTTCAA	59.971	59.881	191	AAAGAAAATTAAAGCTAACTTTCAACAGTGGCCCAAATGGCCAAATGCTGCATCGTGTAGCTAGTTTCAGTGTCTCTGCCTCTCTCTCTCTCCCTCTCTCCAGTGTCTTGTAGTTAATTTGTAAGCTACAAAAGAAAATTTAGGAAAGGCATGGAGATTGGAGAGCTTTCAATTCCAGTTATTGAACCAGTTTCTGCGTTGGTAATATCTAAAGCTAGCTTTGATAACTGATTACCAACTTAAGCATTAGAGGATTTTCATCGGCAACAACT
275_1	275_1_Fp	275_1_Rp	CCACCTGAATTTGCTCCATT	TGGTTTGGAAGCAAGAGAAAA	59.933	59.847	87	AAAAAGGAAATTAAAATAGTTAATTAAGTAAACTATTTTCTTCAAATTAAACCATGCATGTGATGAGAAGCATCCATAGGAAGCAAAGGAAATTCACCAAGTTCTTGAATGAACCCATCAAAGTCTGCAAATCCATTTAAGAAACCACCTGAATTTGCTCCATTCCACATCATCATTTCTTCTTCTTCTTCTTCTACTTCTTCTTTAACCTTTTCTCTTGCTTCCAAACCAAGAAAAGTGCTTCTGAGTTCAACTTTTTTGGTCACCATAA
288_1	288_1_Fp	288_1_Rp	AGTGCGATGATGAATGGACA	TGTCAGTGAATTTTCCAGCTTT	60.08	58.882	181	CTGTCCTAACTGGATTCATGAATTGTCTGAGTGTCATAGGATGATTAAGATCACGTGTTGCCTCGACCCTATGAACACCCCTAGTGCGATGATGAATGGACAAATGTGTTTTCATTTTCTTATAAACTTAGGTATATATCCTTGCCCATATACCTCGAGGCCTCGATATCATTAGCTGCCACTGCTTATTTATTTTCTCATGGAACATATATATATATATATATATATATATTTGAAAAAGCTGGAAAATTCACTGACAAATTACCATTTT
300_1	300_1_Fp	300_1_Rp	TCGCCGTTGCTTAATCTCTT	AAAGAGAAAATTTGCTGCCA	59.982	57.635	93	AAAGCAAACACGAAACTCTTATCACGGATTCGGTCAAAACGAGAAGTAAAATCAGTCGACGGAAAGACTCACGAAGTTAAGGTAAGCAATCGCGGCATCATGAGGGCATTTTAGGGAAATCCACCATGGTTCACGACAGGAGAAAGAGTCGAGATAATTTCTCGCCGATGCTTAATCTCTTATGTTTGTCTAACTTCTCGTCGGATTCTCTCTCTCTCTCTCTCTCTCTCTAATATATATCCTCGATGGCAGCAAATTTTCTCTTTAACGG
312_1	312_1_Fp	312_1_Rp	TGATAAGCCTGTTCCATCTTG	AGGTTCGAATTCATGGGATG	57.836	59.75	225	AAATGATAAGCCTGTTCCATCTTGTCTACAATTAATCAAAATTTGTGTCCTTATCCTATCCTTAAGTCGATGATATATATATATATATATATATATATATATAATTTATTGAAATAGTTAGAAATCTCAATAAAACTTCAAACAACTCATTTCGGGTTTAAGTAGAGTAGGTAAAACATCTGACTGTCTCAAGCTCTTATAAAAAATGCATCCCATGAATTCGAACCTGGGTGCATTTTCTTTCTCTTTCGCCATTAATATACAATTTTTT
328_1	328_1_Fp	328_1_Rp	TGGAAAGCATTCAATATCAATTT	GACGTCGCAGAAGAGAAAGC	57.723	60.285	185	GCCTCTGCTTCAAATTATGAACAAAAACTATGTGATTAATTTTCTATTTGAGCTCTATGTTTTCTCAGTTACTGGAAAGCATTCAATATCAATTTAAATAATAAAATATATATATATATATATATATATATATATATAAAGGAAAAAAAAATTCACAGGGAGGAGACCTTACTATCAACTACAGCAAGAGCTTTGGAGTCATCGACAGGCTTCTCTTGATGATGTGATTGAACAACAGCTTTCTCTTCTGCGACGTCGTTCTTCGGCACAG
333_1	333_1_Fp	333_1_Rp	AACCCAAACAGCGTGATACC	TTACACGAAAGGCAATGCTG	59.859	59.872	255	AAGTGCAAACCCAAACAGCGTGATACCCCCATGGTTGTGCTGCAAATATGCAACTGCAGCATAGAATGATTAATATATATATATATATATATATATATATATCATAATTTTGATATTCTTTTAAAAATATAATAATAAATGAAACTGACCTAAAGCTTGTCGGGTCTGGAAGGATGATGGTTCCTGTGAGGAAACTGTACTTATGTAAATGTCTGATGAGTCGGAATCGCTGCATTCAGAATCAGCATTGCCTTTCGTGTAATTATCTGAT
336_1	336_1_Fp	336_1_Rp	CAGGCTTTATCCGACCCTTT	CAACTCCAAAAGCATGGACC	60.443	60.495	114	TGGATTTTGATAAGCCCAACCCGAGACCGGGAAGTAATATTCAAGCCCGGTTCGGGAAAAACCCAACTCAAACTGTTACCCGACTAGTCGGTCTGGCCCATCTCAGGCTCAGGCTTTATCCGACCCTTTTTTTTTAATATATTATATATATATATATATATATATATATATATATATATATATATATATATAAATTTTAAGCCATGGTCCATGCTTTTGGAGTTGGGTCTGGCTCAGGCATGGGCCCTAGCCATACCACTAATTTTAAAAT
365_1	365_1_Fp	365_1_Rp	GGACGGACGGTATGTGATGT	CCCTCACATGATGGAGCTGT	60.667	61.104	194	GGACGGACGGTATGTGATGTAGTTCCCCATCAGATGATGACTGACTCGAAGCAAGCACGAGCACTCGTCTATGTGCCTCTATATATATATATATATATATATATACATATATTTATTTATATATATGTATGTATATGTGTATGTAAGTAAAAATGTGCATGAGGTGTTTGTTAAACAGCTCCATCATGTGAGGGATTTGATAATAGCTTAAAGATGGGGTTGTTATGTTATTAGTAGTGACTGGTGAACATTTTTTTAAAATTCGATTGGA
460_1	460_1_Fp	460_1_Rp	CCCTTTGCAAACACCCTTTA	TGGGACACTAAATGAATTTTTAGA	59.968	57.024	202	CCCCAAAGTGCAAGGTGGTGGGGTTTTGGAATTTGAACCACGAGGCAAAAACCCTTTGCAAACACCCTTTACTTTCCCAAATGAGACTGTCCATCAGTCTGTCGTGTCATGTTTAATGTAATTATTGTATGAACAATCTAGTGGTCTGTTAAGGTTTCAAATTTCACCTAAAATTTTTATTTCGAATATATATATATATATATATATATATATATGATAAATATAACATTCTAAAAATTCATTTAGTGTCCCATAAAAATTAAAGTAAC
491_1	491_1_Fp	491_1_Rp	AACTTGTTGGCAACGGGATA	GCGCTTTTCAACTTACCTTTTG	60.365	60.282	94	CTCGTGATATGTCTAGACAAATCGATTCATGATACGTGAACATAAGGTAATAACCAAACAAACATATATTTATGATATTCATTTTATATAATAACCCACATTGATAAATTAGCCGAATGTACGTCTGAATTGAACTTAAATTACATGATAATTAAAATCTTGAAGTTTTAATTTGTTGGCAACGGGACAATGAGAGAGAGAGAGAGAGATTGGTTTCTTGGCTTCTTGCTAGAAAGCAGAACAAAAGGTAAGTTGAAAAGCGCTTTTCA
559_1	559_1_Fp	559_1_Rp	TCGCTCAATTCCACAATCAA	CGCACAGAACAAACGAAGAA	60.197	60.027	89	ATAAATGTCTTGTGTGACGGCTGTTTGTTTCATATTATTTACATAAAAACCAATCATAAACCCTGATTAAAATTCGGTCAATTCCACAATCAAAGACAGAGAGAGAGAGAGAGAGAGAGAGAGAGAGAGAGAGAGAGAGAGTTACCATTTTCGCTTCTTCGTTTGTTCGGGGCGGCTGCAGCGAAAACCCTAATCGTTAAAAAACCCGAGGGGCAAAACGTGGCGTTTTATATATTATAAGCCGCTGGGTTATTTGAACCGACTTGAA
578_1	578_1_Fp	578_1_Rp	GAGATGTTTGGGAAAATGGG	TGGTTGCTTGAGATGATGCT	59.22	59.399	185	AATTCCTGATACCACTACTGTTGTACTGGCGAACTACCTGAGATGTTTGGGATAATGGGGTGAGCTTAGAAAGCTCAGTAAGTATAGTATTCAAAATCTCAACATGACCTCACAAATAAAATATGGATATGTAAGTGTGTGTGTGTGTGTAAATATGTGTGTGTGTATGTGTAATAATATTTGAAAATAACATATATAATAATAAGCATCATCTCAACAACCATTCTGTAACGACCCGGTATTTTAGAATAGTCTGTAGTATTCATTT
614_1	614_1_Fp	614_1_Rp	CGCGTGTGAAGCTCCATATT	CCTAAAAAGTCTCTTGGGGAAAA	61.188	59.989	154	AAGCTTACGCAATTATCTAGGGCCCCATTTCGTATGAAGCTCCATATTTGTGATAAAAAATTCTTTTATATATATATATATAATTCCTAATTTATAGTTAATTATATATTTTAATTTATAAGTTTCATTTTCAATATCAACTTAGGATATTTTCCCCAAGAGACTTTTTAGGTTTTTTTAACATTACAATAAACTAACTCCAAATTCTCTACTAAATACATTAGACTAACCACTTGATGTTCAACCTTAAATAATGAGCATTTGTCC
672_1	672_1_Fp	672_1_Rp	CGGCGAGATTCTAACGATTT	GACTGCTCCTAAACCTCCCC	59.32	60.074	110	TCACATTGAGGTACTGAGTTCGAATCAAGGGAGTGTTTTTCTTATAAGAATCCCAAGATTGAATAGGTAGTTTAACGGCGAGATTCTAACGATTTTAAAAAATATATATATATATATATGGTAGCTTAGTGTTAACAGTTTTACTTGTGTGAAATTGAACAAAATGGGGAGGTTTAGGAGCAGTCCTCATTAGTCTTTCTCAGTGAATAATGAGGATTTTAATTTGCATTCAGGGGATGACATTTCTAACATTGACAGCATCAGTCT
696_1	696_1_Fp	696_1_Rp	TCTCAGGAATTAACAGCACGAA	TCGTAAATGTTTTTGCTTCTCG	59.883	59.424	221	CATCAATAATTTCTCAGGAATTAACAGCACGAATATTATTTAATAACCTATAAGATTAATGCTGGTAGCAGTAATGGATATATATATATATATATATATATATATAAGCAAAAGAGAAATGATACAAACATAAACACAGATAAATTAGTTCACCCTTTTAGATATGTGTTATTAAATCTGGTTCAATTAGCTATATCCATGATATTTTCGAGAAGCAAAAACATTTACGAGAGAGCAATGCTTATTTATTGCTTAGTTTATAGCAG
727_1	727_1_Fp	727_1_Rp	TTCTGAAGTCAATGGTGCTTG	CCTTCAACTCTATTGAAGATAAGTTTT	58.912	57.117	231	AAGAATACTTCATATGTTAATCTAAAAAATTCTGATTCTGAAGTCAATGGTGCTTGTTAGAGATTTCAGGAGCCATTGATACTATCAGCTATTAATGAAGTTATTTACATAAGTATATTTGTATCAGAATCTTGAATTATTCCAAATGGTATCCATAACAACAATTAAACCACTAAATCTCTATTACAAAAAATATATATATATATATATATATCCTGTAAGGATATATTTAGTAATTCAAAACTTATCTTCAATAGAGTTGAAGG
732_1	732_1_Fp	732_1_Rp	TAACTCCCACTGCTTTCACG	AGGGTCAGTGGTAGCATACAAA	58.923	58.652	95	ATATCTAATATGTGACTAATGTGAGTATTTCAGAAGTCTCTTAGTTTTATGTCTTATATAAAACTTTATATCAAATATAGTAGAGACAACTCTCACTGCTTCCACGAAGAAAAGAAGACTTAGGATATATATATATATATATATATATATATAATGCTAGAAAGAAATTTGTACACTCCAATTGACCCTAACAATAAAACGTATTCTCTATACATTGATAAAATCAGACAATCTGACTAATATCAAAAAACAGAGAACACATATTT
772_1	772_1_Fp	772_1_Rp	AGAACCGAACGCAAGTGAAC	TCACCATCATCATCGTCACC	60.299	60.349	80	AGAGGAAGAACAAGCAGCTGGTGAGGAAGAAGTAACAACGAATAGAACCGAACGCAAGTGAACCCATGAAGATGACGACGACGACGACGACGACGGTGACGGTGACGGTGACGATGATGATGGTGAATTGTTATTATTTGAAGACGAAGTGTGGCTTCGCTTTAAAGCTTTCATCTATCTACTGTTAACTAACTATTAGGGTTTCAGTTCTATTGTCATTTACCTAGAGGAAGTGTAAAAAACGGCGGCCAACAGAGCGGAGACT
786_1	786_1_Fp	786_1_Rp	ATCCCCCATTAACGAGAAGC	TGACATTTTTCACTTGAGCCA	60.286	59.307	117	ACTCTTTTTATTTTAGGGTTAAATTGTAATAAATAGCAGGCAAAAATGAAGATTTGAGTAATTTATAGAAAGTTATTATTGTGTTTAGTTACTTATGGTTATGGAAAGTCATTATATTATCCTGCTCCAAAAATTTCCTTTAATCCCCCATTAACGAGAAGCACTGAATTAAAATGGATATATATATATATATATATATATATATATATTCAACATGTAAAGGTTAATGCAACACATATGGCTCAAGTGAAAAATGTCACTATAA
863_1	863_1_Fp	863_1_Rp	TCTATCCATCGTCATCACCACT	ATTACTCCCAGTGACCAGCG	59.434	60.134	149	TAAACCTAATAACAAACAATTCGTATACAGTGCACTCTCTAGCTCTGTCTCTCTCTCCTTCTCTCTATCCATCGTCATCACCACTGCCTCTCTCTCTCTCTCGCGTCTTCTCTTTCGTTCTGGTTGGTTTTTTTATTATTAATTTAAATTTTTTATTCGTTTTTTTGTTTAAATGGAGGTCCTTAGAGATTCTTGTAATTGCAAAATGGACCGCTGGTCACTGGGAGTAATTAATTGCTTAATTTTTAAAAAATGAAGTGGGGC
906_1	906_1_Fp	906_1_Rp	CAAATTATAGTAAATTAATCGTGGCG	CTTTGCTTGGATGGTGAGAA	59.352	58.847	218	AAACAAATTATAGTAAATTAATCGTGGCGCTGAGAGAGAGAGAGAGAGAGAGAGAGAGGGACTTATCTCTATACAAATAATTGAAAATAAATTATAGAGAGAGAGAAAATGATTCTTCTTCTTCAATTTTTTATTTTTTATTTTTTAAAAGATGATTCAAATCTTCAATTTTTGTAGGAAGAAAATGATTCTTCCTACAAATTCTCACCATCCAAGCAAAGTAATCCTGACAAAAAAATATTGAACTATAAAAGTAACACAAC
918_1	918_1_Fp	918_1_Rp	AACTGTGGGGGCATCTTTTT	AACATCGAATTGTCGGAGACT	60.723	58.66	260	CCAAACTGTGGGGGCATCTTTTTGTCCACCAATTGAATATATATTAATATATATATATATATATATATATATAAGAGTGATGATAAACAAGTTTTTAATCTATGTGATTTTTTTTAACTTCTATATTATAATAGATGTTAATTTTTTTAAAATTTAAATCCCAAATTTAGTATAAATTTAAAATCCTAATCAGCCACTTAACTTTTCTTAAATTTAAATCCTTAATTTTAGTCCAAATTTAGAGTCTCCGACAATTCGATGTT
996_1	996_1_Fp	996_1_Rp	TTTTCAAACCCCAAATCACC	TTTGCAACAGCAGCATTTCT	59.64	59.614	221	CTTGGAGTAGTTTTTCAAACCCCAAATCACCTGAACTCGAATTCTAAGGGAGAATGGGTTAAAAAAAAATTATACTTTATTCACCAGTTTTTAAAAATAATAACGAAAAATAGATAGGATAATAAAGATAGGTATAGTCATATATATATATATATATATATATATATTCCATAGCTCACTCTGCGAGCAAGTCAGATTATAAGGTGATAAGCAGAAATGCTGCTGTTGCAAACATACTGCCGCATGTTGTTCCATGTGGCTC
1000_1	1000_1_Fp	1000_1_Rp	TCGTGTCATCTGAAAACCCT	GTCAAGACCGACTGGGTGAT	58.129	59.969	197	AACTTGAAGTATGGTCTTGTGTATAAACCCTGATGCAAATTGTGCCATCTCAAAACCCTAGAATTTTCTCATATTTCAAGATACAGAAAAAGGTATATGCATGGTAATCACTGTTATATAGCATACACACACACACACACACACACACCAGTGATACCCACTTACTCTCATGGACCCTTTTGACCTTGAGGGTTTAATCATGGTGTCAACCAGTCTATACTCATTCATCACCCAGTCGGTCTTGACTCCTTTCGGTGGCCGG
1021_1	1021_1_Fp	1021_1_Rp	CATTGCTCCCCAAACAGTAAA	CATGTCAACTGGGTTTGTCG	59.982	60.001	158	CATTGCTCCCCAAACAGTAAAAAATAATAATATATATATATATATATTTGAATATAATCCCCATCAATGTATAAATGCATATTCATGTCATTTCATGTGCACGTTAGCGTTCTCGCTCTACATAAACTAACGTACACTCGACAAACCCAGTTGACATGACCGTTGAGCCTTTCTCACATTTTCCTAGAAAAATAAAAAGGTTTTGAAAGCGTTTTATGTTATTTTTTATATTTTTTTAATTGACGCGTGAAAGGTGGGGCC
1152_1	1152_1_Fp	1152_1_Rp	GCCATAGAATATGCCTGCTCA	CGCAACTTGTTATTTCGCAC	60.21	59.373	175	CAAATTTTGAGCCATAGAATATGCCTGCTCACACACTAAGATTCAAATAATAGGACTTCATAAACAAGCCATCACATTTATAACTATATGAAAGGATAATATTAATAGTAAGTGTGACTCTGTGTGTGTGTGTGTGTGTTTGTGTGTGTATTCCAACAAATAAATGTGCGAAATAACAAGTTGCGGGAAGTAATCTTCACAAAATGTCTTCAAGAGTGAGATAAATGATAAAGGACTCTCTACTAGTTATCAGGCAGAA
1153_1	1153_1_Fp	1153_1_Rp	TGACGTGATTCCACCATTACA	TGGCGGTCTCACGTTCTAA	59.832	60.397	219	GTTTCATATGTGACGTGATTCCACCATTACAAAATAGAATTTTTCTTCGAATATAAATATCCAATCTCTTTAAAAAGTAATTATTTAGTACTATGGGTGACATAATACTACTTATTAATTAGTATATAACATATGGAATTGTATGAAATATTATTAATATTAATTTAACATGACCGACAATATATATATATATATATATATATATTATATTTAGAACGTGAGACCGCCATTATATGGTATCATTTCTCTTCCTTGAGAA
1194_1	1194_1_Fp	1194_1_Rp	AAATATTCTGCCCCCGTTTT	TGCCCATGTTCAAAAATTCC	59.68	60.681	149	ATTTCCCATACTATTAATTATTATTATTTTTACTCGTAAAAATATTCTGCCCCCGTTTTACGTTTATATATATATATATATATATGAAAACCTTAACATCCCCCGCATTATTTTCTCAACAAACCCTCAAAGAATTTTCTCATTTCAGAAAATTTTTCAAGAACCCACAAGGAATTTTTGAACATGGGCAATTATGTATCCTGTATACTATCAAGTCCGTTGATGAAGAGCCCGAAGGCGGAGGCCAGAGTAATTCTCC
1203_1	1203_1_Fp	1203_1_Rp	TCACTCTCCTTTCGGTCAGG	CAAGATAACGGAGAGCTCGTG	60.377	60.023	177	CTTCGTCTCAGTATCTTTTTTAGGCTCTCTTCACTCTCCTTTCGGTCAGGTACAAACCTTATGTTACCCCTCCTTGATATTCAAACTTTCTCGAGGTAAAAAATCATCATCAATATATATATATATATATATATATATATATATATATATATAATTTAAAATTAATCAATAATAATAAAAAGTAAACACGAGCTCTCCGTTATCTTGAAAACAAACTACCTTTTCGTTTCCTCTAACTTTTAAGCATAACAATGGCTA
1248_1	1248_1_Fp	1248_1_Rp	ATTCGCAAATAGCAAACGCT	TGGAGTGGAATCAACAGGAA	59.881	59.059	185	TAAAGTCTTCGCCCAGATTCGCAAATAGCAAACGCTTTAACTTATTTTGACCAATAACAATATTTTTTTTGGCTGATTTTATAAATTTCCTTTTAGTCTGTTCTCTTTGCTTTACATTACATGTAGCATTATCATGTTCATATATATATATATATATATATATATTTATGCTTTATCTACTTTCCTGTTGATTCCACTCCACTAAACTATTCGATTCCTTTCTGTTATCTTCTCTTACTGTATGCTTTGAACCATTAT
1336_1	1336_1_Fp	1336_1_Rp	TCGCTGTCGTTATCATCGTC	CCGACAAAGGCAAAGAAAAA	59.83	60.215	124	GTCCAACCCCGCCCCGAGCTTCCTCAGCAGCCCCTGCAACGCGCTGCTAGCTGACGTCAGATTCTGATGCAAAATCCCCACTCCGCCGTCGCTGTCGTTATCATCGTCGTCAATATTCATGTCCATATTCAATTTAGGGATTTCGCTACTGTTATTATCATTGTTGTTGTTGTTGTTGTTGTTGATGTGTTCTTTTTCTTTGCCTTTGTCGGCGGAATTGTCGGGGATTTTGGCGCGGCGGGAGCTGTGGCGTGAA
1342_1	1342_1_Fp	1342_1_Rp	TATCATCCCGATTAGCTGCG	ACTGGCTCTGGTGTACGGTT	61.085	59.646	115	ATGGTAGCTAGTCTCGAATATAATCGGATAATCATGACCTAGTCTTATCATCCCGATTAGCCGCGTAGCATATATATATATAGAGCACTAGTACCGTATCTCACGTGAACATCAACTCCATATGTCTGAAGTGATACTTCCATCTGCACATCACACCCAATACACTACGCTTCTCTATTTGCCCAACATAACCGTACACCAGAGCCAGTTACGGCTCCGCGCGCGTCTATCCAGAGTGAAGGTGTCCCCAGTCCAA
1363_1	1363_1_Fp	1363_1_Rp	TATTTCCTTCGCAAGCGAGT	ACCGAACTCCCCTTATTGCT	59.982	59.962	178	CGGTAAAAATAATCAAAAATAAAAAGTACTTAATTGACTTTTGAGATTGAAATGTCACTAACCAAATACATTTATTTCCTTCGCAGGCGAGGGATGTCTCTCAACAAATATATATATATATATATATATATATATATATATATATATATAAGAAAAAACAATTGTTCTGCGGCGGATGCCGCTTTACATCTGATTACAATGTCATAACAACTCATATCTTGTACAGAACCAAGCATAGCAATAAGTGGAGTTCGGT
1435_1	1435_1_Fp	1435_1_Rp	TGTGAGTGTTGGAAGATGGC	CCCCAACAGAAGAAACCAGA	59.682	60.081	132	CTTACTTCCTTGTGTTGTTGTGAGTGTTGGAAGATGGCTCAACACCTTTCTTTTTCCCTTCTCTCATTCTTCCTTCTTCTTCTTCTTCTTCTTCTTCTTCTTCTTCTTCTTCTTTCTTCTTTTACGTTTTTCTGGTTTCTTCTGTTGGGGTGCACAGTATCCCCTTAAATACTAAGGGAAAAAGGAAAATAAACATGTGCAAAAAGTGGAGAATTGGTGGAAATATCTAGAATACCCGTGCACTATTCATCCAG
1465_1	1465_1_Fp	1465_1_Rp	AGATGTACAGGCTTAGCGGC	GATATGCTTCGAGACTCGGC	59.504	59.946	141	TCCCTCGTAGGAGAATGAAAAGAAAAATTTACAATTTATTGCAGATGTACAGGCTTAGCGGCTAAATCAGGCCATATATAAATAAGGAAACGTGTATATATATATATATATATATATATATATATATATATATATTCTTATAAATCAGTTCTGAAGTTTTTAAGCCGAGTCTCGAAGCATATCCAAGATTCTGTAGCCACTAGCAAGAGTGGGCTTGACCAAACAAGGGCTCAATATATGAGCCTGGACATTTC
1495_1	1495_1_Fp	1495_1_Rp	CTCCACTCGGAAAACCTCCT	TGATACCAGGTCAAGCTCACA	60.619	59.303	135	AGCCCCTTAAATTTTTTTTAACAATAATAGAAATACCCAGTGAATTTATAAATTAAACCCTTAAAAATTACAAAATCTCCACTCGGAAAACCTCCTGGCTTTGCCCCTGGTTCAAATTTTCGTATATTTTCATAAATAAAACAAATAATAATAATAATAATAATAATAATAATAATAATAAAAGGAAAATTGTGAGCTTGACCTGGTATCAGTTTCAGATTGAAGCTGGTCTAGCTCATGATAATCAGAACCA
1715_1	1715_1_Fp	1715_1_Rp	TTGGAAGCCATCTGACTGTG	CGGGATTGGAAGAGTACTGG	59.831	59.545	212	GGGAGAAGAATGTTCTGGGTTGGAAGCCATCTGACTGTGAGTATAATTGACTTTTATTCTGCAATCTAGAATTGACTTTTATTTACTCCCCTCTTTTAATTTCAGTTGTCTTATCACTGAGATGATTATTATTATTATTATTATTATTATTATTATTATTATTATTATTATTATTATTATTATTATTTTGCAGGTTATGTTGCTGACAACTCCAGTACTCTTCCAATCCCGCCAAAATCTTCATTTCCC
1767_1	1767_1_Fp	1767_1_Rp	CAACAAAGAAGCTGTGGCAG	AAAAGGCCAGTCTCGGAAGT	59.634	60.247	191	AAAGGGGTCAACAAAGAAGCTGTGGCAGCTGCTGGTTCAACTCTTAAATTGGATGGTTCATATACAACAAAGGTTGTGTCTTTAGCACTTCAATATATATATATATATATATATAATTTACTTTTTTATGTATGGATTTGTGTTATGTTTTTCATCACTGGCATCTATTACATTTATGATGCCATCTGAATTGGAGACTGGCTTTTTTTATGCTTTAGAGTTATCTTCAAATAATTCTGGAAAGATTA
1865_1	1865_1_Fp	1865_1_Rp	CAGATTGCCCCATAGATTGC	CGAAAGTAGAGTCGGGGACA	60.435	60.246	176	AAATATATGAACAGATTGCCCCATAGATTGCAAAATATTCAAATATTGCCTATCAGTAAAATTAACAGCCGACGGCCCGCTATTGCTATTATTATCTCCACCACCACCACCACCACCACCACCAGCTCCGCTGGCTCCGACTCTGCTTTCGCGTTGCAACGGAGAAGAATGTCTAAACGACGCCGAATTACTACTCTTCCACACAGAAGCAGCGTCCAGTCCAGACCCGCCGCCTTTTCTCCTCGAC
2029_1	2029_1_Fp	2029_1_Rp	TCCAATTAATCGTTTCCATGC	TGGTGCTTACTCTTTCATTTTCA	59.787	58.932	133	TCCAATTTTAAACTACAAAACTAGTTAATCCAATTAATTGTTTTGCATGCATATTATATTCTAATTTAACAATTTTAAATCACATAAAATCATATTTCATGTCTAGAATATATATATATATATATGCATCTAAAGCATGTTATGGCATATGCAAATGTAAGAGTAGGCAACTTAAGCTATATGACATGTTATTCAAACATTTCGAATTAAACATACATATAACATAAAAAATATTTTTCATTGA
2102_1	2102_1_Fp	2102_1_Rp	TGGAGGAGGAGAATTGTTGC	GCACAACAATTTCAAAGAACCA	60.195	60.018	168	AATGTTTCTTTCCAGCATTACATGAAATACAATCTCGTGGAGGAGGAGAATTGTTGCATCAGAAATTTGTTCAACCCCAACTGAGGTTTAGAAAGATAGATTTGGTTCAATTTGTTAGTTTTTATTTTTTTATATATATATATATATATATATATATATATATATATATATATATATTTAGTATGGTTCTTTGAAATTGTTGTGCTTTGATTTGTAGTTTTGTAATTGTGTTTGAATGATTG
2121_1	2121_1_Fp	2121_1_Rp	TGCTCGAGAAGTTGTTGCTG	CAATAGATGCTATTTAATAAGGCAAAA	60.324	58.495	224	TCTGTTTTTGCTCGAGAAGTTGTTGCTGGTATTAACCTTGAAGATTCACTAATTTATTTTTATCTACTTTTTTTATTTTTTTAATCATCATTCAATTGGAATATTTCTCCAATTATTATTATTATTATTATTATTATTATTATTATTATTATTATTATTATTATTATTATTATTATTATTATTATTATTATTATTATTATTTATTTTTTGCCTTATTAAATAGCATCTATTGTTATCTGTCG
2124_1	2124_1_Fp	2124_1_Rp	GGACCAGAACCCAAACTCAA	CCGCCATTAGTACCCATGAT	59.943	59.668	186	TGAAGCTGCCACCACATTTCAAGGACATGAAGATGCCTAACATGAAGGACCAAAACCCAAACTCAAACCAGAAGGCTGTTAAGTTTAATATTCCTGATGATGAAGAAGATTTAAGTGACTATGATGATGAGTATTATGATGAGTTTGATGATGATGATGATGAGGATGATGAAGACTTGGATGAACCCCATCCGCCACTCAATAATAAGATGAAACCCATCATGGGTACTAATGGCGGTCCT
2143_1	2143_1_Fp	2143_1_Rp	TGATAAAATGCAAGATAAATGAGC	CTCACAGGGCCAACATTCTC	57.597	60.656	96	ACTGATAAAATGCAAGATAAATGAGCGGTATATATATATATATATATATATATATATATATATATAACTGAGGTGGCAAAGAGAATGTTGGCCCTGTGAGGTGGATTGTAATATTCTACATTGTTTAGAAAGTAGTTTGGTGATATGTTTATAACTAAAGGATGCCATCAACTAGTTATACACATTTAAGGTAAGGGCTTCAAAGATGAGCCACCTTAGCAAAGAATAAAACCATGAGGAAA
2253_1	2253_1_Fp	2253_1_Rp	AATCAAGTGTACCATGCCCC	CGACCAAACCAATACCATTGA	59.676	60.602	208	ATATTTTTTCGATTCCTGCAGATTTGGACGGTAATCAAGTGTACCATGCCCCCAAAATTGCCATATATGTGTGTGATATATATATATATATATATATATATATTGAATCATTAATTACCTTTGTGAGACACATATTCATAATTAAGAAAAAAAAATAAAGGGAGAGAGAACAAATATCTAATGTATAATATGAATCTGGTATGAAGCCTATTCAAGAAGTCAATGGTATTGGTTTGGTCG
2259_1	2259_1_Fp	2259_1_Rp	CTGGCTTTCACTCCTTTTTCA	TCTGCCTGACCTTTTTGACC	59.48	60.232	149	GCTGCCTGTACTCATTATAGTCAATTAAATTCAATAGGAACTAGTGGATTACACTGGCTTTCACTCCTTTTTCACACACTTTTGCGAGAAACTTCGCCACACACACACACACACACACACACACACACATAAAGTGCATCTTTGAACTCCATATTCTTGACACAGGAGGATAAGGAAGTTGGGGTCAAAAAGGTCAGGCAGAGCCTTAGTTCGAAAGCCACATTGATGCCAAGTTTATAT
2266_1	2266_1_Fp	2266_1_Rp	GAGCTGAAATTATCCGAAGCA	TTTCTTGTTGATTTCTGTAGCTGA	59.447	58.261	194	TGCATTTCAAAGAGCTGAAATTATCCGAAGCATAAACAGACACAGTGATAAGCGAATCATTGTTCTTGTTATAGAACAAGCTTCGTATGACCTCATCAGGACAAATATTCAGAAAACAAATTCTCTTGTTTGTCTCTGCACTTTCAATTAAAAAACACACACACACACACACACCCAACAGTCAGCTACAGAAATCAACAAGAAACACATCTATTTTATCTTTTAATCTAATAAGAGTAG
2290_1	2290_1_Fp	2290_1_Rp	AATCTCCCACGTCCACTCAC	TCGATGAATGGCAGAGGC	59.969	60.904	129	CACTGAACCTCACAACCCAAATAACTCCACGTATACAGACACGTGTCACAAATCTGCTTATCCGTACTCTCTCCCTCCTGATTACACACACACGCAAGACTCCCAAGCCAAATCTCCCACGTCCACTCACTAAATGGATGATACCCTCACCCTGCTCCATCTCGATGCCTCATCATCATCATCATCATCATCATCATCATCATCAACAACAATGGCCAAGCGCCTCTGCCATTCATCGA
2345_1	2345_1_Fp	2345_1_Rp	AGTTGCACCAGGTTGAGCTT	CATGACCTGAACCCGAGAAT	59.914	59.927	130	AATAGAAAATACTAATCCCATTTCTAGCTACTGTTGCAGTTGCAGTTGCACCAGGTTGAGCTTTCCCACTAAAGACTATCTCTGCAGATGCATTGGAACTTACACCTCCTTCTATACTGATATATATATATATATATATATATATATAAAAGAATTCTCGGGTTCAGGTCATGCGGACGTTTTATTATCAACATAGTAATAAAGCAATGTTATTTTACTGTTATGCCCCGTACTTGAA
2396_1	2396_1_Fp	2396_1_Rp	GAACGATTTTTGGGGGAAAT	AGAAAGGTGGGAGTTGTGGA	59.999	59.549	125	TTAACAAGAATAGAGGGGGAAAATTCTGAGATAGGGTGATAGAGAGGATGGAACTGTGTAGAAGCAAGAAGAAGAGAAGAATGATTTTTGGGGGAAATTTGGGTGGTCTTCCCCCAAATTCTTCTTCTATATATATATATATATATATACACACACTGCTTAAGGTTGGAAAATGGTATTTTAGTCATAATCCACAACTCCCACCTTTCTTTCTAGTTCCATTACTAGTACCTCAAC
2521_1	2521_1_Fp	2521_1_Rp	CCAATTCCATACTCAAACCACA	GAGAAGCCAGTTGAAGCACC	59.724	59.997	180	CAATTGCTTAATACTATCTCTAGCTTCCAATTCCATACTCAAACCACACATCAAATCCTTAATAAACATGATTAATTAAGAACAAATTGAGCTGAATAAAACTTAAACCAACTGTTGATAATATATATATATATATATATATATATAAGGCTCTATTCCTCAGTCTTCTCAACTGGAACTTCTGCAGGTGCTTCAACTGGCTTCTCCTCCACAGCTCTTTTCTCTTCCTCGGGCG
2541_1	2541_1_Fp	2541_1_Rp	GGCCATAATGATTGCGAAAG	CCCAATACACACTTATTTTATTTTCG	60.424	59.236	214	TTTCCAGCCATAATGATTGCGAAAGTCCAACTATCCAATCAACTATTTTTCGAGTACTTTCAAATGCAATGATTACTATAGTCCAACTATATAATCAACTACAAATGAAAAAAATTGAATACAGTCCAACTGTTCAAAGAAAATAATAAAATATTAGTCCAACTAATATATATATATATATATATATATATATATATATAATGACGATAAAATATAAAATAAGTGCACATGGGG
2604_1	2604_1_Fp	2604_1_Rp	TTGCAAGATAACCCACAAAGA	TTCATGCGGATGCATAAAAT	58.28	58.986	214	ATATCAAAAAGTTGCAAGATAACCCACAAAGAGTGAAAATAAAGAGTGAAAATATGAGGTTATCAATCTATGAGAGTAGTTATTTAATATAATGGAAGTATGAGTCACGTAATATCAATAATTTATATATATACATACACACACACATATATATATATATATATATATATAGTGCTATCATAAATTTACACGATAAAGTATTAATATTTTATGCATCCGCATGAAAAATTCAT
2632_1	2632_1_Fp	2632_1_Rp	TGACCTAGTCATATCATCCCGA	TGATGTTCACGTGGGATACG	59.41	60.39	80	AAAAAATAGCTAGTCTTAGATATAATCGGATAATCATGACCTAGTCATATCATCCCGATTAGCTGCAGTATATATATATATATATATATATATATATATAGCACTAGTACCGTATCACACGTGAACATCAACTCCATATGACTGAAGTGATACTTCCTTCTTAACATCACATCCAATACACTACGCTTCTCTATTTACCCAACATAACCGTACACCAGAGCCTGTTAAAGCT
2650_1	2650_1_Fp	2650_1_Rp	CCTCGTCTCCTCTTGGGATA	CGCATCATACAATCTGACGG	59.234	60.096	155	ACCTCCTCGTCTCCTCTTGGGATAAGGTACCGCCACGCCCTTTTCACTTTAAATTTCTTTATTTTATATATATATATATATATATATATATATTTGAAAGAAAAAAATTTATTAAATTAAAAAACAAAATTAATGTAGACCGTCAGATTGTATGATGCGAGCGCCAATCTGCTACGTGGAGAGTTCATGCACGGTGGGCCCGTGCTCGATTGCTGCTTCCATGACGATTCCT
2798_1	2798_1_Fp	2798_1_Rp	AGTTTGGGGAGACCTTGCTC	TGTGGACTGGAGGTCCACTAT	60.628	59.44	97	ATTAGCCATTAAATGACCAAGATTCCTTTGCAGTTAATAAAAAGACAACAAAATTAAGAATCAAATAGGGAGGTCTCCTTAGTTTGGGGAGACCTTGCTCGTACTTAATAAGCTATATATTATTATTATTATTATTATTATTATGAGTGTTGCAGAGATAAAATAGTGGACCTCCAGTCCACAACTACTTTTAGGGTGTCTTTACATAATCTATCAACCCTAAATAATT
2884_1	2884_1_Fp	2884_1_Rp	TCCCTCCGTAATCCAAACAC	GACGTCAGAGGGAAGGTACG	59.79	59.721	211	CCCACACTCCTTCCCTCCGTAATCCAAACACATGAACAAATCACAATTAATCAAACACATTCAAGTCCGCCCGTGTAAAGTGGGAAGCTCCTTAAAAGCAAACAAAACAAAACTCAGCTCTCTCTCTCTCTCTCTCTCTCTATCCCCTCTGTCAATTTCTCTCTCTACTTTCACGCGCGCACGCGCTCTTCATGGACAATCACGTACCTTCCCTCTGACGTCAGATT
3003_1	3003_1_Fp	3003_1_Rp	TCTTTGATTGCATGTTGGGA	TGCTTTTACAGGCCTCTGCT	60.049	60.154	221	TCTTTGATTGCATGTTGGGAGGACTATAACATCTACGGATTTGAAATAAACAAATATATATATATATATATATATATATATATATATATATTATTGAGGCTTTGTTCAATGAGGGATGGATATAGTTAGCCCACTGCCAATTTTTACTGGTGGAGTTAGATTAGTACTACTGGCAATAAATTACTTCACTAAGTACGTAGAAGCAGAGGCCTGTAAAAGCAAAA
3067_1	3067_1_Fp	3067_1_Rp	CATATCATCCCGATTAGCTGC	ACAGGCTCTGGTGTACGGTC	59.543	60.182	116	ACGCGTAGCTAGTCTCGGATATAATTGGATAATCATGACCTAGTCATATCATCCTGATTAGTTGCAACATATATATATATATATATATAGAGCACTAGTACCGTATCCCACGTTAACATCAACTCTATATGCCTGAAGTGATACTTCCATATGCATATCACACCCAATCCACTACGCTTCTCTATTTGCCTAACATAACCGTACACCAGAGCCTGTTAAAGCT
3087_1	3087_1_Fp	3087_1_Rp	AACTGGTTGAAAGAACAGCGA	GGAAAACAAAACAGGAAGAAAAGA	59.906	60.02	202	CAACGAAACTTGTTGCTTATAACTGGTTGAAAGAACAGCGAGTGAAACAAGTTCATTGCTTCATCGTATTGTTGGTATTTGAGATGGAAGACAAGAAATTCTGAAATTGTTGTGCAGTGAGTGTTTTTTTATTCGCTCTCTCTCTCTCTCTCTCTCTCTGTGTCTTTTTTTTAAAAAAAATCGTAAACATTTGTAGAGTCTTTTCTTCCTGTTTTGTTTTCC
3210_1	3210_1_Fp	3210_1_Rp	TTTTCATGGTTCACTTCAGCC	AACTTTCCCATGGCTCCC	60.103	59.862	158	ATACGGTTCCATAGATTTGTACCCAAATATATTATCAATATCATTATATTATTAATTTTTTTCATGGTTCACTTCAGCCTTAAGAATTTTCTGATTTGTCAAAACTATACAAGCTAAAACTAGTTATATATATATATATATATATCACAAAAGAAATAATTTTCTTTATTTTTTATACTATCTTCTTTTCGTGGTGGCGGGAGCCATGGGAAAGTTGGG
3217_1	3217_1_Fp	3217_1_Rp	TGCACATCTGAAAACGTGAAG	TTCTAGCCTCTGCGTCCCTA	59.896	60.11	162	AAGAAACTTGAGACCTGATTCTGTGTGCACATCTGAAAACGTGAAGGCCATATATATATATATATATATATATATATATATATATATATATATATATATATATATATATATATTTATTGGTTTCGAGTCTTAAAAACGGAGGACAACGAACACAGAAGCAGGAGCAGTAGGGACGCAGAGGCTAGAAGCAATTGGAATGTGCAAGAATGACGCTGAATG
3268_1	3268_1_Fp	3268_1_Rp	ACAGTCTATGCACATATGGTTGA	GGGTGGTACTGAATTGCGTT	57.196	59.859	178	TTAGATACAGTCTATGCACATATGGTTGATTATTTCTTAAAATTTAATTTAATTTTTTTAAATATATATATATATATATATATATATATATATATATATATATATATAATATTTCAAAGCAAATACATTATATAATTTTTTATATTTATTTTATGATTTAACTCAACGCAATTCAGTACCACCCCAACTTCCATAACCCAAGTTGCATTTATAGCCG
3279_1	3279_1_Fp	3279_1_Rp	AAGAACATGAAACAATCGGAGA	AGGTCAGACAGTCAAATGGTGA	58.695	59.622	119	TCACCTTAAGGTTATATATTCGAATATAGTGAGTACGTTTTTTGTAAGAACATGAAACAATCGGAGATTTTATATTTTATATATATATATATATATATATATATATATATATATATATATATATATGTCTATTGTAATGACATCACCATTTGACTGTCTGACCTGTTCAATTTGTCAACACTATTATATGAGAATAAATCTAAATTAAGGTCATTGG
3335_1	3335_1_Fp	3335_1_Rp	TGCTCATGTAATAAATCTTCCCAA	TGCTTGAGTACCATCCATGA	59.871	57.608	213	TGTTGCTCATGTAATAAATCTTCCCAATATGCAGCATATACATACACATACTCAAACACACAAACATACATACATATATATACATACATACACATATATATATATATATATGTATATATATATTTATATATATATGTATATATATATTTCTTTTGACAAAACTATTGTTACAAATTAAAAGAAATAAGTTTTCTATTCATGGATGGTACTCAAGCA
3469_1	3469_1_Fp	3469_1_Rp	TTTCTTTGCCAAAATGTCGT	CAAAAGGAGCGAGAATGACAC	58.267	59.867	164	ACTATAAATTAAAACCAGTTAATTTCTTTGCCAAAATGTCGTATTTATCATTAAACAATATATATATATATATATATATATATATATATATATATATATATATATATATATATATATATATTTCTGTAGCTATTTTAACACCAATAATGAAATAGAGAAATCAAAGTGTCATTCTCGCTCCTTTTGATTAAATGAACTCATGTGAACTTAGTC
3521_1	3521_1_Fp	3521_1_Rp	CCATAAACTTTCCTCTTTCGATG	CCAGCAAAAGCTCCAGAATC	59.172	59.955	134	TAACCATAAACTTTCCTCTTTCGATGTTTTATAATAATAATAATAATAATAATAAAATATAAAAATCATTTTTTTTCAGTTGTGGCTACTAATAACACAAGGCGCCAATTGGCCTCTGATTCTGGAGCTTTTGCTGGCTGGGCTTCTTCATCTTCTACTTCTGCAATTCGTGCTGCTGCCCCTGACGAACTCTCTCTCGGCTTCAATGCCG
3711_1	3711_1_Fp	3711_1_Rp	CATGTGTAAGTAGATGTGTATGCG	CCCTCTCTCTCTTACCCTCCC	57.394	60.568	151	TATGTGTATTTATTATAAAGAGGATATATCACATACATGTGTAAGTAGATGTGTATGCGTAGAATATATATATATATATATATATATATATATATATATATATATATATGTATGTATATGTATATGTATATGTATGTATGTGAGGAGATTGAGATTGAAAAATGAGGGAGGGTAAGAGAGAGAGGGGTATTTTGGTATTTGTCTT
3798_1	3798_1_Fp	3798_1_Rp	TGGCAACTTAGCATATTCAGC	GGCGTTTGGTATCGGACTT	58.083	59.947	186	AATGGCAACTTAGCATATTCAGCTGTAAATTTTATATATATATATATATATATATATATATATATATATCCAAAATGAGACAGTACTAACAAGATGCAACACAAAAAGAAATATTACATTACATAATTAATTATTAAAATATTCGTTAGTTAACCAAATATCACCTATAAAGTCCGATACCAAACGCCCGTCGGAGAATCTT
3826_1	3826_1_Fp	3826_1_Rp	TGAGGTCTTAAAAGTTATCATAAACGA	TCCATATCCAACCAAGGCAT	58.838	60.155	162	ACATGAGGTCTTAAAAGTTATCATAAACGAAGGGATAATAATAATAATAATAATAATAATAATAATAATAATAATAATAATAATAATAATAATAATAATAATAATAATAATAATAATAATAATAATATAATAAACTAAAATGTATATGCCTTGGTTGGATATGGACTATTGATGGGTTATTTTACCAAAGAGAAAGAGGGA
4065_1	4065_1_Fp	4065_1_Rp	ATGTGCTGCACCATGAAAAT	TACCGCCTTTTCTGACTTGC	59.005	60.386	120	TTCAAGTTATAATATTGTTGCTATGATTATGAAGCAGACAATTGACTCTTAAAATCACATGCTCTATGTGCTGCACCATGAAAATATTAATCTAAAATTTCTGAATATGTCGGGTAAAAGAGAGAGAGAGAGAGAGAGAGAGAAAATATCAAGACTGTTACTTTAGCAAGTCAGAAAAGGCGGTAAATTAT
176_1	176_1_Fp	176_1_Rp	CCAATGTCAATTACAAACCTCG	CATGAATACGAATATTACATTTTTCCA	59.379	59.508	167	TTGACCAGGAACTTTATTTAAGGATATACATCTTTTAGTGACACTACCCAATGTCAATTACAAACCTCGTTGTAATTGTGTACTACATTGTAAATCCTAGGGTCTTTGGATAATATATATATATATATATATATATCACTAAATCATATTTAGTTTCAATCTAATCGTAATTAGATTGAATATGTATATAAAAGACAAGAGATGCTACCATTAATAAGTAATATTATGGAAAAATACAATATTCGTATTCATGAATCAGACATAAATACAAT
185_1	185_1_Fp	185_1_Rp	GTTTGCTTCAATTTCGCCAT	TTTCAAGCATGGCATGAGTC	60.081	59.805	191	CTATTTTCTCTCATGCAATCATCCATGGCTCGTTTTGGTGCTTTTGTGACCATTTTCTTGGTAGTGTTTGCTTCAATTTCGCCATATTTAGAAGCCAGAAAGCTCTTAAACACAGAGAATGTCACAAACAACAACAACAACAACAACAACAACAAGAAGGTTTCAGCTTTGTTTGAGAGTTTCTTCCTGAGTGCTCTACCAAAGGGAAAAGTTCCAGCTTCTTCTCCAAGCAAGAAGACTCATGCCATGCTTGAAAACGAAAAACTCTTTCC
225_1	225_1_Fp	225_1_Rp	GCGCATACATTGGTTTCTCA	TTTACAGTGGCATCAGCAGC	59.694	60.019	228	CGTATAAACGCCCTATATGATGGGCTACGCCCCGACTAGCGCATACATTGGTTTCTCACTTTTATGTGTGACACCTAAAAAGTTTATCTAAAAAAAATAAAATTTCGATATAAATCTGCTAGTGCTATATATATATATATATATATATATAAAGGTCGAAAAGATACTTTACCATTAACAAAGAAAAAAGAAAAACGCTTTACTTCGTCAAGAAAAACCGCTTAAGCTGTCAGCAGGACCGTCGACGCTGCTGATGCCACTGTAAATTCACT
617_1	617_1_Fp	617_1_Rp	TCCCTTGCAATTCCCAATAC	CTCTTCTTGCTGCCGCTACT	59.762	59.92	153	ATGAACCGTACACCACAAAATCACACCTCTTAGGACCGCAAAAAGATACATATCCCTTGCAATTCCCAATACCAAACCCCACTATATATATATATATATATATATAGTATGAAACTAGGGAACATTAAACATAACTGGCGAATTGAATTTCTCAGTGAAGATGATGATGAGTAGCGGCAGCAAGAAGAGCAACAAAGCAGGAAGCAAGCTGGGGAAATTCCTGAAGGCACCTGGAAAGATGTTGATAAAGGCCAGGGATTTTTACAT
1120_1	1120_1_Fp	1120_1_Rp	GCACTTCCACAGAAGAAAACA	AAGCAACTGAGTCGTGTTGG	57.994	58.932	209	GCACTTCCACAGAAGAAAACATCAATATATGATAGTTGTTGCATTCTGGGGAAAAGTTGAAAGTGAATCCTTGTATACAAGTCAAATATATTACGAATGCACAGGAGCTTAGGCATAAACTCAATTAAATGAAATGAAGAAAATAATAATAATAATAATAATAATAATAAACATCCAAAAAATTTAGATTGGCCGACACAACTCAGTTGCTTACCTAGTTTACGAGTTTTATCAGCAAGAACACCTAGATAACGTGTAAC
1268_1	1268_1_Fp	1268_1_Rp	CATGCACTGCAAGGATTGAG	CCTGTAGATGCACTTGTTGTAGC	60.413	58.988	239	GTCACAACTGACCATGCACTGCAAGGATTGAGCTCAATTACAATGTGTAGAAAAGGTGACAGATGAAAATTACAAGAAACAGAATTTTGACAGCAAATAATAAAAATAAGATTCTAAATGAAGGGCAAAAGCATTTATAGAATACAACAATGACACAACAAATGAAGGGCAACTCATCAGGCTTCCGAGATATATATATATATATATATATATAGCTTATACTAAATGCTACAATAAGTGCATCTACAGGATTATTT
1269_1	1269_1_Fp	1269_1_Rp	CCAGTGTTTCATGCAACCTAAA	TCTTTTTGTGTTGTATTTTCTGCAT	60.032	59.181	158	GATACCAGTGTTTCATGCAACCTAAAAGAAACAAAAAAAAACACAATTGCAATAATTACAAAATAATAATAATAATAATAATAATAATAATAATAAACTAGTGGGAAAAAAAACTTAAATAAAAACAAAAATAAATGCAAAGAAAAAAAATGCAGAAAATACAACACAAAAAGAAAAGAAAAGAAAAGAAATACAAAAAGAAATAAAAAGACAGGAAAAAAATGTACAAAGATTATTTTATCTACTAAATTAATTCC
1438_1	1438_1_Fp	1438_1_Rp	GACAGCCATGGGTTTTGTCT	CTTCATAGTGGAGCCTTGTGC	59.973	59.89	156	TTATCTTGAGGTAATAAGTTCAAATTCAGGGGGTGCGTTTCTTGTAAGAGCCTGGGACAGCCATGGGTTTTGTCTGCTCCGCTTAAAACTAGAATGAGTGATTTGACGGTGGGGTTTCCAATAATTTCAAAAAAAAATCACAAAATAGAATATATATATATATATATATATATATATATATATATCGGATGCACAAGGCTCCACTATGAAGGTATATGGTGAAGGTCTTAATGTATATGGACTAAAGATGTTTA
1792_1	1792_1_Fp	1792_1_Rp	TGGTACCTATCCTTTCTTTGCAT	AAGCCTGTTTTGCACAAGCTA	59.07	60.068	201	TTGTGATGGTACCTATCCTTTCTTTGCATATTTATTTACAGCTCTCTCTCTCTCTCTCTCTCTCTCTCTCTCTCTCTCTCTACTACAGAGTCCAAGACACTGTCGTGGTCCTATAATGTGCCTGATTAATACTTATGTACTGTGGGTTTTGTAGCTTGTTACGTGTCCAATTTTATGGTCGTTTTATAGCTTGTGCAAAACAGGCTTTAAGCATGCTTAGCCGAAAAAATCAGCTTTTTTAAGTGCTG
1919_1	1919_1_Fp	1919_1_Rp	GGGGAAACCATTGAGCATAA	ACCTCTTGGAATCGGTGACA	59.762	60.51	166	TCTGCCAAAGTAAAAAATATATGAAAAAATAAATCAAGTCAAGCATGCATCAGCTAAGTGATGTCAGTTACTTTGCAAGGGGAAACCATTGAGCATAACCATTCTATTGACAAACATATATTAGCCCAAAATAGTGTGTGTGTGTGTGTGTGTGTGTATTTGTAGGTACCTTCGCCATTGCAGAAGTTATAACTTCTGGAATGGGCTCAGTAGTGTCACCGATTCCAAGGGGTATCAATTGTGCAT
2070_1	2070_1_Fp	2070_1_Rp	TTCAATGGAACTGCTGATGC	TTCCAGAAAGGGTGTTGAGG	59.805	60.081	202	TGCTGAAACATTCAATGGAACTGCTGATGCAAAGCTTAAAGATTAGCCCATTACTAAAACAGTATGAATGGCATGAGTGTCATCAGATTAACATAGTGTATACCGAACGCGCCCGATATATATATATATATATATATATATATATATATATATAATATAATTTGCGCAATAATTAATCAGTCTATGGTCCACCCTCAACACCCTTTCTGGAATTTTAATAATCAAATCCGACAAAATCCAAAA
2254_1	2254_1_Fp	2254_1_Rp	CCAATCAACTATGTCACGGG	CCGAATACGCGCTCATTTTA	58.847	61.079	189	TTTCCAGCCATAATGATTGCGAAAGTCCAACTAACCAATCAACTATGTTACGAGTACTATCAAATGCAATGATTACTATAGTCCAACTATATAATCAACTACAAATGATAAGTTTGAATACAGTCCAACTGTTTCAAAGAAAACAACAAAATATTAGTCCAACAAATATATATATTTATATATATATATATATATATATATATATTTATAGCGACGAAAATAAAATGAGCACACATTGGA
2352_1	2352_1_Fp	2352_1_Rp	TCACTGTGCTTTATCTTGAGCAT	GCTTGTTGCTGGTTCTCCTT	59.057	59.478	96	GTTTAGTTTCAGACTGCAAATATATCTGTTTATAACAAGAAACACATTTCGTTGAATCATAATTCTTTCACTGTGCTTCATCTTGAGCATACAAAAGTAAATTTTATATATATATATATATATATATATACCAACCGCTACATTTCCAAGTACAAGGAGACCCAGCAACAAGCTAGTAATGATAATGAAAATTGCCAAAAAGTTTTCCTCCTTATGAGCACTTGTTTCAAGGTTTTGA
2631_1	2631_1_Fp	2631_1_Rp	CAACCATCCTTTGGCTTTGT	CTTTGCGGTCAATTCCCTAA	59.971	60.067	123	AAGGTGAACAAGAGAGAGCTCTTCAGCTCCACCAAGTTTTAGTTCATCAAAACCAACCATCCTTTGGCTTTGTTTTGTCTTTTGGCAATCTCTCAATAAAGCACAAATATATATATATATATATATATATATATATATATATATATAGATATAAGATTAGGGAATTGACCGCAAAGAGAGAGAGGCTCTTCCCTTATTCTTAAGCAATATCAAAAGTTACATTTCATAAAAA
2783_1	2783_1_Fp	2783_1_Rp	TGTGCTCCATCTTAAGCATACAA	GTTGCTGCTTCTCCTTGTCC	59.793	59.997	139	TTACTTTCATTGATATTACTTTCACTGTGCTCCATCTTAAGCATACAAAAGTAAATTAAGAGTGAATAGAAATATATATATATATATATATATATATATATATATATATATATATATTACACCAACCGTTATATTTCCAAGTACAAGGAGAAGCAGCAACAAGCTAGAGATGATAATGAAACTTGCCAATAAGTTTTCCCCCGCATGGGCACTTGTTTGAAGGTTTTGA
2808_1	2808_1_Fp	2808_1_Rp	CATCCCGATTAGCTACGCA	GGTGTACGGTTATGTTGGGC	59.801	60.118	148	ACGCGTAGCTAGTCTTTGATATAATCAGATAATCATGACCTAGTCATATCAACCCGATTAGCTGCGCAACATATATATATATATATATATATATAGAGCACTAGTACCGTATCCCACGTGAACATCAACTCCATATGTCTGAAGTGATACATCCATCTGCACATCACACCAAATACACTACGCTTCTCTATTTGCCCAACATAATCGTACACCAGAGCCAATTACGGCT
3249_1	3249_1_Fp	3249_1_Rp	TGAATCCTTACCCATTAGCTTCA	TGACAGCAGATGCATTCAAAG	59.977	60.003	146	AAAAGTTTCTAGCTGTTATTGAATCCTTACCCATTAGCTTCAAATTTGAATAGTGTCATATATATATATATATATATATATATATATATATATGGTTTCATGGAGGATATGATGCATATAAATTCAAATTCTTAAATGGGGTAACTTTGAATGCATCTGCTGTCAAGCAATAGCTTAAATTTTGCAGGACTGAAGACAGATGTTCTTGACATAATTTC
3645_1	3645_1_Fp	3645_1_Rp	AAACAAAGGCAAATTCTTTGAA	AGATTCGTTGCGTTTTGCTT	57.983	59.889	123	AAACAAAGGCAAATTCTTTGAATTATATATATATATATATATATATATATATATATATATATTTATTTATTTATTCTGCAACGAATCAGCACAATTCATTTACATATTTAACAAAAGCAAAACGCAACGAATCTATACACAACAATACTCACCTCGACAGAGAAGTGTGATATTTTAATTCTGAGGGCACGGTGAGTTGGTGACCGT
4009_1	4009_1_Fp	4009_1_Rp	TCCTGAGGTGAAGGAAAAACA	AACAACAAGCTTCGATGGGA	59.697	60.636	169	ATTTTCCTGAGGTGAAGGAAAAACAAACAGTATAAGGTATTTATTAATAAATATATATATGTATATATATATATATATACACCTCCCATCGAAGCTTGTTGTTGCGGCAGAATGTATGACTATGTCTATTTCTTTCCACATTTCTTTCCTCAGATTACAATCTTTGATTCCCAAGTTCTCACGAGAAACGTCA
593_1	593_1_Fp	593_1_Rp	TCTCTCACACACAATAATCCCTC	GCTTGCATGGGAGATGAAAT	58.187	60.043	206	TCTCACACACACAATAATTCCTCTCTCTCTCTCTCTCTCTCTCTATCTCTCTCTCCCCTCAATGACTTTAAATATCCAATCATTGTAAATTTTTCTATCTTAAGCCTCTCTCACAAAATCTCTTCAACACCCACTTTAAAATTTTTAATTTTCAAAAAATAAATGGAAAGACAAAAACACAATTCCATTATTTCATCTCCCATGCAAGCTCCCACAACATTTGTTCAAGCAGATACCAACTCTTTCAGAGAATTAGTCCAGAAGCTCA
825_1	825_1_Fp	825_1_Rp	CGTTTTATATAGCTGCGGAAA	TGCTTGCCTCATCGTACTTG	57.257	60.011	175	TCAAGGTGAGTGTTGAGTTTTATATAGCTGCAGAAATCTTTATATATATATATATATATATATATAGCGCATAGCATAGGGCTACAAGAGAATGGACAAATTTTTTTATTTTTATTTTTTCAAAATTTCAGGTGACGAAAGAGCAGTTCATTGAAGTAGCGACAAAATCAGGCAAGTACGATGAGGCAAGCATGGATTTTCAAAGAAGAATCATACAATCATCAGGGCTGGGAGATGAAACGTACATTCCTAAGGCAGTGATGT
1938_1	1938_1_Fp	1938_1_Rp	TTTTCATGGTTCACTTCAGCC	CCAACTTTCCCATAGCTCCC	60.103	60.817	165	ATACGGTTCCATAGATTTGTACCCAAATATATTATCAATATCATTATATTATTAATTTTTTTCATGGTTCACTTCAGCCTTATGAATTTTCTGATTTGTCAAAACTATACAAGCTAAAACTAGTTTTATATATATATATATATATATATATATATATATATATATATATATCACAAAAAGAAATAATTTTCTTTATTTTTTATACTATCTTCTTTTCGTGGTGGCGGGAGCTATGGGAAAGTTGGG
2028_1	2028_1_Fp	2028_1_Rp	TGGACGGCTTTTATTGAATG	CGCCTTCATCTTCTTCAAGC	58.625	60.096	143	AAATAATGGACGGCTTTTATTGAATGAAGATGGAAGCAGATGGTAGCTAAGTTTCTTAAGCAAAAGTTTATTGTATTTATGAATCTCTCTCTCTCTCTCTCTCTCTCTCTAATTGATTTTTGTGTTGGTGCTTGAAGAAGATGAAGGCGTGAGCATTTGTGTTTGTGTTTTTTATTTATTATTTATTTTCTTTTGTGGTCTAAAATTATTTACAGGAGGAGGCGTAAGAGAGTGAAAGGTGGCG
2200_1	2200_1_Fp	2200_1_Rp	AATTGAGGAGGGTTATGGGC	CCACCCAAAAGGGGAAAA	60.152	60.661	82	AGAGAGAGATGAAGAGGTACCTGAAACTGAAACGACAGAGATATCTCTATATGTGAGACGGTGAATGATGGATTATGAAAAGGGAAAAAAACGAGCTGGCAATAAAAGATATTGGGGAAAAAAGGAGAAAGGGAAGAAAAAGAAAAAGTGAATAATTGAGGAGGGTTATGGGCTCTCTGTCTCTCTCTCTCTCTCTCTCTCTCTCTCTGCTAACTTTTTTTCCCCTTTTGGGTGGGGACGG
2515_1	2515_1_Fp	2515_1_Rp	TTCTCTTTGGTAGTTGGCGG	TTGACCACTTGATTGATTCCA	60.241	58.961	125	TGATTTCAGTGAAAAGATTCTCCTTTTCAGTCGTTTGGTCAGTGTGATGTGTTGTTTCTTTTCTTTTTTGTAATTTCAATTTCTCTTTGGTAGTTGGCGGCATGGCACAGTAATTATATAGCAACTAGTCTATATATATATATATATATATATATATATATATATATATCATGTATACCCAATATGGAATCAATCAAGTGGTCAACTGTTCTGCTAAGCAAAATCGTCAATAAAT
2756_1	2756_1_Fp	2756_1_Rp	TGCAATAAGCTTTTCATGCTC	TGATTTGCACTCGGGATACA	58.2	60.073	163	ACATGCAATAAACTTTTCATGCTCTGACAAGTCACCAAAAGAAAAGGTCTTTTTCATTATATATATATATATATATATATATATATTTATTTATTTTTCATTTTCGACACAAAAAACAAAGAAATATGAAAAGACACAACACGACTTGTCAATATCCAATGGTACGTGGCATTGTATCCCGAGTGCAAATCATATTACCGTCCATTCGGAATCGGATATGAAATTTATGT
172_1	172_1_Fp	172_1_Rp	ACCCATGTAACGAGCTTTGG	GATTGTTCGCGTAAAACGGT	59.993	60.003	208	TCAGATATTAAAAATAAAAATTTGTCTAATTTCCTTAAGCTTTCTCTTTAACCCATATAGCGAGCTTTGGGCCAGTGACTCCTAGACCAGTTGGCCTTAGGGCACTAAGTGTTAAAACACCCCTGCAGATTTAATTGCTCGAGTTAGAGAGGCTACGAAATCAAACTTATTCACACACAAATTTATTTATTTATTTATTTTATTTTATTTTTTTTACAAACTTAAGCTCTACCGTTTTACGCGAACAATCACTGCTTACTGAGGCATGATGT
589_1	589_1_Fp	589_1_Rp	CAGATTGCCCCATAGATTGC	ATTCGGCGTCGTTTAGACAT	60.435	59.597	198	AAATATATGAACAGATTGCCCCATAGATTGCAAAATATTCAAATATTGCCTATCAGTAAAATTAACAGCCGACGGCCCGCTATTGCTATTATTATCTCCACCACGACCACCACCACCCCCACCACCACCACCACCACCACCACCAGCTCCGCTGGCTCCGACTCTGCTTTCGCGTTGCAACGGAGAAGAATGTCTAAACGACGCCGAATTACTACTCTTCCACACAGAAGCAGCGTCCAGTCCAGACCCGCCGCCTTTTCTCCTCGAC
2591_1	2591_1_Fp	2591_1_Rp	TCCAGCCATAATGAATGCAA	CCCAATACAAGCTCTTTTTATTTTC	60.035	58.78	204	TTTCCAGCCATAATGAATGCAAAAGTCCAACTATTTAATCAACTATGTTTTTGGGTACTACCAAATGCAATGATTACTATAGTCCAACTATATAATGAACTACAAATGATAAGTTTGAATACAGTCCAACTGTTTCAAAGAAAACAACAAAATATTAGTCCAACTAATAAATAAATATATATATATATATATATATATTTAAAACGATGAAAATAAAAAGAGCTTGTATTGGG
2740_1	2740_1_Fp	2740_1_Rp	ATGCTTCTTTGCCTCTGCAT	TTAATGCCGCAAGAGGAAGT	59.985	59.845	174	AACGTGGCGGCCGTGGCCATTCGACAACAGACTAGCAGCCAAAGTGGGAAACTAATGCTTCTTTGCCTCTGCATTTTTCTATATATATATATATATATATATATATATCTTTTTTAAAAGCAATTATTTTAATATTATTATCATATTCAATTACACATATAAGAAAGCTTGAAAGTATCACTTCCTCTTGAGGCATTAAAAATTGGACTATTCTTGCTTTCGGTTCGGTA
2832_1	2832_1_Fp	2832_1_Rp	TGCGAAAGTCCAACTAACCA	CGCGCTCATTTTATTTTCGT	59.317	60.226	188	TTTCCAGCCATAATGATTGCGTAAGTCCAACTAACCAATCAACTATGTTTCGGGTACTATCAAATGCAATGATTACTATAGTCCAACTATATAATCAACTACAAGTGATAAGTTTGAATACAGTCTAACTGTTTCATAGAAAACAACAAAATATTAGTCCAACTATTATATCTATATATATATATATATTCAAATATAACGACGAAAATAAAATGAGCGCGTATTGGG
569_1	569_1_Fp	569_1_Rp	AACAAGAAACACATTTCGTTGAA	CAAGTGCTCATAAGGGGGAA	58.71	60.066	152	GTATAGTTTCAGACTGCAAATATATCTGTTTATAACAAGAAACACATTTCGTTGAATCATAGTACTTTCACTGTGCTTCATCTTAAGCATACAAAAGTAAATTAAGAGACAAGAATAGAATATATATATATATATATATATATATATATATATATAGACACCAACCGCTACATTTCCAAGCACAAGGAGACCCAGCAACAAGCTAGTAATGATAATGAAAATTGCCAAAAAGTTTTCCCCCTTATGAGCACTTGTTTGAAGGTTTTGA
737_1	737_1_Fp	737_1_Rp	GTTTTGCATGCATATCATATTCTAA	CATGTCATATAGCTTAGGGTGCC	57.453	59.897	139	TCCAATTTTAAACTACAAAACTAATTAATCCAATTAATTATTTTTGCTTGCATATCATATTCTAATTTAACTACTTTAAATCACATAAAATCATATTTCATGTCTATAATATATATATATATATATATATATATATATATGTATACGCATTTAAATCATGTTATGGCATATGAAAATGCAAGAGTAGGTACCCTAAGCTATATGACATGTTATTCAAACATTTCGAATTAAAACATACATATAACATAAAAATTATTTTGCATTGA
998_1	998_1_Fp	998_1_Rp	CAAAGAAATCACTACATTCTCCCA	CTAAAGGGCGAACATTGGAA	59.539	60.067	179	ACTGGGCTCTTGTTATTTATTAAAATAATGAAATTCTTTCTTTGTGCTAAAGAGTTTAGTATATTCTGCTATTAATGATTCAAAGAAATCACTACATTCTCCCAATATTTATGTGATACATAAATGACTGATGCAACTTGTCATATATATATATATATATATATATATATATATATATATAGGAAGTTATAGCTTTTATCTAATCACAGAAAAGAAGTGCTAATCGAGTCTTGTATTTCTTCCAATGTTCGCCCTTTAGTCT
