# Supplementary material for: SSR molecular marker developments and genetic diversity analysis of Zanthoxylum nitidum (Roxb.) DC
Source: Sci Rep. 2023 Nov 26;13:20767. doi: 10.1038/s41598-023-48022-7 (PMC10679188; doi:10.1038/s41598-023-48022-7)
Supplement: Supplementary file 3 — Supplementary Table S3. [file 41598_2023_48022_MOESM3_ESM.xlsx]

## Sheet: Sheet1
Table S3 192 randomly selected SSRs for preliminary screening
locus	Repeating motif	Forward primer	Forward primer	Expected product size / bp
ZYX001	(CT)7	TCTCTCACACACAATAATCCCTC	GCTTGCATGGGAGATGAAAT	206
ZYX002	(TC)7	TGGACGGCTTTTATTGAATG	CGCCTTCATCTTCTTCAAGC	143
ZYX003	(AT)11	CCAATGTCAATTACAAACCTCG	CATGAATACGAATATTACATTTTTCCA	167
ZYX004	(GT)9	TCCCTTGCAATTCCCAATAC	CTCTTCTTGCTGCCGCTACT	153
ZYX005	(AAT)8	CCAGTGTTTCATGCAACCTAAA	TCTTTTTGTGTTGTATTTTCTGCAT	158
ZYX006	(GT)11	GGGGAAACCATTGAGCATAA	ACCTCTTGGAATCGGTGACA	166
ZYX007	(AT)17	CAACCATCCTTTGGCTTTGT	CTTTGCGGTCAATTCCCTAA	123
ZYX008	(AT)8	TGAATCCTTACCCATTAGCTTCA	TGACAGCAGATGCATTCAAAG	146
ZYX009	(AT)6	CCAGTGTTTCATGCAACCTAAA	GTCAAGTTTTTGGCACCGTT	211
ZYX010	(AT)8	TTTTGGAAGCAAACCCACAT	AGGGCCATCCAGCTAGTTCT	176
ZYX011	(AT)14	AGTTTGGGATAGCCGAGGAT	AGTGCATCGATTCCCAATTC	185
ZYX012	(AT)12	AGTGCGATGATGAATGGACA	TGTCAGTGAATTTTCCAGCTTT	181
ZYX013	(AT)6	AACCCAAACAGCGTGATACC	TTACACGAAAGGCAATGCTG	255
ZYX014	(AT)11	CCCTTTGCAAACACCCTTTA	TGGGACACTAAATGAATTTTTAGA	202
ZYX015	(AT)8	CGGCGAGATTCTAACGATTT	GACTGCTCCTAAACCTCCCC	110
ZYX016	(AT)12	ATCCCCCATTAACGAGAAGC	TGACATTTTTCACTTGAGCCA	117
ZYX017	(AT)8	AACTGTGGGGGCATCTTTTT	AACATCGAATTGTCGGAGACT	260
ZYX018	(AT)8	CATTGCTCCCCAAACAGTAAA	CATGTCAACTGGGTTTGTCG	158
ZYX019	(TA)10	AAATATTCTGCCCCCGTTTT	TGCCCATGTTCAAAAATTCC	149
ZYX020	(TTG)6	TCGCTGTCGTTATCATCGTC	CCGACAAAGGCAAAGAAAAA	124
ZYX021	(TTC)5	TGTGAGTGTTGGAAGATGGC	CCCCAACAGAAGAAACCAGA	132
ZYX022	(ATT)18	TTGGAAGCCATCTGACTGTG	CGGGATTGGAAGAGTACTGG	212
ZYX023	(AT)6	TCCAATTAATCGTTTCCATGC	TGGTGCTTACTCTTTCATTTTCA	133
ZYX024	(TGA)6	GGACCAGAACCCAAACTCAA	CCGCCATTAGTACCCATGAT	186
ZYX025	(AC)8	GAGCTGAAATTATCCGAAGCA	TTTCTTGTTGATTTCTGTAGCTGA	194
ZYX026	(TA)10	GAACGATTTTTGGGGGAAAT	AGAAAGGTGGGAGTTGTGGA	125
ZYX027	(AT)8	TTGCAAGATAACCCACAAAGA	TTCATGCGGATGCATAAAAT	214
ZYX028	(AT)14	TCTTTGATTGCATGTTGGGA	TGCTTTTACAGGCCTCTGCT	221
ZYX029	(AT)7	TTTTCATGGTTCACTTCAGCC	AACTTTCCCATGGCTCCC	158
ZYX030	(TA)21	AAGAACATGAAACAATCGGAGA	AGGTCAGACAGTCAAATGGTGA	119
ZYX031	(ATA)6	CCATAAACTTTCCTCTTTCGATG	CCAGCAAAAGCTCCAGAATC	134
ZYX032	(ATA)26	TGAGGTCTTAAAAGTTATCATAAACGA	TCCATATCCAACCAAGGCAT	162
ZYX033	(GA)6	ATGATGAGGTGGCCATTTGT	CATTATTTGCAAACCACCCC	206
ZYX034	(AT)6	CCTCTCTAAAGCCAATCTGCC	CCGGGACTTTTCTGCTATCC	243
ZYX035	(AT)11	GGGTAAACCTAAATTGATAACAACAAA	GCATTGGCTTTGAGCATCTT	188
ZYX036	(AT)24	CTGGCGAGATTTTCAACCAT	TTTTGTGGCGGTCAAAGATT	113
ZYX037	(TTA)16	ATATGATTCAAGGGGGAGCC	GAATTGCCTCGTAGCTGCAT	242
ZYX038	(AT)6	GGTTTGAGATTTTAGCTCAGCC	TTCTTTGTTGTCAACGTCCG	140
ZYX039	(TA)8	CATTTTTCCATGGGGTTGAC	TGATGTTGTCATGTATAAGCGAGA	168
ZYX040	(TAA)6	CTCAAAACCTGTAATCAATTTTATTTT	GAAGTGGCATCCCGATAAGA	171
ZYX041	(TA)8	CCAATCAACGGTGGAGAAAT	CCGAATTCTTCTTAAAAAGGTCAA	228
ZYX042	(AGAAA)5	CCAGTGTTTCATACAACCTAAAAGC	TTTTGTACATTTGTTTTCTGTCTTTTT	232
ZYX043	(TA)13	GCTGGACTTGGTAAAACGGA	GGAACCTCAACAGGTGCAAT	213
ZYX044	(CA)8	TGAAATAAGCACTTAAAATATGGCA	ATTTGCTGAGCCTTGCATTT	179
ZYX045	(TA)7	TTTAAACGGAGCCAGGAAAA	GGTTCCACAAAATATTGCCA	231
ZYX046	(AT)10	TGTGCTCCGCTTAAACTCAA	TCCATATTCTTACCTGTCATAGGATTT	177
ZYX047	(TA)11	TGGGAATTAGATTTAAGGCTGC	CGACCCAACTTAAAAGCCAG	181
ZYX048	(TA)12	TACCGCACGCTAAGCCTATT	GTGATTTGGCGGCATAATTT	133
ZYX049	(TA)9	ACCCATGTAACGAGCTTTGG	GATTGTTCGCGTAAAACGGT	180
ZYX050	(AT)7	AAATCCGAGATACCTTTTAAAGCA	ACTCAACTGCAGAATCGGCT	155
ZYX051	(AT)18	GGGAATCCCACATCCCTAGT	TATGGATTTGATTTTCGGGG	187
ZYX052	(TGC)6	TTGAGCCAAGGGTATTTTCG	CAAAGCCAACAAGGCAATTT	154
ZYX053	(AT)9	GGGGCACTCGTTAGCATTT	CAGCCTTCCTGCTTTCAGTC	156
ZYX054	(TA)9	CACATTCATTTTCTTTCTTCATCG	CCTGCTGAGGTCACTGTCAA	136
ZYX055	(AT)22	CCGTTAGGTTTAGTCGTGCAT	TGTGATGAACTGTATCGATTCCT	170
ZYX056	(AG)9	GCTCAAAACAAGAGCACGAA	TCCACTCTGCTATTTCTGCTAGG	230
ZYX057	(AT)10	TTAAAATTAGAGGCCCGGCT	CGGGTCGGGTTTTACCTAAC	184
ZYX058	(AT)10	CTTGGCATCCGAGGATTTTA	TCCCAATGAACTGCCCATA	194
ZYX059	(AT)28	GCTTGAGGTAGTTTGAGGCG	TTGGGAAAACAAAATCAAAAA	217
ZYX060	(ATT)15	CAAGAAAAAGATTTCACGTTCG	ACAAATCCCACAAAATCCCA	153
ZYX061	(TA)8	CAAAGAAAACACTACATTCTCCCA	TCGATTGGCACTTCTTTTCTG	159
ZYX062	(TA)9	CTCAAGCGGTTAAAAGAGGG	TCCCCACACACACACTACAAA	148
ZYX063	(TA)13	GCACTAAAACTGGGGTGCAT	ATAGGGCATGCCAAAGTACG	188
ZYX064	(TA)12	TATGAACGTAGGCCTTTCGG	TTGAATGGCTAAATGCGACA	174
ZYX065	(CT)8	ATTGGGGACTCATTTGACCA	CTTTTTCAGTCTCTAATAACCCAAA	173
ZYX066	(AT)6	TCTTGTTATATTTGTGCGTTTGA	GACTTGAAACTGGCCCCATA	194
ZYX067	(AT)15	AACTTAAAAGCCGAGCCCAT	AAGCCTAATCTGAGCGTTGG	195
ZYX068	(AT)6	CCCAGGACTTCTCAATCACC	AGCGAGCCTCTGCTTTAAGA	127
ZYX069	(TTA)5	GCCCTAAATTTCAGGTTTTCC	ATAGCGACAGCCCTTGAATG	120
ZYX070	(TA)23	AGCAGTGCCATTTTGGGTAG	GCATTTTCAAACGTAGCCGT	121
ZYX071	(TA)7	AAATAAGGCCATTTGCTCTCC	ACCCGTTGAGGAGAAAAGGA	111
ZYX072	(AAT)6	CCACTATTTTCATCCGCAAAA	GGGCCTCCAAACTTCAAAAT	163
ZYX073	(AT)7	TTCCAGCCATAATGATTACGAA	CGCGCGCTCATTTTATATTT	206
ZYX074	(AT)18	CAATAATTTCGTGGCGGAGT	CCCACGTATGCCTACCAAAA	222
ZYX075	(TC)10	GCCTCTGACAGAATTGAGCA	GGTACTGGGTACTGGGCTGA	189
ZYX076	(AG)19	TGATGAAGCAAGGTACGAGAGA	AGCCCACAAAACACAACACA	117
ZYX077	(AT)12	CGCAGAGATTTTATCGGCTC	TCAACAGAGGCATGAGTCCA	180
ZYX078	(TA)9	ACTGGTCCGATTCTAAAATAATTG	GTTATCGTCCACGTGTCCCT	173
ZYX079	(AAT)5	GCGTACGTATGCTGTTTTGC	TTGGCTCAGTCTCGTCCTTT	157
ZYX080	(ATA)12	TTTGTCACGGATAATTGCCA	CCGAGAGCAAGTCCTATTGC	148
ZYX081	(AT)20	ATACATGTGTGTAGATTTGAAATGAAT	TCTCATTGGAAGGCTCTTGG	137
ZYX082	(AT)12	TGATTAGATAACGAAGTTTCCAACAT	ATGTGTCACGTGCATTCGAT	159
ZYX083	(GA)8	GAGTGACAATATGCAGGGCA	GCAAGTCACATTGAGCAGTTTT	133
ZYX084	(TGT)6	CGGAGCTTGGTTCTGAAAAA	CCGTGCTCAAGAACATTGTG	163
ZYX085	(AT)7	CAACAGTGAGAGAGTGGAGAAAA	CTTCCCAAAAACCCTTGGAT	125
ZYX086	(TA)6	CAGTGTTTCATACAACCTAAAAGCA	GTCAAGTTTTTGGCGTCGTT	208
ZYX087	(TA)8	TTTGTCAGGAGCTGCAAATG	ATCTCCACGCCAAAGTATGC	156
ZYX088	(TA)6	CGACGTGGGATATTTTCCTG	CGTGGCACAATTCTGTGACTA	223
ZYX089	(AT)7	CGTGTTAGCAAATCTTGACCA	TGGTGGCATCTCTTGTCTTTT	211
ZYX090	(AAC)5	TGCAGAAGTGCTTCCAAGTG	CCACATAGCTGTAGCTGGCA	259
ZYX091	(AT)11	TATTCCCTGTGGATTGACCC	CATTGAAATTACCGGGTCGT	139
ZYX092	(ATA)8	TGAAGCAACTGCTAGCAACG	CTGGTCCTCCCTTCCTCTCT	213
ZYX093	(AT)6	CATGCAACCTAAAAGCAAACA	AGTGTGTCAAGTTTTTGGCG	217
ZYX094	(AT)26	TGAAGGGGGAATACGATGAG	CGACAAATCAGTAAAACCCGA	163
ZYX095	(AAT)5	GGACCCACGAGTGCTCTATT	CACTGGCACCAACACTAACG	168
ZYX096	(CT)7	CCTGTTGAAGTTCTTGAAGTAAAGC	CCCTAAGCTACATGCCCAAA	130
ZYX097	(TTC)6	CCATGCCCTTCATATTTGGT	CTCACAGACCTCGTTTGCTG	239
ZYX098	(CT)7	TTATGAATTTGAGGAGGCCG	GCAAAAACGAAAATGGCATC	148
ZYX099	(AT)11	CCATTTAAGGGCGGAAAATA	TGGATGCTAACTCGTTTAGTTGA	250
ZYX100	(TA)8	TTGACGGATTCCATTAAAGC	TTTTATGGGAAGGAGGCTGA	153
ZYX101	(AT)6	CTGGCTAGGTGATGAGCGTA	CATCCCTCATTTGTTCCATTG	155
ZYX102	(AT)15	GTTCGCGAAGCCATGTAAGT	TCATTCTCAAAACCATCTCCAA	142
ZYX103	(TC)6	TTTAAATCAGCTTTCAAGTCTCAAA	CACAGTTTCCAGCTTGAGCA	244
ZYX104	(AT)10	ACAGCCGATGGTTTTACCTG	TATCTTCTGGAGTTTGCGCC	214
ZYX105	(AAT)9	TCAGCTCATCATTTCTCTCTTCA	TACCCAATTCTTTTGCAGCC	182
ZYX106	(TA)6	TGTGGATTTGGATGCAAGTATT	GAATTGTAGATTTGAATTTGGATGC	172
ZYX107	(AAT)5	CAGCATGCAAAAGAAATGGA	GCCAAACTGAGGTCTCTTGG	248
ZYX108	(TATG)7	TGTCTAAGCCGCTTCCACTG	CCGTCTCCTAAGCCACTGAC	239
ZYX109	(AT)9	GGGCCATTTGCATCATAAAA	TGGAACCTATGAGAGAGGAAAA	176
ZYX110	(TCA)5	TCTTCCTTTTGATTGTCCTTCA	GAATTCGAATCTTGGGGAAA	229
ZYX111	(AT)17	TGTTGTGCTGGCGAACTATC	TTTGCATTGTTGTGAAAGTGG	225
ZYX112	(AT)12	AATTGCCCAAGGAATCAATG	GATAGTCTGGGGACGGGATT	123
ZYX113	(TA)14	TCATAAAACGCGTATGAAGTATGAA	TTTCCAGCTGTCAACCCACT	189
ZYX114	(AAT)14	TATCACAGCCCCAAGGAAAC	TTCCGATTTGGTTTCGATTC	219
ZYX115	(AT)7	TCACGCATGTTTTAATAGCAA	GCTCAGCACTAGGCATACCA	192
ZYX116	(TA)7	CATCCAACCAACGGGTATAAA	AGGCTTTGCTCCACACTGAT	221
ZYX117	(AT)9	TCCGCACTACAAAAAGGGTC	TTGGGCAACCAACAGTTTCT	246
ZYX118	(AT)7	CCGTTTTTCATATTAAGCTTCCA	TCACTGATTTGACCGATTGAA	237
ZYX119	(TG)7	TGCAACAAGACTAATGCACAAA	TGAGTATGATTGCAGGTGCC	190
ZYX120	(TTTGTT)5	CCGGGGATTTATTTATCTTGC	CCATTGCCCAATGATAATCC	168
ZYX121	(TA)8	TTTTTATGGCCAGAGCCAAG	GGGCTCATCACAGTAAGCCT	140
ZYX122	(TC)6	TACATGATGTTGGCGGTGTT	CCAAACGTAGAAACAGGCGT	174
ZYX123	(CT)8	GAATTGCCCTCGTGTATGCT	CGAACCAAGTCCCTGACATA	174
ZYX124	(AT)10	TGCTTAGGCTGCAAATGATG	ACGTGGGGTTTCCTTGGTAT	191
ZYX125	(TA)17	GTCACAATCACCATTGCAGC	TCTGAGATGATGTGATTTCCAA	119
ZYX126	(TTC)6	CTTGATGGAGGATGCTTGGT	AGTGCTCGGGCATTGTAGAT	163
ZYX127	(GA)7	TGCATAATGGGATGTATTCTACG	CCATTATATGGACATCATCATCAA	151
ZYX128	(TC)8	GCTGAATTGGAAACAGCTGAA	TGGTGAATTTGTTGCTAGTTCC	245
ZYX129	(TA)9	ACCCATGTAACGAGCTTTGG	GATTGTTCGCGTAAAACGGT	196
ZYX130	(CT)10	TCGAAGTACTCGCTTCCGTT	AGCGCTCCAGAGAATTTGAA	127
ZYX131	(TA)15	TGTTTACTGTTCATTTTGCTATGGA	AGGACGTCCGTATTGGAAAA	132
ZYX132	(TGT)6	TTCTCTTGCTGCTGCTGCT	GGGTCAAGAGTTCGAGATGC	177
ZYX133	(ATT)9	TCACCCTGTTGATTTTCCGT	CTATTCCGCTTTACCAGCGT	219
ZYX134	(TTTA)5	TGGCATCTATAGCGTGGTTG	CGACCAATGCAAAATCTATTCC	193
ZYX135	(GAA)5	GGCTATGCTGAAAGAGGCAG	GTCTTCCCAAAAGACCGTGA	135
ZYX136	(AT)24	CGATATGCACGTGAGCTGAT	GTTTGGTGGGCAAATGCTAT	138
ZYX137	(AG)8	TCGTGATTGCGAAGATTAGG	ATGCGCATCTTCTTCAGCTT	243
ZYX138	(AAT)5	CAGCAGTAGTGCCTGACATGA	CATCCACAAATCCAAAACCC	240
ZYX139	(AT)6	TTATTGGCAAATGGGTTTCC	GCTCCAAAAATAGACGGTGC	195
ZYX140	(AT)11	AATCCAATCCGCATGAAAAA	CGTGAATCAAGTCAGCGGT	171
ZYX141	(AT)12	TCAACACCCAGTTCATTTGG	ACTGACATGCCCAAAGGCTA	188
ZYX142	(GT)7	TGGGATGTGTGGAAAAATGA	TGTTTGCATCGTTGTGAGAA	187
ZYX143	(AT)7	CATGACCTAGTCATATAATCCCGA	ATGTTCACGTGGGATACGGT	116
ZYX144	(AT)15	GCAAATGCCCGTTTTATTGT	TGAAATTTCTTTCTCATGAACTCAA	245
ZYX145	(AT)27	TGGAGGCAGAATTTTTAGCA	GAGCCGAGATGGTTCAAGTC	129
ZYX146	(ATT)10	CTCGAATCTCATATGGAACGG	GGCTATGAACTCTGGCCTCA	185
ZYX147	(AG)9	CAACCCAACTCCTAGAAGCA	TGCACAAAAAGAAGCCAGTG	136
ZYX148	(CAG)6	TGAACACACCGTCTCCTCAG	GACTGCCTGAACTGTTGCTG	133
ZYX149	(AG)6	GGTGGTGCCAGCTGAATTAT	CCGATAACAAGAGCATGGGT	211
ZYX150	(CT)8	CAAAACTTGTTTGCGCTTTG	GAGGACTAACTCCGCCTTTG	130
ZYX151	(TA)6	TTGGAAAAATGAGGAGTGAGC	CAACCATGTTTGATGGATGTTT	191
ZYX152	(TA)24	TGACATGCCAGCAAAAGAAA	AAATTTCATAGCCGATTGCG	220
ZYX153	(AG)6	CAAATTATAGTAAATTAATCGTGGCG	TGCTTGGATGTTGAGAATCTG	198
ZYX154	(TA)9	GTGGTCACAAAGTTTGGCCT	TTTGAGGTATTCTAGCGGTGTTC	145
ZYX155	(AT)11	AGCAAAAATCTCTGATGGGC	TTGGTAGCTATCATCCCCCA	193
ZYX156	(TA)10	TTTAAACCTTCCATGCAATCAA	TGCCAGGAGAAACAACACAG	157
ZYX157	(TA)13	GGATGATTGGATGAAATCTGG	TAGGTGTCATGTCGTCGGAA	173
ZYX158	(TA)6	ATGCTTGCTCAATCCCAAGT	CAGCAAGTGTACCTGCACGA	121
ZYX159	(AT)9	CCGAACGTTAATCGTCACTG	ATTTCGTCGGGTCATCCTG	232
ZYX160	(AAT)8	TACATCCCCATCTGAATCGC	TTTGAGGCTTGTTTCTGGGT	147
ZYX161	(AT)7	ATGTTCGGGTCCTTGAGTTG	TGTTTCCGATTCTATATTTGTAGTGG	196
ZYX162	(TA)10	TTTGAGGGTGTGTGTATGTGTATG	CAGTTCCCTGCTCAACCAGT	128
ZYX163	(ATT)5	CGGAGGCTATTCTGCATTTC	CGAATCGAGACCGTTCATTT	178
ZYX164	(AT)13	TCGGCAGTAAAGGGGAGTTA	CTCCCCTCACATCAATCCTC	220
ZYX165	(TA)10	CCTAAACATTGACTAGGGGAAAAA	TTCAAGGAATATTCGAGCGG	232
ZYX166	(TA)11	ACCAATGAGTCGGGAAAACA	ACATTCGCCAATAGCCAAAC	210
ZYX167	(AT)27	TCGAATCCAGTGGTACGTTTC	TCAAAGGGCAACATTCCTGT	208
ZYX168	(TA)7	TCACATGATTCATTTATAGTGTCATC	CGCAGCACAACAATTGAAAA	158
ZYX169	(TA)8	ACCTGCATGGATTGTTACGC	TTGTTCTCACTGCTGGCATC	194
ZYX170	(AT)14	GGTTCGGATTTTGCCTCTAA	TGATGTGAAATTGAAACCCAA	199
ZYX171	(TA)7	TGCAGCAAACCGTTTACAAG	GAGCGAGTCTGGAGAAGCAG	129
ZYX172	(AC)8	AACTGGTGGGTTGTCTCTGC	AGGGGGAGAGAGAGAGGTGA	141
ZYX173	(GT)10	CTCCCTTCTTGCTCAATGAC	AAACCATTTCGTTTCCCCTC	135
ZYX174	(TACA)8	GCATCTTCATTTCAAGCATTTTT	TGGAAGAAATGGAAGACAGCA	205
ZYX175	(AC)6	ACGCGCTTACCAAGTTCATC	CCCTGCGCCAACTATTCTAT	163
ZYX176	(CAG)5	AATGGCCAGAATAGAGGTTCC	TCCAATCTGATTTTCCGAGC	142
ZYX177	(ATA)7	CATCATCATCATTCCCATTCA	CTTTTGAGGAATCCATTTGACA	186
ZYX178	(GT)7	AATGAGCCAAAAATTAACACCA	AACTCGGGCTCTGTTGAGTG	191
ZYX179	(TA)11	ACAAGTCGGTGTTCCACCTT	TCATACCCAGAGAAACTGGGA	216
ZYX180	(TA)16	TGTCCATAAAATTAGCCGTTTT	TAACCGGAACCAAACGATTC	167
ZYX181	(ATT)6	AAGTCGGAGTCTCTGGCAAA	TTGTTTTGCCCACAGGTACA	150
ZYX182	(CTT)7	AAGCAACCAAAAGCGTCACT	CCCGATTATGGGGTAGGATT	193
ZYX183	(AT)10	TGACCACAAGTACAAGTTTTCCC	TTGCAGCTCTGATTTGCATT	132
ZYX184	(AC)6	GCTATTATCATGACATCAATGGCT	TTTAACAAATTCTTCTCTCCGAA	187
ZYX185	(TA)6	AAATATAGAATGAGTGTGTGCTTGTG	TTGAAGTAGTATTCATTCAACACAAAA	121
ZYX186	(AT)6	TGCTTAGCTTCCATGACTCG	GTGAACCTTTCCCCGATACA	137
ZYX187	(AT)22	CAACATGACCTCACAAACAACA	AGCAACCATGTTTGATGGAT	189
ZYX188	(AT)9	CGCTATTTAAGCTCGGGAAA	TGCGACAAGGTGACATTCTT	142
ZYX189	(AT)9	TCAGTGGTGGCATAAAGAAGAG	GCAAACACAGAGTACAATCATTCA	132
ZYX190	(AT)17	GCCCGGACACTACCAATACA	TTGGGGTTGTGGATATTGAAA	157
ZYX191	(AG)10	AGACACACAAGCACACGAGC	CTAAGCGACCGACATTCAGG	142
ZYX192	(AT)6	GGTTAAACCGATAGAATCAGCTC	CGAACTAGAGCGGTTTTGGA	200
