# Supplementary material for: SSR molecular marker developments and genetic diversity analysis of Zanthoxylum nitidum (Roxb.) DC
Source: Sci Rep. 2023 Nov 26;13:20767. doi: 10.1038/s41598-023-48022-7 (PMC10679188; doi:10.1038/s41598-023-48022-7)
Supplement: Supplementary file 4 — Supplementary Table S4. [file 41598_2023_48022_MOESM4_ESM.xlsx]

## Sheet: 群体间的遗传距离
Table S4 Genetic distance of 51 populations
	POP1	POP2	POP3	POP4	POP5	POP6	POP7	POP8	POP9	POP11	POP12	POP13	POP14	POP15	POP16	POP17	POP18	POP19	POP20	POP21	POP22	POP23	POP24	POP25	POP26	POP27	POP28	POP29	POP30	POP32	POP33	POP34	POP35	POP36	POP37	POP38	POP39	POP40	POP41	POP42	POP43	POP44	POP45	POP46	POP47	POP48	POP49	POP50	POP51
POP1	-	0.933615	0.933615	0.859258	0.95286	0.95286	0.95286	0.865093	0.85286	0.857492	0.849647	0.95286	0.905719	0.790928	0.891478	0.8789	0.85286	0.496366	0.760409	0.857313	0.87986	0.95286	0.821446	0.95286	0.905719	0.91437	0.859655	0.95286	0.892001	0.939142	0.925643	1	0.919526	0.919897	0.95286	0.871889	0.813475	0.764387	0.871889	0.746871	0.773744	0.943096	0.884709	0.919526	0.861791	0.95286	0.934293	0.87643	0.95286
POP2	0.933615	-	0.318	0.898891	0.392066	0.316047	0.909763	0.895966	0.848663	0.928339	0.950399	0.426271	0.906117	0.545656	0.924331	0.926714	0.912035	0.823442	0.898818	0.895966	0.866394	0.412506	0.901122	0.417312	0.96151	0.264758	0.883621	0.597251	0.445819	0.501152	0.425828	0.560734	0.284731	0.851605	0.873065	0.91437	0.909448	0.980755	0.939288	0.883016	0.926108	0.468931	0.908769	0.908932	0.906117	0.286829	0.895006	0.888663	0.375553
POP3	0.933615	0.318	-	0.880807	0.387965	0.411024	0.880755	0.835573	0.854979	0.893897	0.865323	0.489119	0.888889	0.585817	0.876558	0.946351	0.89279	0.849217	0.880807	0.865093	0.876434	0.395466	0.885017	0.420065	0.926322	0.280416	0.871602	0.505314	0.525203	0.502699	0.311639	0.473908	0.400107	0.878984	0.87121	0.907861	0.869925	0.953538	0.89748	0.880644	0.91414	0.492149	0.90679	0.868587	0.903029	0.281467	0.867021	0.883027	0.32693
POP4	0.859258	0.898891	0.880807	-	0.890011	0.906117	0.660218	0.367665	0.434575	0.315935	0.323672	0.945567	0.624083	0.492237	0.309527	0.335105	0.272407	0.872386	0.385337	0.279063	0.298078	0.884855	0.354488	0.934293	0.378197	0.883784	0.212359	0.972783	0.972783	0.91835	0.958533	0.885017	0.907077	0.41315	0.422407	0.298203	0.207351	0.470759	0.420603	0.313037	0.371926	0.750256	0.341809	0.382687	0.318405	0.909094	0.525378	0.300991	0.921114
POP5	0.95286	0.392066	0.387965	0.890011	-	0.347608	0.894843	0.881287	0.882195	0.90738	0.897821	0.455322	0.906117	0.586666	0.909412	0.956036	0.855611	0.87588	0.900281	0.894895	0.869141	0.455786	0.909094	0.39986	0.892989	0.385544	0.87542	0.555653	0.443198	0.551286	0.510612	0.544772	0.383121	0.881961	0.879181	0.862434	0.905954	0.901122	0.93071	0.877505	0.919134	0.492322	0.895125	0.876558	0.922111	0.362059	0.856818	0.857466	0.437022
POP6	0.95286	0.316047	0.411024	0.906117	0.347608	-	0.886193	0.831064	0.942265	0.877959	0.864262	0.419194	0.9	0.518299	0.921273	0.957185	0.890659	0.839052	0.904606	0.845017	0.888663	0.390033	0.902073	0.481817	0.935605	0.322535	0.881715	0.531362	0.423367	0.435118	0.460897	0.547397	0.339111	0.836257	0.929289	0.854499	0.887352	0.959175	0.877526	0.844057	0.943096	0.455387	0.929289	0.918695	0.889143	0.25045	0.894843	0.897562	0.3489
POP7	0.95286	0.909763	0.880755	0.660218	0.894843	0.886193	-	0.622234	0.614063	0.709348	0.565917	0.866667	0.163801	0.734793	0.639623	0.745567	0.667754	0.969571	0.712299	0.704192	0.728242	0.829137	0.740039	0.933333	0.702272	0.791134	0.714985	0.871273	0.906117	0.815482	0.877526	0.804888	0.933333	0.672342	0.66085	0.695803	0.666182	0.758579	0.727327	0.700691	0.673962	0.746378	0.669673	0.626685	0.657883	0.818151	0.429553	0.614306	0.871273
POP8	0.865093	0.895966	0.835573	0.367665	0.881287	0.831064	0.622234	-	0.428016	0.298678	0.257384	0.859936	0.572878	0.417426	0.333117	0.375723	0.405886	0.909448	0.388581	0.298773	0.33965	0.789022	0.370664	0.836701	0.477492	0.771956	0.312543	0.907077	0.945567	0.887832	0.870996	0.864147	0.91835	0.228561	0.478886	0.303637	0.284538	0.492982	0.377512	0.397153	0.457958	0.620634	0.348039	0.3224	0.353661	0.901122	0.477216	0.386501	0.89652
POP9	0.85286	0.848663	0.854979	0.434575	0.882195	0.942265	0.614063	0.428016	-	0.383019	0.392021	0.871554	0.557071	0.531447	0.371388	0.33872	0.37551	0.91588	0.367396	0.408728	0.334713	0.843705	0.441913	0.871554	0.472386	0.827762	0.438837	0.895125	0.908932	0.918695	0.900281	0.847984	0.915048	0.354411	0.507991	0.407142	0.405695	0.591912	0.524442	0.503811	0.50858	0.619782	0.350102	0.3968	0.335239	0.890167	0.505559	0.332758	0.880205
POP11	0.857492	0.928339	0.893897	0.315935	0.90738	0.877959	0.709348	0.298678	0.383019	-	0.387589	0.898426	0.669495	0.51799	0.28201	0.322829	0.314517	0.907631	0.319919	0.335807	0.235364	0.841762	0.311025	0.902534	0.402291	0.855407	0.301851	0.925643	0.947938	0.925643	0.939288	0.920205	0.945567	0.354323	0.478386	0.36733	0.263814	0.509651	0.451793	0.378446	0.441393	0.68776	0.34661	0.41648	0.230609	0.953538	0.538743	0.378415	0.931316
POP12	0.849647	0.950399	0.865323	0.323672	0.897821	0.864262	0.565917	0.257384	0.392021	0.387589	-	0.865285	0.514335	0.494798	0.386032	0.404384	0.365728	0.921934	0.377015	0.355496	0.306951	0.801523	0.427715	0.868587	0.330159	0.813188	0.365059	0.92302	0.96151	0.876558	0.87588	0.891363	0.909448	0.379287	0.496085	0.321309	0.289961	0.46884	0.363864	0.383217	0.408437	0.690448	0.364705	0.402202	0.329937	0.901352	0.495252	0.33616	0.890241
POP13	0.95286	0.426271	0.489119	0.945567	0.455322	0.419194	0.866667	0.859936	0.871554	0.898426	0.865285	-	0.849213	0.499879	0.96151	0.945567	0.929289	0.91437	0.895803	0.885497	0.879181	0.376497	0.868587	0.535008	0.919526	0.336451	0.945567	0.472667	0.457396	0.522142	0.504962	0.637081	0.352745	0.799757	0.895956	0.895803	0.90144	0.943096	0.871409	0.92302	0.921997	0.602097	0.828458	0.838221	0.871889	0.40393	0.831561	0.92643	0.487218
POP14	0.905719	0.906117	0.888889	0.624083	0.906117	0.9	0.163801	0.572878	0.557071	0.669495	0.514335	0.849213	-	0.698367	0.577455	0.705895	0.624632	0.95031	0.651927	0.663142	0.676677	0.834131	0.676129	0.933333	0.674704	0.804492	0.680585	0.867627	0.906117	0.81437	0.891134	0.834293	0.911111	0.595333	0.63739	0.658273	0.632003	0.674306	0.683119	0.654226	0.62503	0.710064	0.587945	0.593462	0.640351	0.847703	0.381775	0.584159	0.87469
POP15	0.790928	0.545656	0.585817	0.492237	0.586666	0.518299	0.734793	0.417426	0.531447	0.51799	0.494798	0.499879	0.698367	-	0.515024	0.514356	0.51555	0.796247	0.46717	0.49208	0.499176	0.530137	0.581075	0.660897	0.527602	0.509775	0.444935	0.624542	0.520186	0.686666	0.581886	0.695228	0.560247	0.540716	0.621638	0.506285	0.464223	0.583311	0.535174	0.603951	0.608421	0.52476	0.476928	0.502077	0.481989	0.5366	0.626825	0.501415	0.639223
POP16	0.891478	0.924331	0.876558	0.309527	0.909412	0.921273	0.639623	0.333117	0.371388	0.28201	0.386032	0.96151	0.577455	0.515024	-	0.338666	0.352085	0.928177	0.396687	0.372894	0.353686	0.876558	0.352621	0.894843	0.417754	0.854979	0.311101	0.96151	0.96151	0.96151	0.911669	0.890799	0.934293	0.395532	0.437362	0.368362	0.29816	0.519628	0.419955	0.462519	0.414716	0.634318	0.271268	0.416334	0.358005	0.909412	0.498989	0.389942	0.915048
POP17	0.8789	0.926714	0.946351	0.335105	0.956036	0.957185	0.745567	0.375723	0.33872	0.322829	0.404384	0.945567	0.705895	0.514356	0.338666	-	0.369086	0.903848	0.343428	0.353058	0.301144	0.90096	0.412539	0.945567	0.39936	0.879292	0.299653	1	1	0.96151	0.961672	0.92302	0.972783	0.339875	0.488675	0.336424	0.300109	0.60744	0.421339	0.428883	0.457521	0.749424	0.312578	0.414997	0.28796	0.957462	0.602329	0.39139	0.95707
POP18	0.85286	0.912035	0.89279	0.272407	0.855611	0.890659	0.667754	0.405886	0.37551	0.314517	0.365728	0.929289	0.624632	0.51555	0.352085	0.369086	-	0.875489	0.365786	0.358024	0.340975	0.848663	0.348221	0.872386	0.412878	0.865573	0.310302	0.95286	0.95286	0.872386	0.93794	0.919526	0.895956	0.373838	0.543596	0.367559	0.274129	0.418035	0.441136	0.334069	0.380922	0.657394	0.269845	0.420447	0.310592	0.933615	0.458707	0.329654	0.898426
POP19	0.496366	0.823442	0.849217	0.872386	0.87588	0.839052	0.969571	0.909448	0.91588	0.907631	0.921934	0.91437	0.95031	0.796247	0.928177	0.903848	0.875489	-	0.786561	0.849217	0.895803	0.845007	0.87588	0.887153	0.92975	0.869371	0.894895	0.95286	0.840743	0.788418	0.90201	0.904314	0.859936	0.95031	0.919526	0.89536	0.849896	0.856865	0.882588	0.833859	0.898426	0.783289	0.9335	1	0.898729	0.844223	0.916976	0.986392	0.867229
POP20	0.760409	0.898818	0.880807	0.385337	0.900281	0.904606	0.712299	0.388581	0.367396	0.319919	0.377015	0.895803	0.651927	0.46717	0.396687	0.343428	0.365786	0.786561	-	0.384987	0.310871	0.842709	0.417872	0.851965	0.485055	0.838269	0.455307	0.934293	1	0.876558	0.91762	0.902637	0.975155	0.422477	0.556138	0.446227	0.293392	0.515062	0.419977	0.383076	0.41598	0.64853	0.360571	0.490586	0.345575	0.962064	0.523802	0.380173	0.917901
POP21	0.857313	0.895966	0.865093	0.279063	0.894895	0.845017	0.704192	0.298773	0.408728	0.335807	0.355496	0.885497	0.663142	0.49208	0.372894	0.353058	0.358024	0.849217	0.384987	-	0.334759	0.842317	0.367168	0.87986	0.506655	0.83176	0.279899	0.945567	0.945567	0.926322	0.909094	0.899105	0.896128	0.344627	0.446105	0.341105	0.269874	0.530162	0.462746	0.359546	0.46519	0.612663	0.341465	0.37706	0.330392	0.89652	0.583671	0.408512	0.888386
POP22	0.87986	0.866394	0.876434	0.298078	0.869141	0.888663	0.728242	0.33965	0.334713	0.235364	0.306951	0.879181	0.676677	0.499176	0.353686	0.301144	0.340975	0.895803	0.310871	0.334759	-	0.828458	0.326603	0.843225	0.301869	0.858814	0.34024	0.972783	1	0.899105	0.938217	0.911909	0.91858	0.370412	0.445029	0.377216	0.267075	0.462419	0.420583	0.384209	0.34627	0.688394	0.334943	0.449752	0.230025	0.939842	0.540064	0.379312	0.909486
POP23	0.95286	0.412506	0.395466	0.884855	0.455786	0.390033	0.829137	0.789022	0.843705	0.841762	0.801523	0.376497	0.834131	0.530137	0.876558	0.90096	0.848663	0.845007	0.842709	0.842317	0.828458	-	0.850805	0.52686	0.868587	0.362338	0.869141	0.491658	0.506626	0.421423	0.355554	0.677497	0.448942	0.787916	0.867908	0.842154	0.85826	0.915048	0.784457	0.834412	0.862632	0.527629	0.8683	0.865285	0.846919	0.416733	0.819148	0.881715	0.408978
POP24	0.821446	0.901122	0.885017	0.354488	0.909094	0.902073	0.740039	0.370664	0.441913	0.311025	0.427715	0.868587	0.676129	0.581075	0.352621	0.412539	0.348221	0.87588	0.417872	0.367168	0.326603	0.850805	-	0.887153	0.41771	0.839694	0.385677	0.972783	0.934293	0.953538	0.922222	0.90096	0.902637	0.436289	0.389073	0.441233	0.223575	0.522125	0.479225	0.293032	0.273043	0.708951	0.355558	0.45318	0.338553	0.937825	0.581285	0.366787	0.9041
POP25	0.95286	0.417312	0.420065	0.934293	0.39986	0.481817	0.933333	0.836701	0.871554	0.902534	0.868587	0.535008	0.933333	0.660897	0.894843	0.945567	0.872386	0.887153	0.851965	0.87986	0.843225	0.52686	0.887153	-	0.95286	0.378723	0.925643	0.584619	0.609494	0.710108	0.529662	0.644861	0.469239	0.862162	0.858579	0.907077	0.868587	0.95286	0.926322	0.860615	0.925643	0.474061	0.919526	0.908932	0.945567	0.426387	0.8903	0.878701	0.432017
POP26	0.905719	0.96151	0.926322	0.378197	0.892989	0.935605	0.702272	0.477492	0.472386	0.402291	0.330159	0.919526	0.674704	0.527602	0.417754	0.39936	0.412878	0.92975	0.485055	0.506655	0.301869	0.868587	0.41771	0.95286	-	0.887832	0.380423	0.95286	1	0.886193	0.947422	0.933615	0.925643	0.547895	0.491912	0.393335	0.362536	0.430964	0.447307	0.480612	0.407269	0.754535	0.431617	0.524414	0.339962	0.934293	0.599449	0.425854	0.92302
POP27	0.91437	0.264758	0.280416	0.883784	0.385544	0.322535	0.791134	0.771956	0.827762	0.855407	0.813188	0.336451	0.804492	0.509775	0.854979	0.879292	0.865573	0.869371	0.838269	0.83176	0.858814	0.362338	0.839694	0.378723	0.887832	-	0.865093	0.483295	0.444665	0.467332	0.311093	0.528553	0.326831	0.77085	0.848663	0.858422	0.854212	0.907077	0.80283	0.834575	0.896358	0.465215	0.852586	0.805215	0.839339	0.217375	0.803169	0.852164	0.351011
POP28	0.859655	0.883621	0.871602	0.212359	0.87542	0.881715	0.714985	0.312543	0.438837	0.301851	0.365059	0.945567	0.680585	0.444935	0.311101	0.299653	0.310302	0.894895	0.455307	0.279899	0.34024	0.869141	0.385677	0.925643	0.380423	0.865093	-	0.972783	0.972783	0.926322	0.958533	0.907077	0.895966	0.394543	0.459323	0.319255	0.268055	0.476264	0.403985	0.419731	0.413451	0.705586	0.354076	0.325714	0.304362	0.895006	0.544891	0.344595	0.914532
POP29	0.95286	0.597251	0.505314	0.972783	0.555653	0.531362	0.871273	0.907077	0.895125	0.925643	0.92302	0.472667	0.867627	0.624542	0.96151	1	0.95286	0.95286	0.934293	0.945567	0.972783	0.491658	0.972783	0.584619	0.95286	0.483295	0.972783	-	0.576929	0.630032	0.584404	0.604146	0.536214	0.865464	0.95286	0.903775	0.96151	1	0.91835	0.96151	1	0.678503	0.933615	0.942265	0.945567	0.440094	0.851913	0.943096	0.460588
POP30	0.892001	0.445819	0.525203	0.972783	0.443198	0.423367	0.906117	0.945567	0.908932	0.947938	0.96151	0.457396	0.906117	0.520186	0.96151	1	0.95286	0.840743	1	0.945567	1	0.506626	0.934293	0.609494	1	0.444665	0.972783	0.576929	-	0.691541	0.442512	0.598002	0.469799	0.884709	0.933615	0.96151	0.96151	0.944444	0.923182	0.936665	0.980755	0.661049	0.878503	0.908932	0.972783	0.444556	0.908488	0.966667	0.552408
POP32	0.939142	0.501152	0.502699	0.91835	0.551286	0.435118	0.815482	0.887832	0.918695	0.925643	0.876558	0.522142	0.81437	0.686666	0.96151	0.96151	0.872386	0.788418	0.876558	0.926322	0.899105	0.421423	0.953538	0.710108	0.886193	0.467332	0.926322	0.630032	0.691541	-	0.466091	0.551286	0.576006	0.85419	0.919526	0.843225	0.942265	0.919526	0.808868	0.843225	0.93945	0.590971	0.910044	0.942265	0.907077	0.47771	0.799232	0.919526	0.482586
POP33	0.925643	0.425828	0.311639	0.958533	0.510612	0.460897	0.877526	0.870996	0.900281	0.939288	0.87588	0.504962	0.891134	0.581886	0.911669	0.961672	0.93794	0.90201	0.91762	0.909094	0.938217	0.355554	0.922222	0.529662	0.947422	0.311093	0.958533	0.584404	0.442512	0.466091	-	0.534856	0.486513	0.880555	0.908932	0.925643	0.910838	1	0.876935	0.907861	0.947422	0.582168	0.899335	0.881036	0.931708	0.403546	0.909611	0.93945	0.423529
POP34	1	0.560734	0.473908	0.885017	0.544772	0.547397	0.804888	0.864147	0.847984	0.920205	0.891363	0.637081	0.834293	0.695228	0.890799	0.92302	0.919526	0.904314	0.902637	0.899105	0.911909	0.677497	0.90096	0.644861	0.933615	0.528553	0.907077	0.604146	0.598002	0.551286	0.534856	-	0.701214	0.881569	0.872386	0.873973	0.887832	1	0.864487	0.881715	0.933333	0.629353	0.835687	0.828458	0.901122	0.430417	0.834293	0.872386	0.526825
POP35	0.919526	0.284731	0.400107	0.907077	0.383121	0.339111	0.933333	0.91835	0.915048	0.945567	0.909448	0.352745	0.911111	0.560247	0.934293	0.972783	0.895956	0.859936	0.975155	0.896128	0.91858	0.448942	0.902637	0.469239	0.925643	0.326831	0.895966	0.536214	0.469799	0.576006	0.486513	0.701214	-	0.884709	0.906398	0.895803	0.91858	0.933615	0.915048	0.893735	0.923574	0.530395	0.906398	0.891478	0.920722	0.311155	0.91762	0.906117	0.474572
POP36	0.919897	0.851605	0.878984	0.41315	0.881961	0.836257	0.672342	0.228561	0.354411	0.354323	0.379287	0.799757	0.595333	0.540716	0.395532	0.339875	0.373838	0.95031	0.422477	0.344627	0.370412	0.787916	0.436289	0.862162	0.547895	0.77085	0.394543	0.865464	0.884709	0.85419	0.880555	0.881569	0.884709	-	0.522125	0.310003	0.383385	0.46657	0.452844	0.371923	0.480202	0.602591	0.339826	0.358819	0.388375	0.912317	0.471878	0.382117	0.866248
POP37	0.95286	0.873065	0.87121	0.422407	0.879181	0.929289	0.66085	0.478886	0.507991	0.478386	0.496085	0.895956	0.63739	0.621638	0.437362	0.488675	0.543596	0.919526	0.556138	0.446105	0.445029	0.867908	0.389073	0.858579	0.491912	0.848663	0.459323	0.95286	0.933615	0.919526	0.908932	0.872386	0.906398	0.522125	-	0.456021	0.36535	0.6	0.586322	0.489289	0.404427	0.674061	0.440076	0.376929	0.477032	0.895125	0.5271	0.451099	0.895125
POP38	0.871889	0.91437	0.907861	0.298203	0.862434	0.854499	0.695803	0.303637	0.407142	0.36733	0.321309	0.895803	0.658273	0.506285	0.368362	0.336424	0.367559	0.89536	0.446227	0.341105	0.377216	0.842154	0.441233	0.907077	0.393335	0.858422	0.319255	0.903775	0.96151	0.843225	0.925643	0.873973	0.895803	0.310003	0.456021	-	0.309936	0.494991	0.405304	0.325779	0.419637	0.662138	0.377567	0.414517	0.381342	0.907861	0.559642	0.351819	0.898656
POP39	0.813475	0.909448	0.869925	0.207351	0.905954	0.887352	0.666182	0.284538	0.405695	0.263814	0.289961	0.90144	0.632003	0.464223	0.29816	0.300109	0.274129	0.849896	0.293392	0.269874	0.267075	0.85826	0.223575	0.868587	0.362536	0.854212	0.268055	0.96151	0.96151	0.942265	0.910838	0.887832	0.91858	0.383385	0.36535	0.309936	-	0.426344	0.396366	0.22434	0.276472	0.708599	0.273922	0.368926	0.286867	0.923574	0.529039	0.34835	0.89222
POP40	0.764387	0.980755	0.953538	0.470759	0.901122	0.959175	0.758579	0.492982	0.591912	0.509651	0.46884	0.943096	0.674306	0.583311	0.519628	0.60744	0.418035	0.856865	0.515062	0.530162	0.462419	0.915048	0.522125	0.95286	0.430964	0.907077	0.476264	1	0.944444	0.919526	1	1	0.933615	0.46657	0.6	0.494991	0.426344	-	0.538068	0.4103	0.473457	0.721201	0.454906	0.47673	0.539923	0.972783	0.564977	0.458872	0.980755
POP41	0.871889	0.939288	0.89748	0.420603	0.93071	0.877526	0.727327	0.377512	0.524442	0.451793	0.363864	0.871409	0.683119	0.535174	0.419955	0.421339	0.441136	0.882588	0.419977	0.462746	0.420583	0.784457	0.479225	0.926322	0.447307	0.80283	0.403985	0.91835	0.923182	0.808868	0.876935	0.864487	0.915048	0.452844	0.586322	0.405304	0.396366	0.538068	-	0.450475	0.458294	0.722316	0.409202	0.476425	0.459386	0.95707	0.529798	0.486368	0.93945
POP42	0.746871	0.883016	0.880644	0.313037	0.877505	0.844057	0.700691	0.397153	0.503811	0.378446	0.383217	0.92302	0.654226	0.603951	0.462519	0.428883	0.334069	0.833859	0.383076	0.359546	0.384209	0.834412	0.293032	0.860615	0.480612	0.834575	0.419731	0.96151	0.936665	0.843225	0.907861	0.881715	0.893735	0.371923	0.489289	0.325779	0.22434	0.4103	0.450475	-	0.260511	0.699098	0.391831	0.493027	0.448761	0.912463	0.591033	0.407197	0.849682
POP43	0.773744	0.926108	0.91414	0.371926	0.919134	0.943096	0.673962	0.457958	0.50858	0.441393	0.408437	0.921997	0.62503	0.608421	0.414716	0.457521	0.380922	0.898426	0.41598	0.46519	0.34627	0.862632	0.273043	0.925643	0.407269	0.896358	0.413451	1	0.980755	0.93945	0.947422	0.933333	0.923574	0.480202	0.404427	0.419637	0.276472	0.473457	0.458294	0.260511	-	0.793551	0.411337	0.504255	0.427466	0.958533	0.515365	0.464409	0.924483
POP44	0.943096	0.468931	0.492149	0.750256	0.492322	0.455387	0.746378	0.620634	0.619782	0.68776	0.690448	0.602097	0.710064	0.52476	0.634318	0.749424	0.657394	0.783289	0.64853	0.612663	0.688394	0.527629	0.708951	0.474061	0.754535	0.465215	0.705586	0.678503	0.661049	0.590971	0.582168	0.629353	0.530395	0.602591	0.674061	0.662138	0.708599	0.721201	0.722316	0.699098	0.793551	-	0.631425	0.684177	0.663449	0.444966	0.614253	0.676929	0.485446
POP45	0.884709	0.908769	0.90679	0.341809	0.895125	0.929289	0.669673	0.348039	0.350102	0.34661	0.364705	0.828458	0.587945	0.476928	0.271268	0.312578	0.269845	0.9335	0.360571	0.341465	0.334943	0.8683	0.355558	0.919526	0.431617	0.852586	0.354076	0.933615	0.878503	0.910044	0.899335	0.835687	0.906398	0.339826	0.440076	0.377567	0.273922	0.454906	0.409202	0.391831	0.411337	0.631425	-	0.278695	0.368277	0.930637	0.448281	0.370235	0.878413
POP46	0.919526	0.908932	0.868587	0.382687	0.876558	0.918695	0.626685	0.3224	0.3968	0.41648	0.402202	0.838221	0.593462	0.502077	0.416334	0.414997	0.420447	1	0.490586	0.37706	0.449752	0.865285	0.45318	0.908932	0.524414	0.805215	0.325714	0.942265	0.908932	0.942265	0.881036	0.828458	0.891478	0.358819	0.376929	0.414517	0.368926	0.47673	0.476425	0.493027	0.504255	0.684177	0.278695	-	0.397335	0.88453	0.524043	0.354977	0.903775
POP47	0.861791	0.906117	0.903029	0.318405	0.922111	0.889143	0.657883	0.353661	0.335239	0.230609	0.329937	0.871889	0.640351	0.481989	0.358005	0.28796	0.310592	0.898729	0.345575	0.330392	0.230025	0.846919	0.338553	0.945567	0.339962	0.839339	0.304362	0.945567	0.972783	0.907077	0.931708	0.901122	0.920722	0.388375	0.477032	0.381342	0.286867	0.539923	0.459386	0.448761	0.427466	0.663449	0.368277	0.397335	-	0.915603	0.488749	0.358465	0.917228
POP48	0.95286	0.286829	0.281467	0.909094	0.362059	0.25045	0.818151	0.901122	0.890167	0.953538	0.901352	0.40393	0.847703	0.5366	0.909412	0.957462	0.933615	0.844223	0.962064	0.89652	0.939842	0.416733	0.937825	0.426387	0.934293	0.217375	0.895006	0.440094	0.444556	0.47771	0.403546	0.430417	0.311155	0.912317	0.895125	0.907861	0.923574	0.972783	0.95707	0.912463	0.958533	0.444966	0.930637	0.88453	0.915603	-	0.895398	0.895323	0.320244
POP49	0.934293	0.895006	0.867021	0.525378	0.856818	0.894843	0.429553	0.477216	0.505559	0.538743	0.495252	0.831561	0.381775	0.626825	0.498989	0.602329	0.458707	0.916976	0.523802	0.583671	0.540064	0.819148	0.581285	0.8903	0.599449	0.803169	0.544891	0.851913	0.908488	0.799232	0.909611	0.834293	0.91762	0.471878	0.5271	0.559642	0.529039	0.564977	0.529798	0.591033	0.515365	0.614253	0.448281	0.524043	0.488749	0.895398	-	0.528569	0.879684
POP50	0.87643	0.888663	0.883027	0.300991	0.857466	0.897562	0.614306	0.386501	0.332758	0.378415	0.33616	0.92643	0.584159	0.501415	0.389942	0.39139	0.329654	0.986392	0.380173	0.408512	0.379312	0.881715	0.366787	0.878701	0.425854	0.852164	0.344595	0.943096	0.966667	0.919526	0.93945	0.872386	0.906117	0.382117	0.451099	0.351819	0.34835	0.458872	0.486368	0.407197	0.464409	0.676929	0.370235	0.354977	0.358465	0.895323	0.528569	-	0.920205
POP51	0.95286	0.375553	0.32693	0.921114	0.437022	0.3489	0.871273	0.89652	0.880205	0.931316	0.890241	0.487218	0.87469	0.639223	0.915048	0.95707	0.898426	0.867229	0.917901	0.888386	0.909486	0.408978	0.9041	0.432017	0.92302	0.351011	0.914532	0.460588	0.552408	0.482586	0.423529	0.526825	0.474572	0.866248	0.895125	0.898656	0.89222	0.980755	0.93945	0.849682	0.924483	0.485446	0.878413	0.903775	0.917228	0.320244	0.879684	0.920205	-
POP52	0.91835	0.85707	0.861672	0.30498	0.840965	0.848382	0.654979	0.336374	0.426559	0.320223	0.367582	0.867627	0.631005	0.481148	0.380677	0.413448	0.379465	0.848753	0.446321	0.307188	0.352181	0.8362	0.295253	0.847703	0.461267	0.832152	0.327972	0.867627	0.875598	0.875598	0.907631	0.824697	0.908488	0.380198	0.343225	0.338328	0.281109	0.490647	0.480507	0.36434	0.429201	0.621618	0.328063	0.357616	0.374587	0.901906	0.478011	0.408619	0.886193
POP53	0.895125	0.904606	0.90096	0.28837	0.906597	0.90286	0.552693	0.335362	0.426629	0.378634	0.321604	0.893096	0.533769	0.509569	0.350293	0.31414	0.336205	0.922629	0.406883	0.36432	0.367704	0.848862	0.407877	0.87643	0.398836	0.808037	0.338696	0.943096	0.872585	0.886193	0.865573	0.85286	0.943096	0.321878	0.411106	0.305984	0.290923	0.490186	0.358908	0.369595	0.433935	0.714894	0.26773	0.362124	0.406946	0.93945	0.491208	0.257338	0.896635
[truncated: 2 more columns]
