# Supplementary material for: SSR molecular marker developments and genetic diversity analysis of Zanthoxylum nitidum (Roxb.) DC
Source: Sci Rep. 2023 Nov 26;13:20767. doi: 10.1038/s41598-023-48022-7 (PMC10679188; doi:10.1038/s41598-023-48022-7)
Supplement: Supplementary file 5 — Supplementary Table S5. [file 41598_2023_48022_MOESM5_ESM.xlsx]

## Sheet: 群体间的基因流（上三角）和遗传分化系数（下三角）
Table S5 Gene flow among populations (upper triangle) and genetic differentiation coefficient (lower triangle)
	POP1	POP2	POP3	POP4	POP5	POP6	POP7	POP8	POP9	POP11	POP12	POP13	POP14	POP15	POP16	POP17	POP18	POP19	POP20	POP21	POP22	POP23	POP24	POP25	POP26	POP27	POP28	POP29	POP30	POP32	POP33	POP34	POP35	POP36	POP37	POP38	POP39	POP40	POP41	POP42	POP43	POP44	POP45	POP46	POP47	POP48	POP49	POP50	POP51
POP1	-	0.186789	0.236103	0.190451	0.164081	0.207857	0.0848424	0.168728	0.17781	0.189132	0.202479	0.127936	0.125586	0.351024	0.192928	0.154591	0.165649	0.233876	0.298306	0.246949	0.233685	0.237583	0.163688	0.0909091	0.112903	0.233843	0.149663	0.12614	0.122805	0.178201	0.196985	0.123506	0.129212	0.200047	0.160584	0.186596	0.211746	0.191649	0.221883	0.270206	0.234955	0.271531	0.238503	0.189699	0.234348	0.185946	0.1447	0.196919	0.240054
POP2	0.572359	-	1.82062	0.323284	0.901945	1.4706	0.217478	0.344804	0.348705	0.316693	0.317023	0.77817	0.273495	0.889953	0.327104	0.261018	0.284752	0.295733	0.431793	0.44308	0.398423	1.21227	0.269181	0.601295	0.220915	2.40912	0.28105	0.448165	0.616872	0.678863	0.975934	0.54881	1.28616	0.392794	0.34757	0.331296	0.332672	0.256156	0.367077	0.353528	0.292482	1.15981	0.385049	0.386283	0.392689	1.54714	0.319695	0.342084	1.21331
POP3	0.514294	0.120737	-	0.399722	1.15838	1.48414	0.288316	0.446032	0.444353	0.407852	0.431869	0.748458	0.336462	1.02046	0.425964	0.323609	0.35654	0.335841	0.543364	0.555163	0.491441	1.6077	0.329231	0.583724	0.283002	2.5012	0.353837	0.621226	0.642482	0.810057	1.76178	0.804274	1.09713	0.491013	0.422821	0.421243	0.420604	0.307625	0.472172	0.435942	0.359407	1.30971	0.472499	0.481581	0.481487	1.70127	0.413712	0.442592	2.00207
POP4	0.5676	0.436084	0.38478	-	0.287355	0.360465	0.273265	1.1893	0.913059	1.13971	1.25095	0.229003	0.364401	0.99474	1.33308	1.25365	1.29954	0.260259	1.32276	1.72506	1.86937	0.418287	1.06081	0.19959	0.750762	0.385257	1.52584	0.206566	0.188053	0.279255	0.313645	0.274686	0.238637	0.952792	0.829783	1.68792	2.15187	0.587306	1.13267	1.41709	0.979171	0.617222	1.21938	0.977561	1.70966	0.310855	0.614352	1.3273	0.384376
POP5	0.603747	0.217024	0.177509	0.465242	-	1.27273	0.192983	0.292761	0.307245	0.295503	0.29794	0.548237	0.229933	0.720064	0.292802	0.227048	0.277855	0.248913	0.367188	0.378638	0.350593	0.971305	0.228816	0.443753	0.214363	1.13609	0.267569	0.400554	0.471496	0.537404	0.66501	0.58485	0.647517	0.337456	0.308358	0.300115	0.29229	0.238368	0.313503	0.31159	0.256939	0.903301	0.343079	0.327109	0.327722	0.941951	0.297357	0.340926	0.931778
POP6	0.546022	0.145298	0.144164	0.409524	0.164178	-	0.25311	0.405079	0.371316	0.361716	0.369587	0.725907	0.297482	1.00954	0.364829	0.298038	0.333159	0.32792	0.474335	0.515379	0.436065	1.55847	0.296841	0.486275	0.245819	1.87941	0.308026	0.50796	0.613943	0.896529	0.993482	0.62002	0.977252	0.454868	0.357317	0.401889	0.374995	0.29197	0.418618	0.41604	0.32532	1.20652	0.426044	0.409933	0.432139	1.67989	0.351113	0.395974	1.66453
POP7	0.74662	0.534784	0.464412	0.477769	0.564356	0.496909	-	0.326006	0.306018	0.241448	0.406054	0.149646	0.877973	0.426595	0.294252	0.20633	0.255707	0.127493	0.393825	0.34452	0.316818	0.303774	0.219448	0.108127	0.16218	0.287427	0.185924	0.144451	0.117554	0.216793	0.233067	0.222392	0.142915	0.321819	0.279364	0.274439	0.313581	0.204414	0.321477	0.293589	0.285262	0.425998	0.364548	0.344623	0.34963	0.266111	0.462667	0.330881	0.28182
POP8	0.597046	0.420306	0.359179	0.173695	0.460608	0.381634	0.434024	-	0.865202	1.15424	1.41467	0.270686	0.409526	1.06015	1.10407	0.777004	0.724302	0.219885	1.18348	1.50026	1.29423	0.474973	0.757603	0.236395	0.493863	0.440581	0.995756	0.232076	0.204205	0.308035	0.344768	0.277373	0.246501	1.6318	0.713878	1.61552	1.39563	0.510502	1.29125	1.09046	0.748984	0.731839	1.06911	1.15331	1.29494	0.33273	0.696362	0.981212	0.412354
POP9	0.584372	0.417568	0.360047	0.21495	0.448636	0.402372	0.449626	0.224175	-	1.15311	1.17171	0.278838	0.431002	0.943874	1.19893	1.21347	1.07551	0.221049	1.36564	1.01036	1.54552	0.465404	0.687375	0.224815	0.493583	0.43822	0.733912	0.241103	0.21208	0.305944	0.343707	0.316371	0.249045	1.30481	0.634997	0.985087	0.941549	0.448215	0.802585	0.957246	0.682894	0.796022	1.29354	0.981213	1.7236	0.355995	0.604365	1.54813	0.431346
POP11	0.569305	0.441156	0.380025	0.179893	0.458293	0.408686	0.508701	0.178032	0.178175	-	1.07996	0.246985	0.336969	0.925516	1.52649	1.09425	1.14766	0.212997	1.432	1.09801	2.06882	0.445939	0.937861	0.202425	0.750746	0.400176	1.2337	0.227726	0.191112	0.294663	0.314465	0.262389	0.22585	1.02835	0.728418	1.04258	1.18721	0.557385	0.931863	0.987682	0.793141	0.712997	1.19923	0.945729	1.9832	0.309511	0.575726	1.33377	0.384889
POP12	0.552512	0.440899	0.366639	0.166562	0.456254	0.403494	0.381066	0.150179	0.175845	0.187975	-	0.252582	0.553672	0.983099	1.21291	0.949424	1.10762	0.22297	1.51608	1.07093	1.47063	0.456669	0.786997	0.228314	0.905951	0.426553	0.945129	0.229029	0.190171	0.299984	0.348605	0.303138	0.239661	1.15606	0.690584	1.23432	1.51289	0.617263	1.20297	1.09076	0.959884	0.690079	1.25417	0.97455	1.43361	0.341854	0.804112	1.62093	0.399208
POP13	0.661487	0.243151	0.250386	0.521917	0.31319	0.256172	0.625554	0.480136	0.472735	0.503034	0.497431	-	0.187593	0.685764	0.239374	0.214453	0.19917	0.192572	0.322173	0.318025	0.302345	1.03028	0.187683	0.288331	0.161233	1.01953	0.188694	0.414124	0.367744	0.486065	0.483619	0.337947	0.59188	0.329048	0.232943	0.258348	0.239799	0.17334	0.283434	0.256046	0.216571	0.616271	0.310645	0.287668	0.313652	0.677544	0.232575	0.261767	0.616096
POP14	0.665626	0.477559	0.426285	0.406901	0.520906	0.456636	0.221637	0.37906	0.367106	0.425917	0.311072	0.571307	-	0.524909	0.39253	0.288912	0.351449	0.17269	0.534183	0.446323	0.410735	0.361588	0.268965	0.140051	0.224704	0.333603	0.269819	0.182436	0.162398	0.266283	0.265131	0.234047	0.181808	0.482548	0.352671	0.365148	0.379094	0.28822	0.418769	0.37562	0.389461	0.543628	0.521229	0.443071	0.455456	0.275557	0.713061	0.4304	0.338088
POP15	0.415957	0.219307	0.196779	0.200845	0.257715	0.198485	0.369497	0.190817	0.209402	0.212673	0.202741	0.267161	0.322618	-	0.978543	0.801824	0.782963	0.462291	1.41917	1.20252	1.18242	1.19228	0.679733	0.444123	0.663321	1.08769	0.873421	0.540388	0.605892	0.648632	0.838914	0.571079	0.658636	1.01497	0.736924	0.945208	0.983165	0.626378	1.03724	0.869163	0.705143	1.37424	1.08492	1.01664	1.11659	0.863991	0.692296	1.05562	0.943063
POP16	0.564426	0.433198	0.369842	0.15792	0.460573	0.406617	0.459346	0.184628	0.172542	0.140727	0.170892	0.510857	0.389087	0.203493	-	1.16369	0.889263	0.233068	1.28367	1.23152	1.46499	0.445282	0.794737	0.213388	0.656776	0.422691	1.20356	0.220989	0.198175	0.285912	0.344542	0.292029	0.241576	1.06534	0.738871	1.1833	1.10703	0.529009	1.09286	0.920342	0.809309	0.735684	1.28767	0.984166	1.45373	0.336929	0.60328	1.20437	0.407831
POP17	0.617908	0.489219	0.435837	0.166262	0.524056	0.456173	0.54785	0.243426	0.170827	0.185977	0.208433	0.538267	0.463898	0.237682	0.176843	-	0.923941	0.205268	1.2217	1.0652	1.58942	0.360888	0.676796	0.162233	0.624011	0.340875	1.03444	0.17557	0.153589	0.232672	0.276495	0.235262	0.188919	1.03735	0.540118	1.03715	1.02617	0.35999	0.942969	0.984794	0.725209	0.534477	1.26112	0.79037	1.77378	0.262471	0.420171	0.998869	0.330728
POP18	0.601469	0.467507	0.412174	0.161338	0.473615	0.4287	0.494357	0.256594	0.188606	0.17887	0.184146	0.556582	0.415663	0.242022	0.21944	0.212958	-	0.208654	1.14873	0.980184	1.15149	0.395046	0.807491	0.191723	0.607608	0.37045	0.920987	0.192947	0.167086	0.263937	0.278448	0.252008	0.211691	0.90496	0.56288	0.888304	1.35459	0.484736	0.81608	1.17895	0.896101	0.648095	1.50756	0.76368	1.28085	0.28278	0.655831	1.31781	0.362702
POP19	0.516661	0.458099	0.426737	0.489947	0.501089	0.432586	0.662264	0.532045	0.53073	0.53996	0.528574	0.56488	0.59145	0.35098	0.517525	0.549128	0.545074	-	0.351941	0.338312	0.276889	0.351979	0.207133	0.141825	0.158966	0.33457	0.192507	0.177352	0.169885	0.303778	0.256604	0.193475	0.188216	0.251577	0.220651	0.232215	0.257144	0.219594	0.27263	0.281894	0.253582	0.438377	0.260516	0.236925	0.291165	0.276921	0.217942	0.22604	0.349445
POP20	0.45595	0.36668	0.315114	0.158957	0.405063	0.345144	0.388304	0.174401	0.154737	0.148633	0.141557	0.436931	0.318803	0.149775	0.163007	0.169872	0.178734	0.415323	-	1.40285	2.02471	0.571539	0.955413	0.294882	0.770771	0.528404	0.884231	0.298013	0.258351	0.418056	0.429899	0.363618	0.307771	1.30991	0.742765	1.04396	1.58762	0.681029	1.32749	1.34153	1.0857	0.936523	1.70184	1.08467	1.96905	0.403084	0.780332	1.38369	0.51556
POP21	0.503069	0.360709	0.310496	0.126578	0.397685	0.326636	0.420508	0.142836	0.198356	0.185458	0.18926	0.440121	0.359029	0.172115	0.168745	0.190085	0.203222	0.424945	0.151254	-	1.50672	0.569957	0.923242	0.295253	0.578376	0.537625	1.22497	0.295334	0.270989	0.392062	0.425622	0.379453	0.331733	1.43288	1.00275	1.58252	1.67138	0.639319	1.2946	1.48507	0.897944	0.957568	1.50086	1.3793	1.44351	0.427127	0.651346	1.05416	0.527383
POP22	0.516866	0.385551	0.337181	0.117959	0.416255	0.364397	0.441058	0.161893	0.139235	0.107813	0.145295	0.452616	0.378366	0.17453	0.145773	0.135912	0.178382	0.474484	0.109904	0.142311	-	0.515945	1.17014	0.261713	0.996012	0.468066	1.2502	0.248909	0.231499	0.355122	0.371695	0.317772	0.288687	1.32411	0.875554	1.28401	1.75194	0.659212	1.17127	1.33265	1.20169	0.768454	1.52689	1.13665	3.00476	0.371892	0.637642	1.41666	0.46171
POP23	0.512733	0.170967	0.134575	0.374091	0.204699	0.138239	0.451448	0.344841	0.349453	0.359227	0.353772	0.19527	0.408772	0.173336	0.359567	0.40924	0.387569	0.415297	0.304307	0.304894	0.326394	-	0.350446	0.449641	0.299301	1.76667	0.353777	0.662224	0.605334	1.06748	1.28472	0.55019	0.80981	0.538431	0.427254	0.459355	0.439194	0.32964	0.519785	0.472104	0.391943	1.16564	0.507181	0.483024	0.520972	1.10749	0.444252	0.462789	1.41631
POP24	0.60432	0.481527	0.431607	0.190721	0.522121	0.457171	0.532541	0.248114	0.266702	0.210462	0.241081	0.57119	0.481728	0.268895	0.239295	0.269747	0.236409	0.546887	0.207398	0.213085	0.176038	0.416357	-	0.166525	0.527342	0.331472	0.714405	0.166961	0.16075	0.224153	0.273092	0.22628	0.189662	0.653089	0.704696	0.730184	1.4858	0.424568	0.744841	1.1884	1.12058	0.530949	0.890283	0.612813	1.32629	0.249708	0.421192	0.841349	0.329301
POP25	0.733333	0.29367	0.29986	0.556062	0.360359	0.339547	0.698076	0.513986	0.526521	0.552578	0.522669	0.464398	0.640942	0.360167	0.539504	0.606454	0.565965	0.63804	0.458815	0.458503	0.488555	0.357326	0.600204	-	0.127517	0.735039	0.169486	0.257812	0.195425	0.260328	0.422364	0.278362	0.348899	0.256531	0.230769	0.214038	0.231877	0.161786	0.253281	0.239929	0.19391	0.640352	0.242741	0.241076	0.246875	0.537176	0.191748	0.236435	0.615663
POP26	0.688889	0.530881	0.469041	0.24981	0.538372	0.504216	0.606531	0.336084	0.33621	0.249814	0.216272	0.607928	0.526644	0.273726	0.275702	0.286038	0.291508	0.611298	0.244913	0.301795	0.20064	0.455124	0.321609	0.662222	-	0.27046	0.541445	0.147871	0.124701	0.208809	0.22503	0.189234	0.164073	0.464685	0.475806	0.633579	0.801798	0.446594	0.649018	0.613516	0.548764	0.436312	0.60516	0.498053	0.904221	0.227159	0.402868	0.729557	0.268249
POP27	0.516696	0.094016	0.0908694	0.393541	0.180364	0.117403	0.465179	0.362014	0.363256	0.384511	0.36952	0.196923	0.428373	0.186889	0.371642	0.423101	0.402934	0.427665	0.32117	0.31741	0.348157	0.123967	0.429944	0.253797	0.480344	-	0.329379	0.694858	0.74007	0.868233	1.48058	0.660677	1.47399	0.499126	0.415182	0.411334	0.409359	0.318276	0.487476	0.445595	0.364785	1.37009	0.489825	0.480038	0.484238	2.56901	0.411152	0.436412	1.69328
POP28	0.625527	0.470766	0.414019	0.140778	0.483027	0.448008	0.573495	0.200681	0.254088	0.168498	0.209182	0.569874	0.480937	0.222535	0.171991	0.194638	0.213495	0.564963	0.220414	0.169495	0.166645	0.41406	0.259227	0.595968	0.315878	0.431496	-	0.175256	0.157839	0.237903	0.256697	0.240837	0.199561	0.817167	0.666748	1.16464	1.09784	0.495388	0.984515	0.865425	0.750524	0.556303	0.935812	0.972932	1.15512	0.27363	0.496128	1.14483	0.32273
POP29	0.664646	0.358082	0.286952	0.547566	0.384288	0.329833	0.633792	0.51859	0.509058	0.523312	0.521889	0.376436	0.578121	0.3163	0.530798	0.587448	0.564402	0.584998	0.456194	0.458435	0.501093	0.274055	0.599576	0.492308	0.628344	0.26459	0.58788	-	0.278875	0.392637	0.398711	0.345506	0.370092	0.274195	0.221195	0.237057	0.212977	0.160652	0.263662	0.234844	0.196764	0.533522	0.26735	0.252645	0.262076	0.586986	0.22616	0.239319	0.815037
POP30	0.670592	0.288393	0.280118	0.570707	0.346502	0.289371	0.680172	0.550412	0.541032	0.566749	0.567961	0.404699	0.606211	0.292093	0.557818	0.619442	0.599397	0.595401	0.491786	0.479856	0.519212	0.292283	0.608643	0.561261	0.667198	0.252507	0.612988	0.472701	-	0.270339	0.564263	0.355108	0.385453	0.25233	0.202653	0.202917	0.199871	0.17297	0.230166	0.213799	0.171184	0.479529	0.260041	0.235378	0.231248	0.516497	0.190683	0.211175	0.522787
POP32	0.583838	0.269146	0.235836	0.472362	0.317499	0.21805	0.535569	0.448001	0.449686	0.459	0.454559	0.339644	0.48423	0.278201	0.466495	0.517951	0.486441	0.451444	0.37422	0.389371	0.41314	0.189756	0.527256	0.489881	0.544889	0.223567	0.512397	0.389022	0.480456	-	0.69795	0.428044	0.416897	0.381014	0.294312	0.321587	0.287091	0.23938	0.37086	0.337682	0.268753	0.759979	0.351381	0.332256	0.339409	0.6153	0.329835	0.311121	0.890492
POP33	0.559303	0.203926	0.124268	0.443542	0.273221	0.201048	0.517526	0.420332	0.421083	0.442897	0.417638	0.340776	0.485313	0.229587	0.420492	0.474838	0.473083	0.493482	0.367702	0.370029	0.402127	0.162896	0.477928	0.371823	0.526283	0.14446	0.493392	0.385379	0.307026	0.263727	-	0.600393	0.67011	0.373428	0.323211	0.335732	0.334405	0.241034	0.399253	0.352734	0.305388	0.854572	0.387649	0.3767	0.381166	0.938854	0.317616	0.343653	1.18331
POP34	0.669333	0.312965	0.23713	0.476475	0.299455	0.28735	0.529221	0.474048	0.441406	0.48791	0.451967	0.425209	0.516479	0.304477	0.46123	0.515186	0.498	0.56373	0.40742	0.39717	0.440318	0.312426	0.524901	0.47316	0.569173	0.274521	0.509334	0.419811	0.413149	0.368707	0.293982	-	0.336196	0.323632	0.287763	0.287373	0.264287	0.200211	0.317503	0.290121	0.257951	0.650668	0.366812	0.36186	0.335085	0.728698	0.282377	0.316601	0.722518
POP35	0.659262	0.162743	0.185579	0.511627	0.278546	0.203707	0.636271	0.503523	0.500957	0.525376	0.510557	0.296955	0.578962	0.275138	0.508568	0.569581	0.541488	0.570495	0.448213	0.42975	0.464091	0.235891	0.568618	0.417432	0.603758	0.145012	0.556098	0.403166	0.39342	0.374871	0.271707	0.426479	-	0.292217	0.244294	0.260587	0.240137	0.193407	0.28067	0.251438	0.215019	0.716504	0.289067	0.28088	0.290407	1.09177	0.223595	0.255026	0.693777
POP36	0.555498	0.388927	0.337376	0.20785	0.425564	0.354677	0.437201	0.132851	0.160792	0.195565	0.177801	0.431743	0.341275	0.197633	0.190065	0.194197	0.216458	0.498428	0.160265	0.148555	0.15882	0.317085	0.276828	0.493553	0.349805	0.333722	0.234265	0.476922	0.497681	0.396188	0.401009	0.43582	0.46107	-	0.665336	1.2713	1.06106	0.651107	1.06373	1.27747	0.760818	0.90803	1.54858	1.33368	1.21983	0.384422	0.722134	1.14786	0.48541
POP37	0.608889	0.418361	0.37157	0.231528	0.447742	0.411647	0.472265	0.259369	0.282487	0.255515	0.265792	0.517659	0.41482	0.253312	0.252814	0.316409	0.307548	0.531179	0.251822	0.199561	0.222113	0.369138	0.261864	0.52	0.344444	0.375837	0.272703	0.530566	0.5523	0.459295	0.43614	0.464889	0.505772	0.273124	-	0.740175	1.00568	0.478799	0.728998	0.806067	0.872138	0.715513	0.910216	0.955023	0.76678	0.337284	0.606932	0.815188	0.400659
POP38	0.572611	0.430074	0.372443	0.129004	0.454451	0.383501	0.4767	0.134011	0.202415	0.193411	0.168427	0.491789	0.406406	0.209169	0.174423	0.194227	0.219625	0.518441	0.193205	0.136424	0.162972	0.352433	0.255054	0.53875	0.28294	0.378024	0.176724	0.513287	0.551978	0.437379	0.426816	0.465227	0.489632	0.164334	0.252481	-	1.41875	0.556908	1.28546	1.47362	0.891286	0.665974	1.03505	0.983524	1.23238	0.339693	0.557002	1.26178	0.410342
POP39	0.541423	0.429058	0.372798	0.104086	0.461008	0.400003	0.443592	0.151918	0.209811	0.173949	0.141813	0.510413	0.397397	0.20273	0.184226	0.195899	0.155803	0.492956	0.136046	0.130115	0.124879	0.362742	0.144026	0.518805	0.237688	0.379156	0.185482	0.539984	0.555715	0.46547	0.427786	0.48611	0.510061	0.190685	0.199096	0.149813	-	0.665477	1.20916	2.6203	1.5611	0.654656	1.42233	0.96853	1.55465	0.31722	0.61684	1.20154	0.406113
POP40	0.566061	0.493919	0.44833	0.298577	0.511909	0.461281	0.550159	0.32873	0.358056	0.309642	0.288263	0.590542	0.464494	0.285265	0.32092	0.409843	0.340258	0.532375	0.26852	0.281114	0.274963	0.431302	0.370608	0.607111	0.358889	0.439927	0.335396	0.608788	0.591059	0.510851	0.50913	0.555295	0.563816	0.277437	0.34303	0.309825	0.273082	-	0.624963	0.681878	0.56982	0.560789	0.663641	0.571602	0.561308	0.246334	0.512579	0.647196	0.305969
POP41	0.529792	0.405136	0.346178	0.18081	0.443654	0.373905	0.437463	0.162206	0.237511	0.211531	0.172061	0.468661	0.373821	0.194214	0.18617	0.209561	0.234504	0.47835	0.158479	0.161854	0.1759	0.324766	0.251297	0.49674	0.278081	0.338994	0.202509	0.486701	0.520653	0.402667	0.385058	0.440526	0.471103	0.190297	0.255363	0.162817	0.171331	0.285726	-	1.23136	0.945045	0.724085	1.21607	0.969093	1.07558	0.354159	0.656813	0.995372	0.437421
POP42	0.480579	0.414231	0.364462	0.149962	0.445165	0.375353	0.459906	0.186503	0.207083	0.20199	0.186462	0.494026	0.399603	0.223381	0.213613	0.202463	0.174954	0.470019	0.157082	0.144087	0.157963	0.346211	0.173804	0.510278	0.289514	0.359405	0.22413	0.51563	0.539026	0.4254	0.414777	0.46286	0.498566	0.163669	0.236727	0.145044	0.0870991	0.268276	0.168764	-	1.77915	0.692805	1.31383	0.83455	1.14797	0.334477	0.531711	1.10028	0.448608
POP43	0.515512	0.460845	0.410235	0.203389	0.493156	0.434541	0.467061	0.250254	0.267983	0.239661	0.206631	0.535824	0.390954	0.261741	0.236003	0.256355	0.218131	0.496444	0.187168	0.217781	0.172214	0.389443	0.182405	0.563178	0.312984	0.406647	0.249869	0.559579	0.593564	0.481925	0.450136	0.492174	0.537612	0.247324	0.222789	0.219051	0.138038	0.304945	0.209197	0.123204	-	0.533502	1.1512	0.67139	1.05303	0.28192	0.533322	0.834578	0.353725
POP44	0.479358	0.177329	0.160286	0.288277	0.216769	0.171642	0.369824	0.254624	0.239001	0.259606	0.265935	0.288593	0.315009	0.153918	0.253631	0.318683	0.278367	0.363173	0.2107	0.207028	0.24547	0.176598	0.320123	0.280788	0.364266	0.154312	0.310057	0.319072	0.342687	0.24753	0.226332	0.277572	0.258664	0.215884	0.25893	0.272933	0.276348	0.308342	0.256651	0.265166	0.31908	-	0.938961	0.797204	0.809782	1.08192	0.803397	0.7367	1.26189
POP45	0.511767	0.393671	0.346021	0.17014	0.421529	0.369798	0.406803	0.189522	0.161966	0.172505	0.166205	0.445915	0.324158	0.187277	0.162583	0.165441	0.142243	0.489701	0.128085	0.142787	0.140695	0.330172	0.219244	0.507366	0.292343	0.337918	0.210826	0.483232	0.490157	0.41571	0.392065	0.40531	0.463765	0.138998	0.215477	0.194544	0.149492	0.27363	0.170524	0.159864	0.178419	0.210268	-	1.53851	1.44077	0.377481	0.847716	1.23962	0.486806
POP46	0.56857	0.392907	0.341726	0.203656	0.433194	0.378826	0.420435	0.178151	0.203052	0.209077	0.204157	0.464971	0.360714	0.197372	0.202566	0.240299	0.246626	0.513427	0.187312	0.15344	0.180291	0.341053	0.28975	0.509087	0.334201	0.342448	0.204427	0.497369	0.515062	0.429364	0.398915	0.40859	0.470916	0.15786	0.207465	0.202671	0.205165	0.304284	0.20507	0.23051	0.271329	0.238731	0.139781	-	1.11477	0.380449	0.643443	1.19739	0.457956
POP47	0.516157	0.38899	0.341769	0.127573	0.432734	0.366494	0.416924	0.161818	0.126672	0.111947	0.14849	0.443536	0.35438	0.182937	0.146737	0.123531	0.163308	0.461966	0.112661	0.147622	0.0768105	0.324266	0.1586	0.503145	0.216596	0.340489	0.177921	0.488208	0.519483	0.424154	0.396093	0.427288	0.462614	0.170088	0.245874	0.168648	0.138531	0.308144	0.188597	0.17883	0.191861	0.235898	0.147861	0.183181	-	0.377311	0.744052	1.37771	0.463357
POP48	0.573465	0.13911	0.128122	0.445748	0.20974	0.129541	0.484391	0.429015	0.412545	0.446819	0.422402	0.269529	0.475685	0.224418	0.425946	0.487833	0.469237	0.474455	0.382799	0.369207	0.401999	0.184163	0.500292	0.317591	0.523934	0.0886838	0.477436	0.298691	0.326159	0.288917	0.210287	0.255441	0.186321	0.394059	0.425689	0.42395	0.440746	0.503693	0.413798	0.427733	0.469996	0.187699	0.398419	0.396543	0.398527	-	0.317495	0.361403	1.47556
POP49	0.633392	0.438832	0.37667	0.289234	0.45674	0.415895	0.350795	0.26417	0.292615	0.302764	0.237166	0.518054	0.259589	0.265309	0.292987	0.373039	0.27599	0.534255	0.24264	0.277363	0.281645	0.3601	0.372472	0.565933	0.382926	0.378128	0.335063	0.525034	0.567301	0.431157	0.440439	0.469592	0.527877	0.257166	0.291739	0.309789	0.288404	0.327835	0.275691	0.319811	0.319153	0.237327	0.227746	0.279817	0.251496	0.440533	-	0.652448	0.393532
POP50	0.559385	0.422237	0.360963	0.158499	0.423065	0.387012	0.430381	0.203052	0.139034	0.157851	0.133623	0.488504	0.367431	0.191481	0.171896	0.200181	0.159458	0.525166	0.153028	0.191694	0.15	0.350735	0.229074	0.513944	0.255217	0.364213	0.179233	0.510914	0.542093	0.445536	0.421121	0.441228	0.495024	0.178845	0.2347	0.165368	0.172231	0.278646	0.200743	0.185147	0.230504	0.25337	0.167828	0.172725	0.15359	0.408895	0.277024	-	0.427039
POP51	0.510147	0.170846	0.111009	0.394088	0.211546	0.13058	0.470083	0.377442	0.366921	0.393769	0.385084	0.288652	0.425106	0.209545	0.380037	0.430494	0.408029	0.417052	0.326559	0.321592	0.351267	0.150032	0.431554	0.288796	0.482394	0.128648	0.436506	0.234734	0.323504	0.219204	0.174421	0.257065	0.264893	0.339947	0.384226	0.378592	0.381032	0.449665	0.363678	0.357854	0.414096	0.165356	0.339302	0.353129	0.350456	0.144881	0.388481	0.369255	-
POP52	0.611768	0.423365	0.365554	0.164746	0.437368	0.396041	0.494075	0.193234	0.226746	0.189256	0.209412	0.507021	0.417992	0.218424	0.211288	0.287391	0.231308	0.475254	0.213381	0.156185	0.183821	0.349687	0.211394	0.526977	0.322796	0.370241	0.227232	0.513536	0.549419	0.451953	0.429222	0.458603	0.512327	0.211265	0.19722	0.192618	0.148694	0.306923	0.244998	0.194465	0.276183	0.239716	0.198822	0.211238	0.195563	0.431027	0.255962	0.208232	0.377767
POP53	0.514075	0.389554	0.339622	0.125707	0.419081	0.36393	0.371758	0.158176	0.165411	0.158816	0.137891	0.448901	0.320534	0.182262	0.146128	0.147949	0.155702	0.472852	0.143248	0.141415	0.141326	0.321663	0.204951	0.48901	0.244339	0.331696	0.170095	0.476542	0.483361	0.409967	0.377984	0.399805	0.464855	0.147968	0.210716	0.12142	0.140314	0.277617	0.134408	0.143504	0.190366	0.24429	0.122102	0.157195	0.142287	0.395574	0.249252	0.101031	0.339627
[truncated: 2 more columns]
