# Supplementary material for: SSR molecular marker developments and genetic diversity analysis of Zanthoxylum nitidum (Roxb.) DC
Source: Sci Rep. 2023 Nov 26;13:20767. doi: 10.1038/s41598-023-48022-7 (PMC10679188; doi:10.1038/s41598-023-48022-7)
Supplement: Supplementary file 6 — Supplementary Table S6. [file 41598_2023_48022_MOESM6_ESM.xlsx]

## Sheet: 01指纹图谱
Table S6 Digital Fingerprint of 142 Germplasms
Germplasm number	ZYX004	ZYX006	ZYX022	ZYX031	ZYX050	ZYX056	ZYX092	ZYX119	ZYX137	ZYX148	ZYX149	ZYX163	ZYX171	ZYX182	ZYX191	all
3--1	100001000	000001000000	00000001000000000000000000000000	0010100000	000010000000000	00000000010	0000001000000	00000000010	001000000000000000000000000000000	100010000	01000000000000	1000000000000000000000000000000000000	000000010001	0000100000	00000000001000000	10000100000000100000000000001000000000000000000000000001010000000001000000000000000000010000000100000000000000010001000000000000000000000000000000100010000010000000000001000000000000000000000000000000000000000000010001000010000000000000001000000
3--2	100001000	000001000000	00000001000000000000000000000000	0010100000	000010000000000	00000000010	0000001000000	00000000010	001000000000000000000000000000000	100010000	01000000000000	1000000000000000000000000000000000000	000000010001	0000100000	00000000001000000	10000100000000100000000000001000000000000000000000000001010000000001000000000000000000010000000100000000000000010001000000000000000000000000000000100010000010000000000001000000000000000000000000000000000000000000010001000010000000000000001000000
bl0915-1	010000000	000010001000	00000000000000000001000000000000	0000000100	010000000000000	01010000000	1000000000000	00000010000	000010000100000000000000000000000	001001000	11000000000000	0000000000000000010000100000000000000	001001000000	0001000000	00000000000001100	01000000000001000100000000000000000000001000000000000000000010001000000000000001010000000100000000000000000010000000010000100000000000000000000000001001000110000000000000000000000000000010000100000000000000001001000000000100000000000000000001100
bl0915-2	010000000	000010000010	00000000000000000000010000100000	0000100100	010000000000000	01010000000	1000000000000	00001010000	000010000001000000000000000000000	000001000	11000000000000	0000000000000010000000000001000000000	100001000000	0001000000	00000000000010100	01000000000001000001000000000000000000000010000100000000010010001000000000000001010000000100000000000000001010000000010000001000000000000000000000000001000110000000000000000000000000010000000000001000000000100001000000000100000000000000000010100
bl0915-3	010100000	001010000000	00000000000000000001000100000000	0000000110	010000000000000	00010000000	1000000000000	00000010000	000010000001000000000000000000000	001001000	11000000000000	0000000000000000000010100000000000000	010001000000	0001000000	00000000000010100	01010000000101000000000000000000000000001000100000000000000011001000000000000000010000000100000000000000000010000000010000001000000000000000000000001001000110000000000000000000000000000000010100000000000000010001000000000100000000000000000010100
BL-1	010000000	001000001000	00000000000000000001000001000000	0000000011	010000000000000	00010001000	1000000001000	00000010000	000000001010000000000000000000000	000001001	11000000000000	0000000000100000001000000000000000000	010000000000	0001001000	00000000000001100	01000000000100000100000000000000000000001000001000000000000001101000000000000000010001000100000000100000000010000000000001010000000000000000000000000001001110000000000000000000000100000001000000000000000000010000000000000100100000000000000001100
BL-2	010000000	001010000000	00000000000001000000000000001000	0000101000	010000000000000	01010000000	1000000000000	00101000000	000010001000000000000000000000000	000001000	11000000000000	0000100000100000000000000000000000000	100001000000	0001000000	00000000010000100	01000000000101000000000000000000001000000000000001000000010100001000000000000001010000000100000000000000101000000000010001000000000000000000000000000001000110000000000000000100000100000000000000000000000000100001000000000100000000000000010000100
BL-3	010000000	000000010000	00000000000000000000000000100000	0000000001	010000000000000	00010001000	0000000001001	00100000000	000000000010000000000000000000000	000001000	11000000000000	0000000000000000000000001000000010000	010001000000	0001000000	00000000000000100	01000000000000001000000000000000000000000000000100000000000000101000000000000000010001000000000000100100100000000000000000010000000000000000000000000001000110000000000000000000000000000000000001000000010000010001000000000100000000000000000000100
bm0918-1	000100000	000001001000	10000000000010000000000000000000	0100000000	000001000000100	00001000000	0000100000000	00010000000	100000000000000000000000000000000	000100000	00001000000000	0000100000000000000000000000000000000	000001001000	0010100000	00000101000000000	00010000000000100100010000000000010000000000000000000010000000000000100000010000001000000000010000000000010000000100000000000000000000000000000000000100000000010000000000000100000000000000000000000000000000000001001000001010000000000101000000000
bm0918-2	000100000	000000011000	10000000100000000000000000000000	0100000000	000001000000000	00001000000	0000100000000	00010000000	000000000000000000000000000000100	100100000	00011000000000	0000100000000000000000000000000000000	000001000000	0010000000	00000100000000000	00010000000000001100010000000100000000000000000000000010000000000000100000000000001000000000010000000000010000000000000000000000000000000000000100100100000000110000000000000100000000000000000000000000000000000001000000001000000000000100000000000
bm0918-3	000101000	000001000000	10100000000000000000000000000000	0100000000	010001000000000	00001000000	0000100000000	00010000000	000000000000000000100000000000000	100100000	00011000000000	0000001000000000000000000000000000000	000010000000	0000100000	10000000010000000	00010100000000100000010100000000000000000000000000000010000000001000100000000000001000000000010000000000010000000000000000000000000100000000000000100100000000110000000000000001000000000000000000000000000000000010000000000010000010000000010000000
cw0925-1	010000000	001000001000	00000000000000000100000000000000	0000000100	010000000000000	00010000000	0000010000000	00100010000	000000000010100000000000000000000	001001000	11000000000000	0000000000000000000000010000000010000	100000000000	0001000000	00000001000000100	01000000000100000100000000000000000000100000000000000000000010001000000000000000010000000000001000000000100010000000000000010100000000000000000000001001000110000000000000000000000000000000000010000000010000100000000000000100000000000001000000100
cw0925-2	010000000	001000001000	00010000000001000000000000000000	0000000100	010000000000000	01010000000	0000010000000	00001000000	000000000011000000000000000000000	000001000	00000000000000	0000100000000000000000000000000000000	001000000000	0100001000	00000000000000100	01000000000100000100000010000000001000000000000000000000000010001000000000000001010000000000001000000000001000000000000000011000000000000000000000000001000000000000000000000100000000000000000000000000000000001000000000010000100000000000000000100
cw0925-3	010000000	001000001000	00010000000001000000000000000000	0000000100	010000000000000	01010000000	0000010000000	00001000000	000000000011000000000000000000000	000001000	00000000000000	0000100000000000000000000000000000000	001000000000	0100001000	00000000000000100	01000000000100000100000010000000001000000000000000000000000010001000000000000001010000000000001000000000001000000000000000011000000000000000000000000001000000000000000000000100000000000000000000000000000000001000000000010000100000000000000000100
cx0924-1	010000000	000000001000	00000000000000000100000000000000	0000000100	010000000000000	00010000000	1000000000000	00001000000	000010000000000000000000000000000	000001000	11000000000000	0000000000001000000100000000000000000	110000000000	0001000000	00000100000000100	01000000000000000100000000000000000000100000000000000000000010001000000000000000010000000100000000000000001000000000010000000000000000000000000000000001000110000000000000000000000001000000100000000000000000110000000000000100000000000100000000100
cx0924-2	011000000	000000101000	00000000000000000000010000000100	0000000101	010000000000000	01010000000	0000000010000	00000010000	000000001001000000000000000000000	000001000	00000000000000	0000000000000000000010000000010000000	011000000000	0100000000	00000100000100000	01100000000000010100000000000000000000000010000000100000000010101000000000000001010000000000000001000000000010000000000001001000000000000000000000000001000000000000000000000000000000000000010000000010000000011000000000010000000000000100000100000
db3-1	000000001	010000010000	10000000000000000000000000000000	0001000000	010000000000000	00001000000	0000100000000	00000100000	100000000000000000000000000001000	100000000	00000100010000	0010000000000000000000000000000000000	000010100000	0100000000	00010000000000000	00000000101000001000010000000000000000000000000000000000100000001000000000000000001000000000010000000000000100000100000000000000000000000000001000100000000000001000100000010000000000000000000000000000000000000010100000010000000000010000000000000
db3-2	000000010	000000010000	10000000000000000000000000000000	0001000000	010000000000000	00001000000	0000100000000	00000100000	000000000000000000000000000001000	100000000	00000100010000	0010000000000000000000000000000000000	000011000000	0100000000	00110000000000000	00000001000000001000010000000000000000000000000000000000100000001000000000000000001000000000010000000000000100000000000000000000000000000000001000100000000000001000100000010000000000000000000000000000000000000011000000010000000000110000000000000
dh0918-1	100000000	000000110000	10000000000000000000000000000000	0100000000	010000000000000	00001000000	0000100000000	00010000000	000000001000000000000000001000000	100100000	00001000000000	0000100000000000000000000000000000000	000011000000	0000100001	00000100000000000	10000000000000011000010000000000000000000000000000000010000000001000000000000000001000000000010000000000010000000000000001000000000000000001000000100100000000010000000000000100000000000000000000000000000000000011000000000010000100000100000000000
dh0918-2	101000000	001000100000	10000000100000000000000000000000	0100000000	000000000100000	00001000000	0000100000000	00010000000	000000001000000000000000000000000	010100000	00001000000000	1001000000000000000000000000000000000	000001000000	0000100000	00000000000000000	10100000000100010000010000000100000000000000000000000010000000000000000010000000001000000000010000000000010000000000000001000000000000000000000000010100000000010000000001001000000000000000000000000000000000000001000000000010000000000000000000000
dh0918-3	001000001	000000100000	10000000000000100000000000000000	0100000000	010000000000000	00001010000	0000100000000	00010000000	000000001000000010000000000000000	100100000	00001000000000	0001000000000000000000000000000000000	000001100000	0000000001	00000101000000000	00100000100000010000010000000000000100000000000000000010000000001000000000000000001010000000010000000000010000000000000001000000010000000000000000100100000000010000000000001000000000000000000000000000000000000001100000000000000100000101000000000
fc0825-f	000100001	010000010000	00000000000000000000000000000000	0100000000	010000000000000	00001000000	0000100000000	00000000000	000000000000101000000000000000000	000000000	00000001000001	1001000000000000000000000000000000000	000011000000	0000100000	00101000000000000	00010000101000001000000000000000000000000000000000000010000000001000000000000000001000000000010000000000000000000000000000000101000000000000000000000000000000000010000011001000000000000000000000000000000000000011000000000010000000101000000000000
fc0825-m	000101000	000010010000	10000000000000000000100000000000	0100000000	010001000000000	00001000000	0000100000000	00010000000	000000000000000110000000000000000	011000000	00000001000000	0001100000000000000000000000000000000	000010010000	0000100000	00000000110000000	00010100000001001000010000000000000000000100000000000010000000001000100000000000001000000000010000000000010000000000000000000000110000000000000000011000000000000010000000001100000000000000000000000000000000000010010000000010000000000000110000000
fs1001-1	001000001	000000100000	00000000000010001000000000000000	0100000000	000000001010000	00001000000	0000100000000	00010000000	100000001000000000000000000000000	100100000	00001000000000	0000100000000000000000000000000000000	000010000000	0000100000	00000000011000000	00100000100000010000000000000000010001000000000000000010000000000000000101000000001000000000010000000000010000000100000001000000000000000000000000100100000000010000000000000100000000000000000000000000000000000010000000000010000000000000011000000
fs1001-2	000100001	000001100000	00000000000000001000000000000000	0100000000	000001001000000	00001000000	0000100000000	00010000000	000000000000000000000000000000001	110000000	00000001000000	0001100000000000000000000000000000000	000001000000	0010100000	00000001000000000	00010000100000110000000000000000000001000000000000000010000000000000100100000000001000000000010000000000010000000000000000000000000000000000000001110000000000000010000000001100000000000000000000000000000000000001000000001010000000000001000000000
fs1001-3	001000000	000000100000	00000000000010001000000000000000	0100000000	010000000010000	00001000000	0000100000000	00010000000	000000000000001000000000000000000	010000000	00000001000000	0000100000000000000000000000000000000	000001001000	0000100000	00000100000000000	00100000000000010000000000000000010001000000000000000010000000001000000001000000001000000000010000000000010000000000000000000001000000000000000000010000000000000010000000000100000000000000000000000000000000000001001000000010000000000100000000000
GX0826-1	000000110	000000010000	10000000000000000000000000000000	0100000000	010001000000000	00001000000	0000100000000	00010000000	000000001000000000000000000000000	100000000	00001000000001	0001100000000000000000000000000000000	000010100000	0000100000	10000100000000000	00000011000000001000010000000000000000000000000000000010000000001000100000000000001000000000010000000000010000000000000001000000000000000000000000100000000000010000000010001100000000000000000000000000000000000010100000000010000010000100000000000
GX0826-2	001000000	000001001000	10000000100000000000000000000000	0100000000	000000000100001	00001000000	0000100000000	01010000000	000000000000001000000000100000000	100100000	00001000000001	0000100000000000000000000000000000000	000010010000	0000100001	10100000000000000	00100000000000100100010000000100000000000000000000000010000000000000000010000100001000000000010000000001010000000000000000000001000000000100000000100100000000010000000010000100000000000000000000000000000000000010010000000010000110100000000000000
GX0826-3	000000110	000000010000	10000000000000000000000000000000	0100000000	010001000000000	00001000000	0000100000000	00010000000	000000001000000000000000000000000	100000000	00001000000001	0001100000000000000000000000000000000	000010100000	0000100000	10000100000000000	00000011000000001000010000000000000000000000000000000010000000001000100000000000001000000000010000000000010000000000000001000000000000000000000000100000000000010000000010001100000000000000000000000000000000000010100000000010000010000100000000000
gz1-2	001000000	000010001000	00000000000000000000000001001000	0000000100	010000000000000	01000100000	1000000000000	00000110000	000001010000000000000000000000000	000001000	11000000000000	0001000000000000000000000000000000000	101000000000	0001000000	00000000000000100	00100000000001000100000000000000000000000000001001000000000010001000000000000001000100000100000000000000000110000000001010000000000000000000000000000001000110000000000000001000000000000000000000000000000000101000000000000100000000000000000000100
gz1-3	001000000	000010001000	00000000000000000000000001001000	0000000100	010000000000000	00100100000	1000000000000	00100000000	000000010001000000000000000000000	000001000	11000000000000	0001000000000000000000000000000000000	101000000000	0101000000	00000000000000100	00100000000001000100000000000000000000000000001001000000000010001000000000000000100100000100000000000000100000000000000010001000000000000000000000000001000110000000000000001000000000000000000000000000000000101000000000010100000000000000000000100
gz2-1	000000010	010000010000	10000000000000000000000000000000	0001000000	010000000000000	00001100000	0000100000000	00000100000	100000000000000000000000000001000	100000000	00000000001010	0010000000000000000000000000000000000	000001100000	0100100000	00100000000000000	00000001001000001000010000000000000000000000000000000000100000001000000000000000001100000000010000000000000100000100000000000000000000000000001000100000000000000000010100010000000000000000000000000000000000000001100000010010000000100000000000000
gz2-2	000000011	010000010000	10000000000000000000000000000000	0001000000	010000000000000	00001100000	0000100000000	00000100000	100000000000000010000000000000000	100000000	00000000001010	0010000000000000000000000000000000000	000001100000	0100100000	00100000000000000	00000001101000001000010000000000000000000000000000000000100000001000000000000000001100000000010000000000000100000100000000000000010000000000000000100000000000000000010100010000000000000000000000000000000000000001100000010010000000100000000000000
gz2-3	000000010	010000000000	10000000000000000000000000000000	0100000000	010000000000000	00001000000	0000100000000	00000100000	100000000000000000000000000001000	100000000	00000000001010	0010000000000000000000000000000000000	000000100000	0100100000	00110000000000000	00000001001000000000010000000000000000000000000000000010000000001000000000000000001000000000010000000000000100000100000000000000000000000000001000100000000000000000010100010000000000000000000000000000000000000000100000010010000000110000000000000
hb-1	100000000	001001000000	10000000000000000100000000000000	0100000100	010001000000000	01000000000	0000100000000	00010000000	000000100000000000000000000000000	010001000	00000000000000	1000000000000000000000000000000000000	010001000000	0000100000	00000001000100000	10000000000100100000010000000000000000100000000000000010000010001000100000000001000000000000010000000000010000000000000100000000000000000000000000010001000000000000000001000000000000000000000000000000000000010001000000000010000000000001000100000
hb-2	100000000	000000101000	10000000000000000100000000000000	0100000100	010001000000000	01001000000	1000100000000	00010010000	000000010000000010000000000000000	100001000	11000000000000	0000100000000000000000000001000000000	100001000000	0001000000	10000000000000100	10000000000000010100010000000000000000100000000000000010000010001000100000000001001000000100010000000000010010000000000010000000010000000000000000100001000110000000000000000100000000000000000000001000000000100001000000000100000010000000000000100
hb-3	001000000	000010010000	10000000000000010000000000000000	0100000100	010001000000000	00100000000	1000100000000	00010000000	000001000000000000000000001000000	000101000	00000000000000	0000100000000000000000000000000100000	010010000000	0001010000	00000100000100000	00100000000001001000010000000000000010000000000000000010000010001000100000000000100000000100010000000000010000000000001000000000000000000001000000000101000000000000000000000100000000000000000000000000100000010010000000000101000000000100000100000
hj0921-1	000000001	000000010000	11000000000000000000000000000000	0100000000	000001000000000	00001000000	0000100000000	00010000000	100000000000000000000000000000000	100100000	00001001000000	0000100100000000000000000000000000000	000000000100	0010100000	10000001000000000	00000000100000001000011000000000000000000000000000000010000000000000100000000000001000000000010000000000010000000100000000000000000000000000000000100100000000010010000000000100100000000000000000000000000000000000000100001010000010000001000000000
hj0921-2	000100001	000000100000	01000010000000000000000000000000	0100000000	000011000000000	00001000000	0000100000000	00010000000	000000001000000010000000000000000	010100000	00001001000000	0000100100000000000000000000000000000	000001001000	0000100000	10000000100000000	00010000100000010000001000010000000000000000000000000010000000000001100000000000001000000000010000000000010000000000000001000000010000000000000000010100000000010010000000000100100000000000000000000000000000000001001000000010000010000000100000000
hj0921-3	000000000	000000000000	00000000000000000000000000000000	0100000000	010000000000000	00000000000	0000000000000	00000000000	000000000000000000000000000000000	000000000	00000000000000	0000000000000000000000000000000000000	000000000000	0000000000	00000000000000000	00000000000000000000000000000000000000000000000000000010000000001000000000000000000000000000000000000000000000000000000000000000000000000000000000000000000000000000000000000000000000000000000000000000000000000000000000000000000000000000000000000
jcj0921-1	000100000	000000100001	00000000000000001000000000000000	0100000000	000011000000000	00001000000	0000100000000	00010000000	000000100000000000000001000000000	000100000	00001001000000	0001000000000000000000000000000000000	000100100000	0000100000	10000100000000000	00010000000000010000100000000000000001000000000000000010000000000001100000000000001000000000010000000000010000000000000100000000000000001000000000000100000000010010000000001000000000000000000000000000000000000100100000000010000010000100000000000
jcj0921-2	000100000	000000110000	00000000000000000000100010000000	0100000000	000001000000000	00001000000	0000100000000	00010000000	000000100000000000000001000000000	000100000	00001001000000	1000001000000000000000000000000000000	000011000000	0000100000	00000000000000000	00010000000000011000000000000000000000000100010000000010000000000000100000000000001000000000010000000000010000000000000100000000000000001000000000000100000000010010000001000001000000000000000000000000000000000011000000000010000000000000000000000
jcj0921-3	000100000	001000010000	10000000000010000000000000000000	0100000000	000001000000000	00001000000	0000100000000	00010000000	000000000000000000000001000010000	011000000	00000001000000	0001000000000000000000000000000000000	000010000000	0000100000	10000001000000000	00010000000100001000010000000000010000000000000000000010000000000000100000000000001000000000010000000000010000000000000000000000000000001000010000011000000000000010000000001000000000000000000000000000000000000010000000000010000010000001000000000
jn0902-1	000100000	000001100000	10000010000000000000000000000000	0100000000	010000000000000	00001000000	0000100000000	00010000000	000000001000000000000100000000000	100100000	00010000000000	0000100000000000000000000000000000000	000010100000	0000100000	00001000000000000	00010000000000110000010000010000000000000000000000000010000000001000000000000000001000000000010000000000010000000000000001000000000000100000000000100100000000100000000000000100000000000000000000000000000000000010100000000010000000001000000000000
jn0902-2	000100000	000001001000	10000000000010000000000000000000	0100000000	000001100000000	00001000000	0000100000000	00010000100	000000000000000000100000000000000	110000000	00000001000000	0000100000000000000000000000000000000	000010000000	0000100000	00000001000000000	00010000000000100100010000000000010000000000000000000010000000000000110000000000001000000000010000000000010000100000000000000000000100000000000000110000000000000010000000000100000000000000000000000000000000000010000000000010000000000001000000000
jx0928-1	100000000	000001000000	00000001000000000000000000000000	0000000110	000110000000000	00000000011	0010000000000	00000000001	000010000000000000000000000000000	000010100	01000000000000	1000000000000000000000000000000000000	000000100000	0010000000	00001000001000000	10000000000000100000000000001000000000000000000000000000000011000011000000000000000000011001000000000000000000001000010000000000000000000000000000000010100010000000000001000000000000000000000000000000000000000000100000001000000000001000001000000
jx0928-2	100000000	000001000000	00000001000000000000000000000000	0000000110	000110000000000	00000000011	0010000000000	00000000001	000010000000000000000000000000000	000010100	01000000000000	1000000000000000000000000000000000000	000000100000	0010000000	00001000001000000	10000000000000100000000000001000000000000000000000000000000011000011000000000000000000011001000000000000000000001000010000000000000000000000000000000010100010000000000001000000000000000000000000000000000000000000100000001000000000001000001000000
jx0928-3	010000000	000001000000	00000001000000000000000000000000	0000011000	000011000000000	00000000011	0010000000000	00000000011	000010000000000000000000000000000	000010000	01000000000000	1000000000000000000000000000000000000	000000100010	0010000000	00001000010000000	01000000000000100000000000001000000000000000000000000000001100000001100000000000000000011001000000000000000000011000010000000000000000000000000000000010000010000000000001000000000000000000000000000000000000000000100010001000000000001000010000000
jz1006-1-1	101000000	000001000000	10000000000000100000000000000000	0100000000	000010000000000	00001000000	0000100000000	00010000000	000000001000000000000000000000000	101000000	00000001000001	0000101000000000000000000000000000000	000010001000	0000000100	00000001000000000	10100000000000100000010000000000000100000000000000000010000000000001000000000000001000000000010000000000010000000000000001000000000000000000000000101000000000000010000010000101000000000000000000000000000000000010001000000000010000000001000000000
jz1006-1-2	000100000	001000000001	10000000000000000000001000000000	0100000000	000001000010000	00010000000	0000100000000	10010000000	000000001000001000000000000000000	100000000	00000001000001	1001000000000000000000000000000000000	000010100000	0010100000	10000000010000000	00010000000100000000110000000000000000000001000000000010000000000000100001000000010000000000010000000010010000000000000001000001000000000000000000100000000000000010000011001000000000000000000000000000000000000010100000001010000010000000010000000
jz1006-1-3	001001000	000000100000	10000000000000000000000000000000	0100000000	000001000000000	00100000000	0000100000000	00010000000	000001000000000000000000000000000	110000000	00000001000000	1000001000000000000000000000000000000	000001000000	0000100000	00100000010000000	00100100000000010000010000000000000000000000000000000010000000000000100000000000100000000000010000000000010000000000001000000000000000000000000000110000000000000010000001000001000000000000000000000000000000000001000000000010000000100000010000000
jz1006-2-1	000101000	000000110000	10000000100000000000000000000000	0100000000	000001000000000	00100010000	0000100000000	10010000000	000000001000001000000000000000000	000100000	00001001000000	1001000000000000000000000000000000000	000010000100	0010000100	00100000000000000	00010100000000011000010000000100000000000000000000000010000000000000100000000000100010000000010000000010010000000000000001000001000000000000000000000100000000010010000001001000000000000000000000000000000000000010000100001000010000100000000000000
jz1006-2-2	100100000	000001001000	00000000000010000000000010000000	0100000000	010000000000000	00000010000	0000100000000	10010000000	000000000000010000000000001000000	000100000	00011000000000	0000100000000000000000000000000000000	000001000100	0010100000	00000100000000000	10010000000000100100000000000000010000000000010000000010000000001000000000000000000010000000010000000010010000000000000000000010000000000001000000000100000000110000000000000100000000000000000000000000000000000001000100001010000000000100000000000
jz1006-2-3	000100010	000001100000	00000000000010000000000010000000	0100000000	010000000000000	00001000000	0000100000000	00010000000	000000001000010000000000000000000	010100000	00001000000000	0000000010000000000000000000000000000	000010000000	0010100000	00000100000000000	00010001000000110000000000000000010000000000010000000010000000001000000000000000001000000000010000000000010000000000000001000010000000000000000000010100000000010000000000000000010000000000000000000000000000000010000000001010000000000100000000000
la1001-1	000100100	001000001000	00000000100000001000000000000000	0100000000	000001000000000	00001100000	0000100000000	00010000000	000000000000001000000000001000000	011000000	00001001000000	0000100000000000000000000000000000000	000010000000	0000100000	00001000100000000	00010010000100000100000000000100000001000000000000000010000000000000100000000000001100000000010000000000010000000000000000000001000000000001000000011000000000010010000000000100000000000000000000000000000000000010000000000010000000001000100000000
la1001-2	000100000	000001001000	10000000000000000000000000000000	0100000000	000001100000000	00001000000	0000100000000	00010000000	000000000000001000000000000000000	100100000	00000001000000	0001100000000000000000000000000000000	000001000000	0010100000	10000000100000000	00010000000000100100010000000000000000000000000000000010000000000000110000000000001000000000010000000000010000000000000000000001000000000000000000100100000000000010000000001100000000000000000000000000000000000001000000001010000010000000100000000
la1001-3	001000001	001001000000	00000000000000001000000000000000	0100000000	000000000010010	00011000000	0000100000000	00010000000	000000001000001000000000000000000	101000000	00001000000000	0001000000000000000000000000000000000	000001000000	0000110000	00000100000000000	00100000100100100000000000000000000001000000000000000010000000000000000001001000011000000000010000000000010000000000000001000001000000000000000000101000000000010000000000001000000000000000000000000000000000000001000000000011000000000100000000000
ls1008-1	011000000	000000001100	00000000000000010000000000000010	0000001100	010000000000000	10010000000	0001100000000	00100100000	000010000001000000000000000000000	000001000	11000000000000	0000000000000000000000000000000000101	110000000000	0001001000	00000000000000101	01100000000000000110000000000000000010000000000000010000000110001000000000000010010000000000110000000000100100000000010000001000000000000000000000000001000110000000000000000000000000000000000000000000000101110000000000000100100000000000000000101
ls1008-2	011000000	000000001100	00000000000000010000000000000010	0000001100	010000000000000	10010000000	0001100000000	00100100000	000010000001000000000000000000000	000001000	11000000000000	0000000000000000000000000000000000101	110000000000	0001001000	00000000000000101	01100000000000000110000000000000000010000000000000010000000110001000000000000010010000000000110000000000100100000000010000001000000000000000000000000001000110000000000000000000000000000000000000000000000101110000000000000100100000000000000000101
ls1008-3	001000000	001010000000	00000100000000010000000000000000	0000000100	010000000000000	00001000100	1000000001000	00000010000	000000001000000000000000000000000	000001000	11000000000000	0001000000010000000000000000000000000	010000000000	0001000000	00000000000000100	00100000000101000000000000100000000010000000000000000000000010001000000000000000001000100100000000100000000010000000000001000000000000000000000000000001000110000000000000001000000010000000000000000000000000010000000000000100000000000000000000100
ly1003-1	000100000	000001100000	00000000000010000000000000000000	0100000000	000010000100000	00001000000	0000100000000	00010000000	000000011000000000000000000000000	110000000	00001000100000	0001100000000000000000000000000000000	000011000000	0010100000	00000000100000000	00010000000000110000000000000000010000000000000000000010000000000001000010000000001000000000010000000000010000000000000011000000000000000000000000110000000000010001000000001100000000000000000000000000000000000011000000001010000000000000100000000
ly1003-2	000100000	000000101000	00000000000010000000000000000000	0100000000	010010000000000	00001100000	0000100000000	00010000000	000000001000000010000000000000000	100000000	00001000000000	0000100000000000000000000000000000000	000101000000	0010100000	00000000100000000	00010000000000010100000000000000010000000000000000000010000000001001000000000000001100000000010000000000010000000000000001000000010000000000000000100000000000010000000000000100000000000000000000000000000000000101000000001010000000000000100000000
ly1003-3	000100000	000001100000	00000000000010000000000000000000	0100000000	000010000000000	00001000000	0000100000000	00010000000	000000011000000000000000000000000	110000000	00001000100000	0001100000000000000000000000000000000	000011000000	0010100000	00000000100000000	00010000000000110000000000000000010000000000000000000010000000000001000000000000001000000000010000000000010000000000000011000000000000000000000000110000000000010001000000001100000000000000000000000000000000000011000000001010000000000000100000000
ms0929-1	010000000	001000000000	00000000000000000000000001000000	0000000101	010000000000000	01010000000	1000000000000	00000010000	000000001000000000000000000000000	001000000	11000000000000	0000100000000000010000000000000000000	101000000000	0000001000	00000000000000110	01000000000100000000000000000000000000000000001000000000000010101000000000000001010000000100000000000000000010000000000001000000000000000000000000001000000110000000000000000100000000000010000000000000000000101000000000000000100000000000000000110
ms0929-2	010000000	001000000000	00000000000000000000000001000000	0000000101	010000000000000	01010000000	1000000000000	00000010000	000000001000000000000000000000000	001000000	11000000000000	0000100000000000010000000000000000000	101000000000	0000001000	00000000000000110	01000000000100000000000000000000000000000000001000000000000010101000000000000001010000000100000000000000000010000000000001000000000000000000000000001000000110000000000000000100000000000010000000000000000000101000000000000000100000000000000000110
nv-1	001100000	000000011000	00000000000000001000000000000000	0100000000	000001000000000	00001000000	0000100000000	00010000000	000000000000100000000000001000000	100000000	00001010000000	0000100000000000000000000000000000000	000010100000	0000110000	10000000100000000	00110000000000001100000000000000000001000000000000000010000000000000100000000000001000000000010000000000010000000000000000000100000000000001000000100000000000010100000000000100000000000000000000000000000000000010100000000011000010000000100000000
nv-2	001100000	000000011000	00000000000000001000000000000000	0100000000	000001000000000	00001000000	0000100000000	00010000000	000000000000100000000000001000000	100000000	00001010000000	0000100000000000000000000000000000000	000010100000	0000110000	10000000100000000	00110000000000001100000000000000000001000000000000000010000000000000100000000000001000000000010000000000010000000000000000000100000000000001000000100000000000010100000000000100000000000000000000000000000000000010100000000011000010000000100000000
nv-3	001100000	000000011000	00000000000000001000000000000000	0100000000	000001000000000	00001000000	0000100000000	00010000000	000000000000100000000000001000000	100000000	00001010000000	0000100000000000000000000000000000000	000010100000	0000110000	10000000100000000	00110000000000001100000000000000000001000000000000000010000000000000100000000000001000000000010000000000010000000000000000000100000000000001000000100000000000010100000000000100000000000000000000000000000000000010100000000011000010000000100000000
pb1009-1	011000000	001000010000	00000000000000000000010001000000	0000100001	010000000000000	01010000000	0000000001100	00000010000	000000001100000000000000000000000	000001000	11000000000000	0000000000000000000000001000000001000	100001000000	0001001000	00000000000000100	01100000000100001000000000000000000000000010001000000000010000101000000000000001010000000000000000110000000010000000000001100000000000000000000000000001000110000000000000000000000000000000000001000000001000100001000000000100100000000000000000100
pb1009-2	010001000	000010010000	00000000000000000100000000100000	0000000101	010000000000000	00010000000	1000000000000	00000010000	000000011000000000000000000000000	000001000	11000000000000	0001000000000000000000100000000000000	100000000000	0101000000	00000000000010000	01000100000001001000000000000000000000100000000100000000000010101000000000000000010000000100000000000000000010000000000011000000000000000000000000000001000110000000000000001000000000000000000100000000000000100000000000010100000000000000000010000
pb1009-3	010000000	000000101000	00000000000000000000000000100000	0000000100	010000000000000	01001000000	1000000000000	00000110000	000000000011000000000000000000000	000001000	11000000000000	0000000000000000000000100000100000000	100000100000	0001000000	00000000000000100	01000000000000010100000000000000000000000000000100000000000010001000000000000001001000000100000000000000000110000000000000011000000000000000000000000001000110000000000000000000000000000000000100000100000000100000100000000100000000000000000000100
pg1001-1	100100000	000000101000	00000000000010000000000010000000	0100000000	000001001000000	00001000000	0000100000000	00010000000	000000000000000000100000010000000	000100000	00101000000000	0000100000000000000000000000000000000	000011000000	0000100000	10000001000000000	10010000000000010100000000000000010000000000010000000010000000000000100100000000001000000000010000000000010000000000000000000000000100000010000000000100000001010000000000000100000000000000000000000000000000000011000000000010000010000001000000000
pg1001-2	100100000	000000101000	00000000000010000000000010000000	0100000000	000001001000000	00001000000	0000100000000	00010000000	000000000000000000100000010000000	000100000	00101000000000	0000100000000000000000000000000000000	000011000000	0000100000	10000001000000000	10010000000000010100000000000000010000000000010000000010000000000000100100000000001000000000010000000000010000000000000000000000000100000010000000000100000001010000000000000100000000000000000000000000000000000011000000000010000010000001000000000
pg1001-3	000001001	000001010000	10000000000000000000000010000000	0100000000	010001000000000	00001000000	0000100000000	00010000000	000010000000000000000000001000000	000100000	00001000000000	0000100000000000000000000000000000000	000001000000	0000100000	10000100000000000	00000100100000101000010000000000000000000000010000000010000000001000100000000000001000000000010000000000010000000000010000000000000000000001000000000100000000010000000000000100000000000000000000000000000000000001000000000010000010000100000000000
pn0929-1	001000000	010010000000	00000000000000010000000000000010	0000000001	010000000000000	01000000100	1000000000000	00001000000	000001000010000000000000000000000	000001000	11000000000000	0000000000010000001000000000000000000	100000000000	0100001000	01000000000000100	00100000001001000000000000000000000010000000000000010000000000101000000000000001000000100100000000000000001000000000001000010000000000000000000000000001000110000000000000000000000010000001000000000000000000100000000000010000100001000000000000100
pn0929-2	001000000	010010000000	00000000000000010000000000000010	0000000001	010000000000000	01000000100	1000000000000	00001000000	000001000010000000000000000000000	000001000	11000000000000	0000000000010000001000000000000000000	100000000000	0100001000	01000000000000100	00100000001001000000000000000000000010000000000000010000000000101000000000000001000000100100000000000000001000000000001000010000000000000000000000000001000110000000000000000000000010000001000000000000000000100000000000010000100001000000000000100
pn0929-3	001000000	010010000000	00000000000000010000000000000010	0000000001	010000000000000	01000000100	1000000000000	00001000000	000001000010000000000000000000000	000001000	11000000000000	0000000000010000001000000000000000000	100000000000	0000001000	01000000000000100	00100000001001000000000000000000000010000000000000010000000000101000000000000001000000100100000000000000001000000000001000010000000000000000000000000001000110000000000000000000000010000001000000000000000000100000000000000000100001000000000000100
py1-1	010000000	000010000000	00000000000000010100000000000000	0000000100	010000000000000	01000000000	0100000000000	00001100000	000000010000000000000000000000000	000001000	11000000000000	0000000000000000000100000000000100000	110000000000	0001000000	00000000001000000	01000000000001000000000000000000000010100000000000000000000010001000000000000001000000000010000000000000001100000000000010000000000000000000000000000001000110000000000000000000000000000000100000000000100000110000000000000100000000000000001000000
py1-2	010000000	000010000000	00000000000001000000000000000000	0000000100	010000000000000	01000000000	0100000000000	00000010000	000000010000000000000000000000000	000001000	11000000000000	0000000000000000000001000000001000000	101000000000	0001000000	00000000001100000	01000000000001000000000000000000001000000000000000000000000010001000000000000001000000000010000000000000000010000000000010000000000000000000000000000001000110000000000000000000000000000000001000000001000000101000000000000100000000000000001100000
py1-3	010000000	000010000000	00000000000000010100000000000000	0000000100	010000000000000	01000000000	0100000000000	00001000000	000000010000000000000000000000000	000001000	11000000000000	0000000000000000000100000000000100000	100000000000	0001000000	00000000001000000	01000000000001000000000000000000000010100000000000000000000010001000000000000001000000000010000000000000001000000000000010000000000000000000000000000001000110000000000000000000000000000000100000000000100000100000000000000100000000000000001000000
qb1007-2-1	001000000	100000001000	00010100000000000000000000000000	0000000011	010000000000000	00010000000	0000000001010	00000110000	000010000001000000000000000000000	000001000	11000000000000	0000001000000010000000000000000000000	010000100000	0101000000	00001000000000100	00100000010000000100000010100000000000000000000000000000000001101000000000000000010000000000000000101000000110000000010000001000000000000000000000000001000110000000000000000001000000010000000000000000000000010000100000010100000000001000000000100
qb1007-2-2	001000000	100000001000	00010100000000000000000000000000	0000000011	010000000000000	00010000000	0000000001010	00000110000	000010000001000000000000000000000	000001000	01000000000000	0000001000000010000000000000000000000	010000100000	0101000000	00001000000000100	00100000010000000100000010100000000000000000000000000000000001101000000000000000010000000000000000101000000110000000010000001000000000000000000000000001000010000000000000000001000000010000000000000000000000010000100000010100000000001000000000100
QB1007-2-3	001000000	100000001000	00010100000000000000000000000000	0000000011	010000000000000	00010000000	0000000001010	00000110000	000010000001000000000000000000000	000001000	01000000000000	0000001000000010000000000000000000000	010000100000	0101000000	00001000000000100	00100000010000000100000010100000000000000000000000000000000001101000000000000000010000000000000000101000000110000000010000001000000000000000000000000001000010000000000000000001000000010000000000000000000000010000100000010100000000001000000000100
qn1008-1-1	011000000	001000010000	00000000000100010000000000000000	0000000101	010000000000000	01000000000	0000000001000	00000110000	000000001010000000000000000000000	000001000	11000000000000	0000010000000000000000000010000000000	110000000000	1001000000	00000000000001100	01100000000100001000000000000000100010000000000000000000000010101000000000000001000000000000000000100000000110000000000001010000000000000000000000000001000110000000000000000010000000000000000000010000000000110000000000100100000000000000000001100
qn1008-1-2	010000000	000010010000	00000100000100000000000000000000	0000100001	011000000000000	10010000000	0000000001000	00100010000	000000011000000000000000000000000	000001000	11000000000000	0000000000000000000000000010000000000	010000000000	0001000000	00000000000010100	01000000000001001000000000100000100000000000000000000000010000101100000000000010010000000000000000100000100010000000000011000000000000000000000000000001000110000000000000000000000000000000000000010000000000010000000000000100000000000000000010100
qn1008-1-3	010000000	000010010000	00000100000100000000000000000000	0000100001	011000000000000	10010000000	0000000001000	00000010000	000000011000000000000000000000000	000001000	11000000000000	0000000000000000000000000010000000000	010000000000	0001000000	00000000000010100	01000000000001001000000000100000100000000000000000000000010000101100000000000010010000000000000000100000000010000000000011000000000000000000000000000001000110000000000000000000000000000000000000010000000000010000000000000100000000000000000010100
qn1008-2-1	010000000	000000010000	00000000000000000001000001000000	0000000011	010000000000000	01010000000	0000010100000	00001000000	000000010000000000000000000000000	000001010	10000000000000	0100001000000000000000000000000000000	010001000000	0100000010	00001000000000100	01000000000000001000000000000000000000001000001000000000000001101000000000000001010000000000001010000000001000000000000010000000000000000000000000000001010100000000000000100001000000000000000000000000000000010001000000010000001000001000000000100
qn1008-2-2	010000000	000000010000	00000000000000000001000001000000	0000000011	010000000000000	01010000000	0000010100000	00001000000	000000010000000000000000000000000	000001010	10000000000000	0100001000000000000000000000000000000	010001000000	0100000010	00001000000000100	01000000000000001000000000000000000000001000001000000000000001101000000000000001010000000000001010000000001000000000000010000000000000000000000000000001010100000000000000100001000000000000000000000000000000010001000000010000001000001000000000100
qn1008-2-3	011000000	000000010000	00000000000000000001000001000000	0000000011	010000000000000	01010000000	0000010100000	00001000000	000000010000000000000000000000000	000001010	10000000000000	0100001000000000000000000000000000000	010001000000	0100000010	00001000000000100	01100000000000001000000000000000000000001000001000000000000001101000000000000001010000000000001010000000001000000000000010000000000000000000000000000001010100000000000000100001000000000000000000000000000000010001000000010000001000001000000000100
rx0923-1	010000000	000000001000	00000000000000000000010100000000	0000100100	010000000000000	01000100000	1000000000000	00000010000	000000000011000000000000000000000	000001000	11000000000000	0000000000000100001000000000000000000	101000000000	0001000000	00000000000000110	01000000000000000100000000000000000000000010100000000000010010001000000000000001000100000100000000000000000010000000000000011000000000000000000000000001000110000000000000000000000000100001000000000000000000101000000000000100000000000000000000110
rx0923-2	010000000	000000001000	00000000000000000000010100000000	0000100100	010000000000000	01000100000	1000000000000	00000010000	000000000011000000000000000000000	000001000	11000000000000	0000000000000100001000000000000000000	101000000000	0001000000	00000000000000110	01000000000000000100000000000000000000000010100000000000010010001000000000000001000100000100000000000000000010000000000000011000000000000000000000000001000110000000000000000000000000100001000000000000000000101000000000000100000000000000000000110
rx0923-3	010000000	000000001000	00000000000000000000000000000000	0000100100	010000000000000	01000000000	1000000000000	00010010000	000010000001000000000000000000000	000001000	11000000000000	0000000000000000001000000000000000000	100000000000	0001000000	00000000000000100	01000000000000000100000000000000000000000000000000000000010010001000000000000001000000000100000000000000010010000000010000001000000000000000000000000001000110000000000000000000000000000001000000000000000000100000000000000100000000000000000000100
ss1006-1-1	001100000	010000001000	10000000000000000010000000000000	0100000000	010000010000000	00001010000	0000100000000	00010000000	000000001000000000000010000000000	010100000	00001000000000	0001000001000000000000000000000000000	000000100000	0000100001	00000001000000000	00110000001000000100010000000000000000010000000000000010000000001000001000000000001010000000010000000000010000000000000001000000000000010000000000010100000000010000000000001000001000000000000000000000000000000000100000000010000100000001000000000
ss1006-1-2	000110000	000000100000	10000000000000000000000000000000	0100000000	010000000000000	00001010000	0000100000000	00010000000	000000011000000000000000000000000	011000000	00001000000000	0001000001000000000000000000000000000	000010100000	0000100000	00000001000000000	00011000000000010000010000000000000000000000000000000010000000001000000000000000001010000000010000000000010000000000000011000000000000000000000000011000000000010000000000001000001000000000000000000000000000000010100000000010000000000001000000000
ss1006-1-3	000001001	010010000000	10000000100000000000000000000000	0100000000	010000000000000	00001010000	0000100000000	00010000000	000000000000000000000010000000000	001100000	00000001000000	0001000000000000000000000000000000000	000001100000	0000100000	00000100000000000	00000100101001000000010000000100000000000000000000000010000000001000000000000000001010000000010000000000010000000000000000000000000000010000000000001100000000000010000000001000000000000000000000000000000000000001100000000010000000000100000000000
ss1007-2-1	000100010	000000110000	00000000100000000000000000000001	0100000000	010010000000000	00001100000	0000100000000	00010100000	000000000000000000000000000100100	011000000	00001000000000	0000100000000000000000000000000000000	000011000000	0010010000	10000010000000000	00010001000000011000000000000100000000000000000000001010000000001001000000000000001100000000010000000000010100000000000000000000000000000000100100011000000000010000000000000100000000000000000000000000000000000011000000001001000010000010000000000
ss1007-2-2	000100010	000000110000	00000000100000000000000000000001	0100000000	010010000000000	00001100000	0000100000000	00010100000	000000000000000000000000000100100	011000000	00001000000000	0000100000000000000000000000000000000	000011000000	0010010000	10000010000000000	00010001000000011000000000000100000000000000000000001010000000001001000000000000001100000000010000000000010100000000000000000000000000000000100100011000000000010000000000000100000000000000000000000000000000000011000000001001000010000010000000000
ss1007-2-3	000100010	000000110000	00000000100000000000000000000001	0100000000	010010000000000	00001100000	0000100000000	00010100000	000000000000000000000000000100100	011000000	00001000000000	0000100000000000000000000000000000000	000011000000	0010010000	10000010000000000	00010001000000011000000000000100000000000000000000001010000000001001000000000000001100000000010000000000010100000000000000000000000000000000100100011000000000010000000000000100000000000000000000000000000000000011000000001001000010000010000000000
td1002-1	100100000	000000010000	00000010000000000000000000000000	0100000000	000000000011000	00001000000	0000100000000	00010000000	000000000000000001000000000000000	000100000	00001000000000	0000101000000000000000000000000000000	000000110000	0010000001	00000101000000000	10010000000000001000000000010000000000000000000000000010000000000000000001100000001000000000010000000000010000000000000000000000001000000000000000000100000000010000000000000101000000000000000000000000000000000000110000001000000100000101000000000
td1002-2	001000100	000000101000	10000000000000000010000000000000	0100000000	010001000000000	00001000000	0000100000000	00010000000	000000000000100000000000000000000	011000000	00001000000000	0000001010000000000000000000000000000	000010000000	0000100000	00000000000000000	00100010000000010100010000000000000000010000000000000010000000001000100000000000001000000000010000000000010000000000000000000100000000000000000000011000000000010000000000000001010000000000000000000000000000000010000000000010000000000000000000000
td1002-3	001100000	010000001000	10000010000000000000000000000000	0100000000	010010000000000	00001000000	0000100000000	00010000000	000000000000000001001000000000000	000100000	00001000000000	0000101000000000000000000000000000000	000010010000	0000100000	00000100000000000	00110000001000000100010000010000000000000000000000000010000000001001000000000000001000000000010000000000010000000000000000000000001001000000000000000100000000010000000000000101000000000000000000000000000000000010010000000010000000000100000000000
td1005-1-1	000100000	000001100000	00000000000010001000000000000000	0100000000	000001000001000	00001000000	0000100000000	00010000000	000000001000000000000000000000000	110000000	00001000000000	0000101000000000000000000000000000000	000010000000	0000100000	10000001000000000	00010000000000110000000000000000010001000000000000000010000000000000100000100000001000000000010000000000010000000000000001000000000000000000000000110000000000010000000000000101000000000000000000000000000000000010000000000010000010000001000000000
td1005-1-2	000100000	000001010000	01000000000000000000100000000000	0100000000	010000000000000	00001100000	0000100000000	00010000000	000000000000000000100000000000000	100000000	00001000000000	0001100000000000000000000000000000000	000011000000	0010000100	10000100000000000	00010000000000101000001000000000000000000100000000000010000000001000000000000000001100000000010000000000010000000000000000000000000100000000000000100000000000010000000000001100000000000000000000000000000000000011000000001000010010000100000000000
td1005-1-3	100100000	000001000000	10000000000000000000000000000000	0100000000	000011000000000	00101000000	0000100000000	00010000000	000000001000000000000000000000000	110000000	00001000000000	0000100000000000000000000000000000000	000011000000	0010100000	00000100000000000	10010000000000100000010000000000000000000000000000000010000000000001100000000000101000000000010000000000010000000000000001000000000000000000000000110000000000010000000000000100000000000000000000000000000000000011000000001010000000000100000000000
td1005-2-1	000001000	000001001000	11000000000000000000000000000000	0100000000	000000100001000	00101000000	0000100000000	00010000100	000000000000000000000010001000000	110000000	00001000000000	0000100000000000000000000000000000000	000000100000	0000110000	00000000001000000	00000100000000100100011000000000000000000000000000000010000000000000010000100000101000000000010000000000010000100000000000000000000000010001000000110000000000010000000000000100000000000000000000000000000000000000100000000011000000000000001000000
td1005-2-2	000001000	000001001000	11000000000000000000000000000000	0100000000	000000100001000	00101000000	0000100000000	00010000100	000000000000000000000010001000000	110000000	00001000000000	0000100000000000000000000000000000000	000000100000	0000110000	00000000001000000	00000100000000100100011000000000000000000000000000000010000000000000010000100000101000000000010000000000010000100000000000000000000000010001000000110000000000010000000000000100000000000000000000000000000000000000100000000011000000000000001000000
td1005-2-3	000001000	000001001000	11000000000000000000000000000000	0100000000	000000100001000	00101000000	0000100000000	00010000100	000000000000000000000010001000000	110000000	00001000000000	0000100000000000000000000000000000000	000000100000	0000110000	00000001001000000	00000100000000100100011000000000000000000000000000000010000000000000010000100000101000000000010000000000010000100000000000000000000000010001000000110000000000010000000000000100000000000000000000000000000000000000100000000011000000000001001000000
te0920-1	100000100	000000100000	10001000000000000000000000000000	0100000000	000001000000000	00001000000	0000100000000	00010000000	000000001000000000000000000000000	100100000	00001000000000	0000001000000000000000000000000000000	000010001000	0000100000	10000000100000000	10000010000000010000010001000000000000000000000000000010000000000000100000000000001000000000010000000000010000000000000001000000000000000000000000100100000000010000000000000001000000000000000000000000000000000010001000000010000010000000100000000
te0920-2	101000000	000000100000	10000000000000000000000000000000	0100000000	000001000000000	00001000000	0000100000000	00010100000	000000001000000000000000000000000	000100000	00001000000000	0000101000000000000000000000000000000	000010100000	0000100000	00000000000000000	10100000000000010000010000000000000000000000000000000010000000000000100000000000001000000000010000000000010100000000000001000000000000000000000000000100000000010000000000000101000000000000000000000000000000000010100000000010000000000000000000000
te0920-3	000001000	000100000000	00000000011000000000000000000000	0000000000	100000000000000	00000000100	0000000000000	00000001000	000100000000000000000000000000000	000001010	00000000000000	0101000000000000000000000000000000000	000000000000	0001000000	00001000000000000	00000100000010000000000000000011000000000000000000000000000000010000000000000000000000100000000000000000000001000000100000000000000000000000000000000001010000000000000000101000000000000000000000000000000000000000000000000100000000001000000000000
tl1001-1-1	000100000	000001000000	00000000000000100010000000000000	0110000000	010000000000000	00001000000	0000100000000	00010000000	000000001000000000010000000000000	010000000	00001000000000	0100100000000000000000000000000000000	000010100000	0000100000	00010001000000000	00010000000000100000000000000000000100010000000000000011000000001000000000000000001000000000010000000000010000000000000001000000000010000000000000010000000000010000000000100100000000000000000000000000000000000010100000000010000000010001000000000
tl1001-1-2	000100000	000001000000	10000000000010000000000000000000	0100000000	000010000000000	00001100000	0000100000000	00010001000	000000001000000000000000000000000	110000000	00001000000000	0000001010000000000000000000000000000	000010100000	0000100000	00000100001000000	00010000000000100000010000000000010000000000000000000010000000000001000000000000001100000000010000000000010001000000000001000000000000000000000000110000000000010000000000000001010000000000000000000000000000000010100000000010000000000100001000000
tl1001-1-3	000101000	000001001000	00000000000010000010000000000000	0100000000	000000000000101	00010000000	0000100000000	00010000000	000000001100000000000000000000000	110000000	00001000000000	0000001000000000000000000000000000000	000010000000	0010100000	00000100000000000	00010100000000100100000000000000010000010000000000000010000000000000000000010100010000000000010000000000010000000000000001100000000000000000000000110000000000010000000000000001000000000000000000000000000000000010000000001010000000000100000000000
tl1004-1	000100100	000001000000	00000000000000000010000000010000	0100000000	000010000000000	00001000000	0000100000000	00000100100	000000001000010000000000000000000	110000000	00001100000000	0100000010000000000000000000000000000	000011000000	0000100000	10000001000000000	00010010000000100000000000000000000000010000000010000010000000000001000000000000001000000000010000000000000100100000000001000010000000000000000000110000000000011000000000100000010000000000000000000000000000000011000000000010000010000001000000000
tl1004-2	000100000	000001001000	10000000000000000010000000000000	0100000000	000010000000000	00001100000	0000100000000	00010100000	000000000000100000000000000000100	100000000	00001000000000	0100100000000000000000000000000000000	000011000000	0000100000	10000000100000000	00010000000000100100010000000000000000010000000000000010000000000001000000000000001100000000010000000000010100000000000000000100000000000000000100100000000000010000000000100100000000000000000000000000000000000011000000000010000010000000100000000
tl1004-3	000100000	000001001000	00000000000000100000000000010000	0100000000	000010000000000	00001100000	0000100000000	00010100000	000000001000000000000000000000000	110000000	00001000000000	0100100000000000000000000000000000000	000011000000	0000100000	10000000100000000	00010000000000100100000000000000000100000000000010000010000000000001000000000000001100000000010000000000010100000000000001000000000000000000000000110000000000010000000000100100000000000000000000000000000000000011000000000010000010000000100000000
tx0924-1	100000001	000000101000	10000000000000000000000000000000	0100000000	010000000000000	00010010000	0000100000000	10001000000	000000000000000000000000000000010	010000000	00000001000000	0000100000000000000000000000000000000	000000100000	0010000001	00100000100000000	10000000100000010100010000000000000000000000000000000010000000001000000000000000010010000000010000000010001000000000000000000000000000000000000010010000000000000010000000000100000000000000000000000000000000000000100000001000000100100000100000000
tx0924-2	010000000	000000110000	00000000000000000000010001000000	0000000101	010000000000000	10010000000	1000000000000	00000010000	000010000100000000000000000000000	001001000	11000000000000	0000000000000000000000010100000000000	011000000000	0001001000	00000000000000100	01000000000000011000000000000000000000000010001000000000000010101000000000000010010000000100000000000000000010000000010000100000000000000000000000001001000110000000000000000000000000000000000010100000000000011000000000000100100000000000000000100
wm0827-1	000100000	000001100000	10000000000000000000000000000000	0100000000	010001000000000	00000100000	0000100000000	10000000000	000000000000000000000000001000000	110000000	00001000000000	0000101000000000000000000000000000000	000000001100	0000100001	00000000000000000	00010000000000110000010000000000000000000000000000000010000000001000100000000000000100000000010000000010000000000000000000000000000000000001000000110000000000010000000000000101000000000000000000000000000000000000001100000010000100000000000000000
wm0827-2	000100000	000010100000	11000000000000000000000000000000	0100000000	010000100000000	00001000000	0000100000000	10010000000	000000010000000000000000000000000	010100000	00000001000000	0000100000000000000000000000000000000	000100001000	0000100000	00000001000000000	00010000000001010000011000000000000000000000000000000010000000001000010000000000001000000000010000000010010000000000000010000000000000000000000000010100000000000010000000000100000000000000000000000000000000000100001000000010000000000001000000000
wm0827-3	000100010	000000110000	10000000000000000000000000000000	0100000000	010001000000000	00001100000	0000100000000	00010000000	000000010000000010000000000000000	110000000	00001001000000	0001000000000000000000000000000000000	000010000000	0000100000	10001000000000000	00010001000000011000010000000000000000000000000000000010000000001000100000000000001100000000010000000000010000000000000010000000010000000000000000110000000000010010000000001000000000000000000000000000000000000010000000000010000010001000000000000
wz0924-1	000000010	000000110000	10000000000000000000100000000000	0100000000	011000000000000	00000100000	0000100000000	10010000000	000000010000000000000000001000000	010100000	00001000000000	0000100000000000000000000000000000000	000001000000	0000100000	00000001000000000	00000001000000011000010000000000000000000100000000000010000000001100000000000000000100000000010000000010010000000000000010000000000000000001000000010100000000010000000000000100000000000000000000000000000000000001000000000010000000000001000000000
wz0924-2	000001000	000000110000	10001000000000000000000000000000	0100000000	010000000000000	00001000000	0000100000000	00010000000	000000000000000000100000000000100	000100000	00000000010001	0001000000000000000000000000000000000	000010000000	0000010000	00000001000000000	00000100000000011000010001000000000000000000000000000010000000001000000000000000001000000000010000000000010000000000000000000000000100000000000100000100000000000000100010001000000000000000000000000000000000000010000000000001000000000001000000000
xn0827-1	000100000	000001100000	10000010000000000000000000000000	0100000000	001001000000000	00001000000	0000100000000	01010000000	000000000000001000000000000000000	100000000	00000001010000	0001100000000000000000000000000000000	000011000000	0000000100	00000100000000000	00010000000000110000010000010000000000000000000000000010000000000100100000000000001000000000010000000001010000000000000000000001000000000000000000100000000000000010100000001100000000000000000000000000000000000011000000000000010000000100000000000
xn0827-2	101000000	000000011000	00000000000010001000000000000000	0100000000	000001001000000	00001000000	0000100000000	00010000000	000000000000000000001000000000001	010100000	00100001000000	0001000000000000000000000000000000000	000010100000	0000100000	10000000100000000	10100000000000001100000000000000010001000000000000000010000000000000100100000000001000000000010000000000010000000000000000000000000001000000000001010100000001000010000000001000000000000000000000000000000000000010100000000010000010000000100000000
xn0827-3	000100000	000001100000	00000000100000000000100000000000	0100000000	010000001000000	00001000000	0000100000000	00010000000	000000000000000000000000000000101	100100000	00000001000000	0001100000000000000000000000000000000	000001000000	0000110000	00000000100000000	00010000000000110000000000000100000000000100000000000010000000001000000100000000001000000000010000000000010000000000000000000000000000000000000101100100000000000010000000001100000000000000000000000000000000000001000000000011000000000000100000000
xy0916-1	010000000	000000010000	00000000000000010000000000001000	0000000101	010000000000000	01000000000	1000000000000	00000010000	000000000011000000000000000000000	000001000	11000000000000	0000000000000000000000000010000000010	010000000000	0100001000	00000000000100100	01000000000000001000000000000000000010000000000001000000000010101000000000000001000000000100000000000000000010000000000000011000000000000000000000000001000110000000000000000000000000000000000000010000000010010000000000010000100000000000000100100
xy0916-2	010000000	000000011000	00000000000000000000010000100000	0000000011	010000000000000	00010000000	1000000000000	00001000000	000000000101000000000000000000000	000001000	11000000000000	0000000000000001000000001000000000000	100000000000	0100000000	00000000000000100	01000000000000001100000000000000000000000010000100000000000001101000000000000000010000000100000000000000001000000000000000101000000000000000000000000001000110000000000000000000000000001000000001000000000000100000000000010000000000000000000000100
xy0916-3	010000000	000000011000	00000000000000000000000001100000	0000000100	010000000000000	01000000000	1000000000000	00000010000	000010000001000000000000000000000	000001000	11000000000000	0000000000000000000100000000100000000	100001000000	0101000000	00000000000100100	01000000000000001100000000000000000000000000001100000000000010001000000000000001000000000100000000000000000010000000010000001000000000000000000000000001000110000000000000000000000000000000100000000100000000100001000000010100000000000000000100100
xy2-1	000011000	010000100000	10000000000000000000000000000000	0100000000	010000000000000	00001000000	0000100000000	00100100000	000001000000000000000000000000000	100100000	00000100000010	0100100000000000000000000000000000000	000001100000	0000000001	10001000000000000	00001100001000010000010000000000000000000000000000000010000000001000000000000000001000000000010000000000100100000000001000000000000000000000000000100100000000001000000100100100000000000000000000000000000000000001100000000000000110001000000000000
xy2-2	000011000	010000100000	10000000000000000000000000000000	0100000000	010000000000000	00001100000	0000100000000	00000100000	000000000000001000000000000001000	110000000	00000000010010	0000100000000000000000000000000000000	000001100000	0000000001	10001000000000000	00001100001000010000010000000000000000000000000000000010000000001000000000000000001100000000010000000000000100000000000000000001000000000000001000110000000000000000100100000100000000000000000000000000000000000001100000000000000110001000000000000
xy2-3	000110000	010000000000	10000000000000000000000000000000	0100000000	010000000000000	00001000000	0000100000000	00000100000	100000000000000000000000000001000	100000000	00000101000000	0000100000000000000000000000000000000	000000100000	0100000001	00000000000000000	00011000001000000000010000000000000000000000000000000010000000001000000000000000001000000000010000000000000100000100000000000000000000000000001000100000000000001010000000000100000000000000000000000000000000000000100000010000000100000000000000000
yl0914-1	000101000	000000011000	00000000100010000000000000000000	0100000000	010000100000000	00001000000	0000100000000	00010000000	000000000000000000001010000000000	110000000	00000000000101	0000100000000000000000000000000000000	000010000000	0000100000	00000001000000000	00010100000000001100000000000100010000000000000000000010000000001000010000000000001000000000010000000000010000000000000000000000000001010000000000110000000000000000001010000100000000000000000000000000000000000010000000000010000000000001000000000
yl0914-2	000001010	000000110000	10000000000000000000000000000000	1100000000	000001000100000	00001000000	0000100000000	00010000000	100001000000000000000000000000000	001000000	00000000100001	0000101000000000000000000000000000000	000011000000	0000100000	00000100100000000	00000101000000011000010000000000000000000000000000000110000000000000100010000000001000000000010000000000010000000100001000000000000000000000000000001000000000000001000010000101000000000000000000000000000000000011000000000010000000000100100000000
yl0914-1-1	010000000	000010010000	00000000000000000000000001100000	0000000001	010000000000000	00010000000	1001000000000	00001000000	000010000010000000000000000000000	000001000	11000000000000	0000000000000000110000000000000000000	010000000000	0000001000	00000000000110000	01000000000001001000000000000000000000000000001100000000000000101000000000000000010000000100100000000000001000000000010000010000000000000000000000000001000110000000000000000000000000000110000000000000000000010000000000000000100000000000000110000
yl0914-1-2	001100000	000010000010	00010000000000000000000100000000	0000000001	010000000000000	00010100000	0001000001000	00000010000	000000001100000000000000000000000	000001000	11000000000000	0000000000000100100000000000000000000	011000000000	0000001000	00000000000100010	00110000000001000001000010000000000000000000100000000000000000101000000000000000010100000000100000100000000010000000000001100000000000000000000000000001000110000000000000000000000000100100000000000000000000011000000000000000100000000000000100010
yl0914-1-3	010000000	000010001000	00000000000000000100000000100000	0000000101	010000000000000	00010001000	1000000000000	00100000000	010010000000000000000000000000000	000001000	11000000000000	0000000000010000000000000000000000000	011000000000	0100000000	00000000000010100	01000000000001000100000000000000000000100000000100000000000010101000000000000000010001000100000000000000100000000010010000000000000000000000000000000001000110000000000000000000000010000000000000000000000000011000000000010000000000000000000010100
yz0922-1	001100000	000000100000	00001000000010000000000000000000	0100000000	010000000000000	00001000000	0000100000000	00010000000	000000010000000010000000000000000	010100000	00000000010000	0000100000000000000000000000000000000	000101000000	0010000000	10000100000000000	00110000000000010000000001000000010000000000000000000010000000001000000000000000001000000000010000000000010000000000000010000000010000000000000000010100000000000000100000000100000000000000000000000000000000000101000000001000000010000100000000000
yz0922-2	001100000	000001000000	00001000000010000000000000000000	0100000000	010000000000000	00001000000	0000100000000	00011000000	000000010000000000000000001000000	011000000	00001000000000	0000100000000000000000000000000000000	000010100000	0010100000	10000000010000000	00110000000000100000000001000000010000000000000000000010000000001000000000000000001000000000010000000000011000000000000010000000000000000001000000011000000000010000000000000100000000000000000000000000000000000010100000001010000010000000010000000
yz0922-3	000000110	000001000000	10000000000000000000000000000000	0100000000	010000000000000	00001000000	0000100000000	00010000000	000000000000010010000000000000000	011000000	00001000000000	0000100000000000000000000000000000000	000011000000	0010000000	10000100000000000	00000011000000100000010000000000000000000000000000000010000000001000000000000000001000000000010000000000010000000000000000000010010000000000000000011000000000010000000000000100000000000000000000000000000000000011000000001000000010000100000000000
zwy0910-1	000101000	000010010000	10000000000000000000000000000000	1100000000	010001000000000	00001000000	0000100000000	00010000000	000000001000000010000000000000000	001100000	00001100000000	0010001000000000000000000000000000000	000010100000	0010100000	00000001000000000	00010100000001001000010000000000000000000000000000000110000000001000100000000000001000000000010000000000010000000000000001000000010000000000000000001100000000011000000000010001000000000000000000000000000000000010100000001010000000000001000000000
zwy0910-2	000100010	000000100000	00000000100000001000000000000000	0100000000	000000100000000	00001000000	0000100000000	00010100000	000000010000000000000000000000000	100100000	00001000000100	0000101000000000000000000000000000000	000010000000	0000100000	10000100000000000	00010001000000010000000000000100000001000000000000000010000000000000010000000000001000000000010000000000010100000000000010000000000000000000000000100100000000010000001000000101000000000000000000000000000000000010000000000010000010000100000000000
